# Supplementary material for: Identification of the relationship between 1400 blood metabolites and urolithiasis: A bidirectional Mendelian randomization study
Source: Medicine (Baltimore). 2025 Mar 21;104(12):e41911. doi: 10.1097/MD.0000000000041911 (PMC11936622; doi:10.1097/MD.0000000000041911)
Supplement: SUPPLEMENTARY MATERIAL [file medi-104-e41911-s002.xlsx]

## Sheet: Sheet1
Table S2. F statistic and MR analysis for causality from blood metabolites on upper urinary stones.
id	method	id.exposure	id.outcome	outcome	nsnp	b	se	pval	lo_ci	up_ci	or	or_lci95	or_uci95	F
GCST90200073	Inverse variance weighted	tWwORu	tIyTpX	Calculus of kidney and ureter	37	0.0402563	0.0467955	0.3955	-0.0514629	0.131975	1.04108	0.949839	1.14108	11.916
	MR Egger	tWwORu	tIyTpX	Calculus of kidney and ureter	37	-0.000330904	0.0329946	0.991998	-0.0650004	0.0643386	0.999669	0.937067	1.06645
	Weighted median	tWwORu	tIyTpX	Calculus of kidney and ureter	37	0.0520083	0.0237319	0.0284158	0.00549386	0.0985228	1.05338	1.00551	1.10354
	Simple mode	tWwORu	tIyTpX	Calculus of kidney and ureter	37	0.00242257	0.0669895	0.971352	-0.128877	0.133722	1.00243	0.879082	1.14307
	Weighted mode	tWwORu	tIyTpX	Calculus of kidney and ureter	37	0.00470408	0.0427988	0.91309	-0.0791816	0.0885897	1.00472	0.923872	1.09263
GCST90200672	Inverse variance weighted	GClRvN	tIyTpX	Calculus of kidney and ureter	55	-0.00914249	0.0309872	0.769115	-0.0698774	0.0515924	0.990899	0.932508	1.05295	18.791
	MR Egger	GClRvN	tIyTpX	Calculus of kidney and ureter	55	-0.0386189	0.0254038	0.12846	-0.0884102	0.0111725	0.962117	0.915385	1.01124
	Weighted median	GClRvN	tIyTpX	Calculus of kidney and ureter	55	-0.0390547	0.0167833	0.0199652	-0.0719499	-0.00615948	0.961698	0.930578	0.993859
	Simple mode	GClRvN	tIyTpX	Calculus of kidney and ureter	55	-0.0119011	0.0454816	0.794573	-0.101045	0.0772429	0.988169	0.903892	1.0803
	Weighted mode	GClRvN	tIyTpX	Calculus of kidney and ureter	55	-0.0365829	0.0250663	0.150236	-0.0857128	0.012547	0.964078	0.917858	1.01263
GCST90200435	Inverse variance weighted	AtTTxA	tIyTpX	Calculus of kidney and ureter	30	-0.204113	0.0880453	0.0279582	-0.376682	-0.0315441	0.81537	0.686134	0.968948	10.0571
	MR Egger	AtTTxA	tIyTpX	Calculus of kidney and ureter	30	-0.174346	0.0467996	0.000195017	-0.266074	-0.0826193	0.840006	0.766383	0.920702
	Weighted median	AtTTxA	tIyTpX	Calculus of kidney and ureter	30	-0.123665	0.0399519	0.00196591	-0.20197	-0.0453588	0.883676	0.817119	0.955655
	Simple mode	AtTTxA	tIyTpX	Calculus of kidney and ureter	30	-0.0595581	0.110287	0.5933	-0.27572	0.156604	0.942181	0.759025	1.16953
	Weighted mode	AtTTxA	tIyTpX	Calculus of kidney and ureter	30	-0.184787	0.0501295	0.000931129	-0.283041	-0.0865334	0.831281	0.753489	0.917105
GCST90200285	Inverse variance weighted	5FoLAl	tIyTpX	Calculus of kidney and ureter	20	-0.05604	0.0807962	0.496789	-0.214401	0.102321	0.945501	0.807025	1.10774	12.0968
	MR Egger	5FoLAl	tIyTpX	Calculus of kidney and ureter	20	-0.103809	0.0582109	0.0745333	-0.217902	0.0102844	0.901397	0.804204	1.01034
	Weighted median	5FoLAl	tIyTpX	Calculus of kidney and ureter	20	-0.104248	0.0407616	0.0105427	-0.18414	-0.0243551	0.901002	0.831819	0.975939
	Simple mode	5FoLAl	tIyTpX	Calculus of kidney and ureter	20	-0.129475	0.0779665	0.113197	-0.282289	0.0233393	0.878557	0.754056	1.02361
	Weighted mode	5FoLAl	tIyTpX	Calculus of kidney and ureter	20	-0.0878175	0.068981	0.218351	-0.22302	0.0473853	0.915928	0.800099	1.04853
GCST90200356	Inverse variance weighted	Jvhaws	tIyTpX	Calculus of kidney and ureter	15	0.0874278	0.135228	0.529192	-0.17762	0.352475	1.09136	0.837261	1.42258	14.8687
	MR Egger	Jvhaws	tIyTpX	Calculus of kidney and ureter	15	0.115586	0.0730034	0.113355	-0.0275008	0.258672	1.12253	0.972874	1.29521
	Weighted median	Jvhaws	tIyTpX	Calculus of kidney and ureter	15	0.121238	0.0541048	0.0250386	0.015193	0.227284	1.12889	1.01531	1.25519
	Simple mode	Jvhaws	tIyTpX	Calculus of kidney and ureter	15	0.125152	0.116031	0.298994	-0.102268	0.352573	1.13332	0.902788	1.42272
	Weighted mode	Jvhaws	tIyTpX	Calculus of kidney and ureter	15	0.125152	0.113253	0.28776	-0.0968235	0.347128	1.13332	0.907716	1.415
GCST90199717	Inverse variance weighted	o5XH9e	tIyTpX	Calculus of kidney and ureter	39	0.0456552	0.0511423	0.377782	-0.0545837	0.145894	1.04671	0.946879	1.15707	13.7729
	MR Egger	o5XH9e	tIyTpX	Calculus of kidney and ureter	39	0.0797449	0.0358011	0.0259178	0.00957471	0.149915	1.08301	1.00962	1.16174
	Weighted median	o5XH9e	tIyTpX	Calculus of kidney and ureter	39	0.0579339	0.0243572	0.0173828	0.0101937	0.105674	1.05964	1.01025	1.11146
	Simple mode	o5XH9e	tIyTpX	Calculus of kidney and ureter	39	0.124109	0.0622267	0.0533122	0.00214426	0.246073	1.13214	1.00215	1.27899
	Weighted mode	o5XH9e	tIyTpX	Calculus of kidney and ureter	39	0.0932811	0.0355228	0.0123844	0.0236564	0.162906	1.09777	1.02394	1.17693
GCST90200021	Inverse variance weighted	ukiuAs	tIyTpX	Calculus of kidney and ureter	23	-0.0799114	0.0657084	0.237421	-0.2087	0.048877	0.923198	0.811639	1.05009	10.2129
	MR Egger	ukiuAs	tIyTpX	Calculus of kidney and ureter	23	-0.0803458	0.0451144	0.0749233	-0.16877	0.00807848	0.922797	0.844703	1.00811
	Weighted median	ukiuAs	tIyTpX	Calculus of kidney and ureter	23	-0.0979479	0.0337918	0.00374869	-0.16418	-0.031716	0.906696	0.848589	0.968782
	Simple mode	ukiuAs	tIyTpX	Calculus of kidney and ureter	23	-0.0931804	0.0768589	0.238235	-0.243824	0.0574631	0.911029	0.783626	1.05915
	Weighted mode	ukiuAs	tIyTpX	Calculus of kidney and ureter	23	-0.0847699	0.0462423	0.0803454	-0.175405	0.00586505	0.918724	0.839117	1.00588
GCST90200065	Inverse variance weighted	FJk34v	tIyTpX	Calculus of kidney and ureter	43	0.0302901	0.0559509	0.591183	-0.0793737	0.139954	1.03075	0.923695	1.15022	11.4278
	MR Egger	FJk34v	tIyTpX	Calculus of kidney and ureter	43	0.0485881	0.0331137	0.142292	-0.0163148	0.113491	1.04979	0.983818	1.12018
	Weighted median	FJk34v	tIyTpX	Calculus of kidney and ureter	43	0.0594102	0.0275562	0.0310863	0.00540007	0.11342	1.06121	1.00541	1.1201
	Simple mode	FJk34v	tIyTpX	Calculus of kidney and ureter	43	0.102401	0.0632648	0.113019	-0.0215985	0.2264	1.10783	0.978633	1.25408
	Weighted mode	FJk34v	tIyTpX	Calculus of kidney and ureter	43	0.0384538	0.0334188	0.256379	-0.027047	0.103955	1.0392	0.973316	1.10955
GCST90200364	Inverse variance weighted	aBc6ZJ	tIyTpX	Calculus of kidney and ureter	24	-0.0200113	0.0810539	0.807283	-0.178877	0.138854	0.980188	0.836209	1.14896	14.6615
	MR Egger	aBc6ZJ	tIyTpX	Calculus of kidney and ureter	24	-0.0568969	0.044497	0.201014	-0.144111	0.0303172	0.944691	0.865792	1.03078
	Weighted median	aBc6ZJ	tIyTpX	Calculus of kidney and ureter	24	-0.0662926	0.0318257	0.0372523	-0.128671	-0.00391419	0.935857	0.879263	0.996093
	Simple mode	aBc6ZJ	tIyTpX	Calculus of kidney and ureter	24	-0.0998041	0.0796283	0.222661	-0.255875	0.0562673	0.905015	0.774238	1.05788
	Weighted mode	aBc6ZJ	tIyTpX	Calculus of kidney and ureter	24	-0.057454	0.0532725	0.291995	-0.161868	0.04696	0.944165	0.850553	1.04808
GCST90200417	Inverse variance weighted	DvMKvJ	tIyTpX	Calculus of kidney and ureter	22	0.0417485	0.0215767	0.0672747	-0.000541901	0.0840389	1.04263	0.999458	1.08767	14.386
	MR Egger	DvMKvJ	tIyTpX	Calculus of kidney and ureter	22	0.0460368	0.0254345	0.0702942	-0.00381493	0.0958884	1.04711	0.996192	1.10064
	Weighted median	DvMKvJ	tIyTpX	Calculus of kidney and ureter	22	0.0483188	0.0186205	0.00946115	0.0118226	0.0848149	1.04951	1.01189	1.08852
	Simple mode	DvMKvJ	tIyTpX	Calculus of kidney and ureter	22	0.0459761	0.0855338	0.59656	-0.12167	0.213622	1.04705	0.88544	1.23815
	Weighted mode	DvMKvJ	tIyTpX	Calculus of kidney and ureter	22	0.0459761	0.0204829	0.0356947	0.00582951	0.0861226	1.04705	1.00585	1.08994
GCST90200165	Inverse variance weighted	zUqVI4	tIyTpX	Calculus of kidney and ureter	42	0.0521002	0.0337639	0.130688	-0.014077	0.118277	1.05348	0.986022	1.12556	12.538
	MR Egger	zUqVI4	tIyTpX	Calculus of kidney and ureter	42	0.0427634	0.0327833	0.192088	-0.0214919	0.107019	1.04369	0.978737	1.11296
	Weighted median	zUqVI4	tIyTpX	Calculus of kidney and ureter	42	0.0603596	0.0203563	0.00302522	0.0204614	0.100258	1.06222	1.02067	1.10546
	Simple mode	zUqVI4	tIyTpX	Calculus of kidney and ureter	42	0.00961748	0.0665267	0.885762	-0.120775	0.14001	1.00966	0.886234	1.15029
	Weighted mode	zUqVI4	tIyTpX	Calculus of kidney and ureter	42	0.0394471	0.0319386	0.223828	-0.0231526	0.102047	1.04024	0.977113	1.10744
GCST90200331	Inverse variance weighted	9drT6x	tIyTpX	Calculus of kidney and ureter	45	0.0192916	0.0414273	0.643799	-0.0619058	0.100489	1.01948	0.939971	1.10571	12.4507
	MR Egger	9drT6x	tIyTpX	Calculus of kidney and ureter	45	0.0305069	0.0305201	0.31752	-0.0293125	0.0903264	1.03098	0.971113	1.09453
	Weighted median	9drT6x	tIyTpX	Calculus of kidney and ureter	45	0.0436471	0.0211682	0.0392153	0.00215748	0.0851368	1.04461	1.00216	1.08887
	Simple mode	9drT6x	tIyTpX	Calculus of kidney and ureter	45	-0.0134376	0.0491855	0.785976	-0.109841	0.0829661	0.986652	0.895976	1.0865
	Weighted mode	9drT6x	tIyTpX	Calculus of kidney and ureter	45	0.0178571	0.0308927	0.566186	-0.0426926	0.0784068	1.01802	0.958206	1.08156
GCST90200547	Inverse variance weighted	BWlNoX	tIyTpX	Calculus of kidney and ureter	35	0.0444185	0.0650938	0.499763	-0.0831653	0.172002	1.04542	0.920199	1.18768	18.3528
	MR Egger	BWlNoX	tIyTpX	Calculus of kidney and ureter	35	0.085699	0.039987	0.0320993	0.00732451	0.164074	1.08948	1.00735	1.1783
	Weighted median	BWlNoX	tIyTpX	Calculus of kidney and ureter	35	0.0568859	0.02788	0.041312	0.00224112	0.111531	1.05853	1.00224	1.11799
	Simple mode	BWlNoX	tIyTpX	Calculus of kidney and ureter	35	0.152371	0.0853938	0.0832958	-0.0150006	0.319743	1.16459	0.985111	1.37677
	Weighted mode	BWlNoX	tIyTpX	Calculus of kidney and ureter	35	0.121532	0.0575212	0.0420367	0.00879024	0.234273	1.12923	1.00883	1.26399
GCST90200711	Inverse variance weighted	5EkNBi	tIyTpX	Calculus of kidney and ureter	90	0.0552854	0.0321688	0.0892023	-0.00776532	0.118336	1.05684	0.992265	1.12562	12.3672
	MR Egger	5EkNBi	tIyTpX	Calculus of kidney and ureter	90	0.0641226	0.0223218	0.00407055	0.0203718	0.107873	1.06622	1.02058	1.11391
	Weighted median	5EkNBi	tIyTpX	Calculus of kidney and ureter	90	0.0471916	0.0168926	0.00521196	0.0140822	0.080301	1.04832	1.01418	1.08361
	Simple mode	5EkNBi	tIyTpX	Calculus of kidney and ureter	90	0.0695685	0.0479873	0.150649	-0.0244866	0.163624	1.07205	0.975811	1.17777
	Weighted mode	5EkNBi	tIyTpX	Calculus of kidney and ureter	90	0.0695685	0.0253849	0.00741182	0.0198141	0.119323	1.07205	1.02001	1.12673
GCST90200079	Inverse variance weighted	icuBLM	tIyTpX	Calculus of kidney and ureter	42	-0.00979006	0.036658	0.790791	-0.0816398	0.0620596	0.990258	0.921604	1.06403	18.1373
	MR Egger	icuBLM	tIyTpX	Calculus of kidney and ureter	42	0.0257849	0.0267664	0.335383	-0.0266773	0.078247	1.02612	0.973675	1.08139
	Weighted median	icuBLM	tIyTpX	Calculus of kidney and ureter	42	0.0465055	0.0198843	0.0193453	0.00753236	0.0854787	1.0476	1.00756	1.08924
	Simple mode	icuBLM	tIyTpX	Calculus of kidney and ureter	42	0.0109901	0.0542923	0.840586	-0.0954227	0.117403	1.01105	0.908989	1.12457
	Weighted mode	icuBLM	tIyTpX	Calculus of kidney and ureter	42	0.0229977	0.0272654	0.403857	-0.0304425	0.0764378	1.02326	0.970016	1.07944

## Sheet: Sheet2
Table S3. F statistic and MR analysis for causality from blood metabolites on lower urinary stones.
id	method	id.exposure	id.outcome	outcome	nsnp	b	se	pval	lo_ci	up_ci	or	or_lci95	or_uci95	F
GCST90200073	Inverse variance weighted	tWwORu	tIyTpX	Calculus of lower urinary tract	37	0.129708	0.0580319	0.0254101	0.0159652	0.24345	1.1385	1.01609	1.27564	11.916
	MR Egger	tWwORu	tIyTpX	Calculus of lower urinary tract	37	0.18601	0.114201	0.112325	-0.0378234	0.409843	1.20443	0.962883	1.50658
	Weighted median	tWwORu	tIyTpX	Calculus of lower urinary tract	37	0.0891892	0.0841857	0.289402	-0.0758147	0.254193	1.09329	0.926988	1.28942
	Simple mode	tWwORu	tIyTpX	Calculus of lower urinary tract	37	0.213927	0.158481	0.185489	-0.0966965	0.52455	1.23853	0.907832	1.6897
	Weighted mode	tWwORu	tIyTpX	Calculus of lower urinary tract	37	0.13113	0.102321	0.208191	-0.0694187	0.331679	1.14012	0.932936	1.39331
GCST90200672	Inverse variance weighted	GClRvN	tIyTpX	Calculus of lower urinary tract	55	0.13636	0.0860592	0.11903	-0.0323155	0.305036	1.14609	0.968201	1.35667	18.791
	MR Egger	GClRvN	tIyTpX	Calculus of lower urinary tract	55	0.0794238	0.0693733	0.252261	-0.056548	0.215395	1.08266	0.945021	1.24035
	Weighted median	GClRvN	tIyTpX	Calculus of lower urinary tract	55	0.0950579	0.0463093	0.0401043	0.00429162	0.185824	1.09972	1.0043	1.20421
	Simple mode	GClRvN	tIyTpX	Calculus of lower urinary tract	55	0.0564184	0.133493	0.674242	-0.205228	0.318065	1.05804	0.814462	1.37446
	Weighted mode	GClRvN	tIyTpX	Calculus of lower urinary tract	55	0.088567	0.0715027	0.220832	-0.0515783	0.228712	1.09261	0.949729	1.25698
GCST90200435	Inverse variance weighted	AtTTxA	tIyTpX	Calculus of lower urinary tract	30	-0.3188	0.177228	0.0828365	-0.666167	0.0285662	0.727021	0.513674	1.02898	10.0571
	MR Egger	AtTTxA	tIyTpX	Calculus of lower urinary tract	30	-0.260584	0.125596	0.038007	-0.506752	-0.0144158	0.770602	0.602449	0.985688
	Weighted median	AtTTxA	tIyTpX	Calculus of lower urinary tract	30	-0.345262	0.188333	0.0770487	-0.714394	0.0238704	0.708035	0.489489	1.02416
	Simple mode	AtTTxA	tIyTpX	Calculus of lower urinary tract	30	-0.284085	0.131847	0.0396288	-0.542504	-0.0256653	0.752703	0.581291	0.974661
	Weighted mode	AtTTxA	tIyTpX	Calculus of lower urinary tract	30	-0.254585	0.0802768	0.00151738	-0.411928	-0.0972425	0.775238	0.662372	0.907336
GCST90200285	Inverse variance weighted	5FoLAl	tIyTpX	Calculus of lower urinary tract	20	-0.237687	0.211553	0.275971	-0.65233	0.176956	0.788449	0.520831	1.19358	12.0968
	MR Egger	5FoLAl	tIyTpX	Calculus of lower urinary tract	20	-0.197	0.152407	0.196154	-0.495718	0.101718	0.821191	0.609134	1.10707
	Weighted median	5FoLAl	tIyTpX	Calculus of lower urinary tract	20	-0.0916373	0.261539	0.72991	-0.604254	0.42098	0.912436	0.546482	1.52345
	Simple mode	5FoLAl	tIyTpX	Calculus of lower urinary tract	20	-0.228551	0.209275	0.28844	-0.63873	0.181628	0.795686	0.527963	1.19917
	Weighted mode	5FoLAl	tIyTpX	Calculus of lower urinary tract	20	-0.25521	0.106602	0.0166642	-0.46415	-0.0462691	0.774754	0.628669	0.954785
GCST90200356	Inverse variance weighted	Jvhaws	tIyTpX	Calculus of lower urinary tract	15	0.303667	0.14067	0.030872	0.0279538	0.579381	1.35482	1.02835	1.78493	14.8687
	MR Egger	Jvhaws	tIyTpX	Calculus of lower urinary tract	15	-0.00860445	0.35056	0.980791	-0.695702	0.678493	0.991432	0.498724	1.97091
	Weighted median	Jvhaws	tIyTpX	Calculus of lower urinary tract	15	0.294568	0.190351	0.121742	-0.0785192	0.667655	1.34255	0.924484	1.94966
	Simple mode	Jvhaws	tIyTpX	Calculus of lower urinary tract	15	0.259409	0.290881	0.387569	-0.310718	0.829536	1.29616	0.732921	2.29225
	Weighted mode	Jvhaws	tIyTpX	Calculus of lower urinary tract	15	0.230907	0.318357	0.480213	-0.393074	0.854887	1.25974	0.674979	2.35111
GCST90199717	Inverse variance weighted	o5XH9e	tIyTpX	Calculus of lower urinary tract	39	0.119805	0.0586285	0.041007	0.00489309	0.234717	1.12728	1.00491	1.26455	13.7729
	MR Egger	o5XH9e	tIyTpX	Calculus of lower urinary tract	39	0.0167574	0.121498	0.891049	-0.22138	0.254894	1.0169	0.801412	1.29033
	Weighted median	o5XH9e	tIyTpX	Calculus of lower urinary tract	39	0.109273	0.0931923	0.240975	-0.073384	0.29193	1.11547	0.929244	1.33901
	Simple mode	o5XH9e	tIyTpX	Calculus of lower urinary tract	39	0.0439541	0.133739	0.74422	-0.218174	0.306082	1.04493	0.803986	1.35809
	Weighted mode	o5XH9e	tIyTpX	Calculus of lower urinary tract	39	0.0928351	0.0934239	0.326656	-0.0902758	0.275946	1.09728	0.913679	1.31778
GCST90200021	Inverse variance weighted	ukiuAs	tIyTpX	Calculus of lower urinary tract	23	0.217457	0.0803255	0.00678547	0.0600187	0.374895	1.24291	1.06186	1.45484	10.2129
	MR Egger	ukiuAs	tIyTpX	Calculus of lower urinary tract	23	0.217217	0.153165	0.170806	-0.0829868	0.517421	1.24261	0.920363	1.6777
	Weighted median	ukiuAs	tIyTpX	Calculus of lower urinary tract	23	0.271472	0.111471	0.0148771	0.0529885	0.489955	1.31189	1.05442	1.63224
	Simple mode	ukiuAs	tIyTpX	Calculus of lower urinary tract	23	0.271547	0.192284	0.171876	-0.10533	0.648423	1.31199	0.900028	1.91252
	Weighted mode	ukiuAs	tIyTpX	Calculus of lower urinary tract	23	0.246014	0.118121	0.0491115	0.0144961	0.477531	1.27892	1.0146	1.61209
GCST90200065	Inverse variance weighted	FJk34v	tIyTpX	Calculus of lower urinary tract	43	0.192023	0.0584833	0.00102571	0.0773955	0.30665	1.2117	1.08047	1.35887	11.4278
	MR Egger	FJk34v	tIyTpX	Calculus of lower urinary tract	43	0.127623	0.117919	0.285448	-0.103499	0.358745	1.13612	0.901677	1.43153
	Weighted median	FJk34v	tIyTpX	Calculus of lower urinary tract	43	0.227249	0.0829329	0.00614111	0.0647001	0.389797	1.25514	1.06684	1.47668
	Simple mode	FJk34v	tIyTpX	Calculus of lower urinary tract	43	0.210544	0.15829	0.190659	-0.0997049	0.520793	1.23435	0.905104	1.68336
	Weighted mode	FJk34v	tIyTpX	Calculus of lower urinary tract	43	0.210544	0.0874352	0.0205091	0.0391711	0.381917	1.23435	1.03995	1.46509
GCST90200364	Inverse variance weighted	aBc6ZJ	tIyTpX	Calculus of lower urinary tract	24	-0.274171	0.203282	0.191147	-0.672603	0.124262	0.760202	0.510378	1.13231	14.6615
	MR Egger	aBc6ZJ	tIyTpX	Calculus of lower urinary tract	24	-0.105929	0.109919	0.335197	-0.32137	0.109513	0.899489	0.725155	1.11573
	Weighted median	aBc6ZJ	tIyTpX	Calculus of lower urinary tract	24	-0.0886892	0.158494	0.58118	-0.399338	0.22196	0.91513	0.670764	1.24852
	Simple mode	aBc6ZJ	tIyTpX	Calculus of lower urinary tract	24	-0.0818655	0.120539	0.503813	-0.318122	0.154391	0.921396	0.727514	1.16695
	Weighted mode	aBc6ZJ	tIyTpX	Calculus of lower urinary tract	24	-0.161208	0.0796372	0.0429414	-0.317297	-0.00511908	0.851115	0.728115	0.994894
GCST90200417	Inverse variance weighted	DvMKvJ	tIyTpX	Calculus of lower urinary tract	22	0.105025	0.0677365	0.136704	-0.0277387	0.237788	1.11074	0.972642	1.26844	14.386
	MR Egger	DvMKvJ	tIyTpX	Calculus of lower urinary tract	22	0.0933698	0.0616362	0.12981	-0.0274372	0.214177	1.09787	0.972936	1.23884
	Weighted median	DvMKvJ	tIyTpX	Calculus of lower urinary tract	22	0.219603	0.299382	0.471351	-0.367186	0.806391	1.24558	0.692681	2.23981
	Simple mode	DvMKvJ	tIyTpX	Calculus of lower urinary tract	22	0.096795	0.0528497	0.0812481	-0.00679032	0.20038	1.10163	0.993233	1.22187
	Weighted mode	DvMKvJ	tIyTpX	Calculus of lower urinary tract	22	0.12476	0.0574684	0.029936	0.0121222	0.237398	1.13288	1.0122	1.26795
GCST90200165	Inverse variance weighted	zUqVI4	tIyTpX	Calculus of lower urinary tract	42	-0.106907	0.0534302	0.0454069	-0.21163	-0.00218342	0.89861	0.809264	0.997819	12.538
	MR Egger	zUqVI4	tIyTpX	Calculus of lower urinary tract	42	-0.0869508	0.089742	0.338419	-0.262845	0.0889435	0.916722	0.768861	1.09302
	Weighted median	zUqVI4	tIyTpX	Calculus of lower urinary tract	42	-0.0717427	0.0821829	0.382683	-0.232821	0.0893357	0.93077	0.792295	1.09345
	Simple mode	zUqVI4	tIyTpX	Calculus of lower urinary tract	42	0.00464081	0.146557	0.974892	-0.282611	0.291893	1.00465	0.753813	1.33896
	Weighted mode	zUqVI4	tIyTpX	Calculus of lower urinary tract	42	-0.0742942	0.0718516	0.307199	-0.215123	0.066535	0.928399	0.806442	1.0688
GCST90200331	Inverse variance weighted	9drT6x	tIyTpX	Calculus of lower urinary tract	45	0.208029	0.101934	0.0474392	0.00823713	0.40782	1.23125	1.00827	1.50354	12.4507
	MR Egger	9drT6x	tIyTpX	Calculus of lower urinary tract	45	0.213702	0.0758489	0.00484044	0.0650378	0.362365	1.23825	1.0672	1.43672
	Weighted median	9drT6x	tIyTpX	Calculus of lower urinary tract	45	0.173436	0.137308	0.2132	-0.0956876	0.442559	1.18938	0.908748	1.55669
	Simple mode	9drT6x	tIyTpX	Calculus of lower urinary tract	45	0.213849	0.077448	0.00836839	0.0620514	0.365647	1.23844	1.06402	1.44145
	Weighted mode	9drT6x	tIyTpX	Calculus of lower urinary tract	45	0.166509	0.0523546	0.00147069	0.0638939	0.269124	1.18117	1.06598	1.30882
GCST90200547	Inverse variance weighted	BWlNoX	tIyTpX	Calculus of lower urinary tract	35	0.161189	0.0819296	0.0491366	0.000606657	0.321771	1.17491	1.00061	1.37957	18.3528
	MR Egger	BWlNoX	tIyTpX	Calculus of lower urinary tract	35	-0.0472006	0.187388	0.802691	-0.414481	0.32008	0.953896	0.660683	1.37724
	Weighted median	BWlNoX	tIyTpX	Calculus of lower urinary tract	35	0.167589	0.112023	0.134647	-0.0519755	0.387153	1.18245	0.949352	1.47278
	Simple mode	BWlNoX	tIyTpX	Calculus of lower urinary tract	35	0.14706	0.217041	0.502632	-0.278341	0.57246	1.15842	0.757038	1.77262
	Weighted mode	BWlNoX	tIyTpX	Calculus of lower urinary tract	35	0.175598	0.183926	0.346458	-0.184897	0.536094	1.19196	0.83119	1.70932
GCST90200711	Inverse variance weighted	5EkNBi	tIyTpX	Calculus of lower urinary tract	90	0.0293178	0.0658001	0.65701	-0.0996503	0.158286	1.02975	0.905154	1.1715	12.3672
	MR Egger	5EkNBi	tIyTpX	Calculus of lower urinary tract	90	0.0801054	0.0540686	0.13846	-0.025869	0.18608	1.0834	0.974463	1.20452
	Weighted median	5EkNBi	tIyTpX	Calculus of lower urinary tract	90	0.114205	0.107419	0.290583	-0.0963374	0.324747	1.12098	0.908158	1.38368
	Simple mode	5EkNBi	tIyTpX	Calculus of lower urinary tract	90	0.0896154	0.0756095	0.239078	-0.0585792	0.23781	1.09375	0.943104	1.26847
	Weighted mode	5EkNBi	tIyTpX	Calculus of lower urinary tract	90	0.0835953	0.0347058	0.0160102	0.0155719	0.151619	1.08719	1.01569	1.16372
GCST90200079	Inverse variance weighted	icuBLM	tIyTpX	Calculus of lower urinary tract	42	0.108259	0.0484504	0.0254547	0.0132963	0.203222	1.11434	1.01339	1.22534	18.1373
	MR Egger	icuBLM	tIyTpX	Calculus of lower urinary tract	42	0.125975	0.0919021	0.178097	-0.0541534	0.306103	1.13425	0.947287	1.35812
	Weighted median	icuBLM	tIyTpX	Calculus of lower urinary tract	42	0.122473	0.0707728	0.0835397	-0.0162419	0.261188	1.13029	0.983889	1.29847
	Simple mode	icuBLM	tIyTpX	Calculus of lower urinary tract	42	0.0017101	0.132636	0.989776	-0.258256	0.261676	1.00171	0.772397	1.29911
	Weighted mode	icuBLM	tIyTpX	Calculus of lower urinary tract	42	0.113956	0.068825	0.105412	-0.0209413	0.248853	1.1207	0.979276	1.28255
