# Supplementary material for: Identification of the relationship between 1400 blood metabolites and urolithiasis: A bidirectional Mendelian randomization study
Source: Medicine (Baltimore). 2025 Mar 21;104(12):e41911. doi: 10.1097/MD.0000000000041911 (PMC11936622; doi:10.1097/MD.0000000000041911)
Supplement: SUPPLEMENTARY MATERIAL [file medi-104-e41911-s004.xlsx]

## Sheet: confounder.result
Table S5. Confounding analysis of lower urinary stones.
snp	rsid	hg19_coordinates	hg38_coordinates	a1	a2	trait	efo	study	pmid	ancestry	year	beta	se	p	direction	n	n_cases	n_controls	n_studies	unit	dataset
rs10774021	rs10774021	chr12:349298	chr12:240132	C	T	log eGFR creatinine in non diabetics	EFO_0005208	CKDGen	26831199	European	2016	0.0067	0.00092	1.5e-12	+	118448	0	118448	45	ml/min/1.73m2	CKDGen_eGFRcrea-NDM_EUR_2016
rs10774021	rs10774021	chr12:349298	chr12:240132	C	T	log eGFR creatinine	EFO_0005208	CKDGen	20383146	European	2010	NA	NA	6.7e-09	+	67093	0	67093	20	ml/min/1.73m2	CKDGen_eGFRcrea_EUR_2010
rs10774021	rs10774021	chr12:349298	chr12:240132	C	T	log eGFR creatinine	EFO_0005208	CKDGen	26831199	European	2016	0.0063	0.00092	4.8e-12	+	133799	0	133799	48	ml/min/1.73m2	CKDGen_eGFRcrea_EUR_2016
rs10774021	rs10774021	chr12:349298	chr12:240132	C	T	Serum creatinine	EFO_0004518	CKDGen	20383146	European	2010	NA	NA	4e-07	NA	67093	-	-	-	-	GRASP
rs10774021	rs10774021	chr12:349298	chr12:240132	C	T	Serum creatinine estimated glomerular filtration rate eGFR	NCIT_C110935;HP_0012213	CKDGen	20383146	European	2010	NA	NA	1.4e-09	NA	67093	-	-	-	-	GRASP
rs10774021	rs10774021	chr12:349298	chr12:240132	C	T	Serum creatinine estimated glomerular filtration rate eGFR	NCIT_C110935;HP_0012213	Pattaro C	22479191	European	2012	NA	NA	4.67e-07	NA	74354	-	-	-	-	GRASP
rs10774021	rs10774021	chr12:349298	chr12:240132	C	T	Serum creatinine estimated glomerular filtration rate eGFR age 65	NCIT_C110935;HP_0012213	Pattaro C	22479191	European	2012	NA	NA	4.9e-07	NA	74354	-	-	-	-	GRASP
rs10774021	rs10774021	chr12:349298	chr12:240132	C	T	Serum creatinine estimated glomerular filtration rate eGFR females	NCIT_C110935;HP_0012213	Pattaro C	22479191	European	2012	NA	NA	1e-06	NA	74354	-	-	-	-	GRASP
rs1260326	rs1260326	chr2:27730940	chr2:27508073	C	T	Type II diabetes	EFO_0001360	DIAGRAM	26551672	European	2015	0.07696	0.01299	3.7e-09	+	84780	27206	57574	23	log OR	DIAGRAM_T2D-METABO_EUR_2015
rs10774021	rs10774021	chr12:349298	chr12:240132	C	T	Serum creatinine estimated glomerular filtration rate eGFR without hypertension	NCIT_C110935;HP_0012213	Pattaro C	22479191	European	2012	NA	NA	3.5e-09	NA	74354	-	-	-	-	GRASP
rs10774021	rs10774021	chr12:349298	chr12:240132	C	T	Chronic kidney disease	EFO_0004617;EFO_0003884	CKDGen	20383146	European	2010	1.05	0.1719	1e-09	+	-	-	-	-	ml/min/1.73m2 increase	NHGRI-EBI_GWAS_Catalog
rs10774021	rs10774021	chr12:349298	chr12:240132	C	T	Glomerular filtration rate creatinine	EFO_0005208;EFO_0004518	CKDGen	26831199	European	2016	-0.0063	0.0009123	5e-12	-	-	-	-	-	unit decrease	NHGRI-EBI_GWAS_Catalog
rs10774021	rs10774021	chr12:349298	chr12:240132	C	T	Glomerular filtration rate in non diabetics creatinine	EFO_0005208;EFO_0004518	CKDGen	26831199	European	2016	-0.0067	0.0009396	1e-12	-	-	-	-	-	unit decrease	NHGRI-EBI_GWAS_Catalog
rs10774021	rs10774021	chr12:349298	chr12:240132	C	T	Comparative body size at age 10	-	Neale B	UKBB	European	2017	-0.008733	0.001756	6.556e-07	-	331693	0	331693	1	-	Neale-B_UKBB_EUR_2017
rs10774021	rs10774021	chr12:349298	chr12:240132	C	T	Height	EFO_0004339	Neale B	UKBB	European	2017	0.009491	0.001822	1.915e-07	+	336474	0	336474	1	IVNT	Neale-B_UKBB_EUR_2017
rs10774021	rs10774021	chr12:349298	chr12:240132	C	T	Creatinine	NCIT_C399;CHEBI_16737	CKDGen	20383146	European	2010	NA	NA	1e-09	NA	-	-	-	-	-	dbGaP
rs11062344	rs11062344	chr12:418326	chr12:309160	C	T	log eGFR creatinine in non diabetics	EFO_0005208	CKDGen	26831199	European	2016	0.0098	0.0017	8.5e-09	+	116999	0	116999	45	ml/min/1.73m2	CKDGen_eGFRcrea-NDM_EUR_2016
rs11062344	rs11062344	chr12:418326	chr12:309160	C	T	log eGFR creatinine	EFO_0005208	CKDGen	20383146	European	2010	NA	NA	2.7e-07	+	67093	0	67093	20	ml/min/1.73m2	CKDGen_eGFRcrea_EUR_2010
rs11062344	rs11062344	chr12:418326	chr12:309160	C	T	log eGFR creatinine	EFO_0005208	CKDGen	26831199	European	2016	0.0092	0.0016	2.9e-08	+	129924	0	129924	48	ml/min/1.73m2	CKDGen_eGFRcrea_EUR_2016
rs2205260	rs2205260	chr8:116959837	chr8:115947612	A	C	Arm fat mass left	-	Neale B	UKBB	European	2017	-0.0144	0.003194	6.566e-06	-	331164	0	331164	1	IVNT	Neale-B_UKBB_EUR_2017
rs2205260	rs2205260	chr8:116959837	chr8:115947612	A	C	Arm fat mass right	-	Neale B	UKBB	European	2017	-0.01575	0.003193	8.187e-07	-	331226	0	331226	1	IVNT	Neale-B_UKBB_EUR_2017
rs2205260	rs2205260	chr8:116959837	chr8:115947612	A	C	Arm fat percentage left	-	Neale B	UKBB	European	2017	-0.01218	0.002467	7.909e-07	-	331198	0	331198	1	IVNT	Neale-B_UKBB_EUR_2017
rs2205260	rs2205260	chr8:116959837	chr8:115947612	A	C	Arm fat percentage right	-	Neale B	UKBB	European	2017	-0.01387	0.002478	2.184e-08	-	331249	0	331249	1	IVNT	Neale-B_UKBB_EUR_2017
rs2205260	rs2205260	chr8:116959837	chr8:115947612	A	C	Body fat percentage	EFO_0007800	Neale B	UKBB	European	2017	-0.01251	0.002499	5.596e-07	-	331117	0	331117	1	IVNT	Neale-B_UKBB_EUR_2017
rs2205260	rs2205260	chr8:116959837	chr8:115947612	A	C	Hip circumference	EFO_0005093	Neale B	UKBB	European	2017	-0.01571	0.003228	1.137e-06	-	336601	0	336601	1	IVNT	Neale-B_UKBB_EUR_2017
rs2205260	rs2205260	chr8:116959837	chr8:115947612	A	C	Leg fat mass left	-	Neale B	UKBB	European	2017	-0.01149	0.002576	8.135e-06	-	331275	0	331275	1	IVNT	Neale-B_UKBB_EUR_2017
rs2205260	rs2205260	chr8:116959837	chr8:115947612	A	C	Leg fat mass right	-	Neale B	UKBB	European	2017	-0.0116	0.002606	8.578e-06	-	331293	0	331293	1	IVNT	Neale-B_UKBB_EUR_2017
rs2205260	rs2205260	chr8:116959837	chr8:115947612	A	C	Trunk fat mass	EFO_0005409	Neale B	UKBB	European	2017	-0.01543	0.003281	2.569e-06	-	331093	0	331093	1	IVNT	Neale-B_UKBB_EUR_2017
rs2205260	rs2205260	chr8:116959837	chr8:115947612	A	C	Trunk fat percentage	-	Neale B	UKBB	European	2017	-0.01425	0.002995	1.95e-06	-	331113	0	331113	1	IVNT	Neale-B_UKBB_EUR_2017
rs2205260	rs2205260	chr8:116959837	chr8:115947612	A	C	Whole body fat mass	-	Neale B	UKBB	European	2017	-0.01564	0.00318	8.735e-07	-	330762	0	330762	1	IVNT	Neale-B_UKBB_EUR_2017
rs492233	rs492233	chr6:152752312	chr6:152431177	A	C	Bipolar disorder	EFO_0000289	PGC	21926972	European	2011	0.1297	0.024	6.785e-08	+	16731	7481	9250	11	log OR	PGC_BIP_EUR_2011
rs555044	rs555044	chr12:335922	chr12:226756	A	C	Serum metabolite levels	EFO_0005653	Yu B	24625756	African	2014	0.07	0.009817	1e-12	+	-	-	-	-	unit increase	NHGRI-EBI_GWAS_Catalog
rs555044	rs555044	chr12:335922	chr12:226756	A	C	Comparative height size at age 10	-	Neale B	UKBB	European	2017	-0.009935	0.001937	2.922e-07	-	332021	0	332021	1	-	Neale-B_UKBB_EUR_2017
rs555044	rs555044	chr12:335922	chr12:226756	A	C	Height	EFO_0004339	Neale B	UKBB	European	2017	-0.01302	0.002016	1.044e-10	-	336474	0	336474	1	IVNT	Neale-B_UKBB_EUR_2017
rs56169018	rs56169018	chr3:157547102	chr3:157829313	C	T	Cause of death: motor neuron disease	EFO_0003782	Neale B	UKBB	European	2017	0.02251	0.004949	5.476e-06	+	7637	89	7548	1	risk diff	Neale-B_UKBB_EUR_2017
rs641783	rs641783	chr1:208039702	chr1:207866357	A	G	Insomnia	EFO_0007876;EFO_0004698	Hammerschlag AR	28604731	European	2017	-0.08588	0.01916	7.357e-06	-	113006	32384	80622	1	log OR	Hammerschlag-AR_Insomnia_EUR_2017
rs7132236	rs7132236	chr12:339320	chr12:230154	A	G	Interleukin 8 levels	EFO_0004811	Ahola-Olli A	27989323	European	2017	-0.2414	0.05288	5e-06	-	-	-	-	-	SD increase	NHGRI-EBI_GWAS_Catalog
rs73046031	rs73046031	chr12:573322	chr12:464156	G	T	Forced expiratory volume in 1-second, predicted	EFO_0004314	Neale B	UKBB	European	2017	0.01667	0.003509	2.029e-06	+	110423	0	110423	1	IVNT	Neale-B_UKBB_EUR_2017
rs73046031	rs73046031	chr12:573322	chr12:464156	G	T	Heel bone mineral density	EFO_0009270	Neale B	UKBB	European	2017	0.01805	0.004008	6.656e-06	+	194398	0	194398	1	IVNT	Neale-B_UKBB_EUR_2017
rs73046031	rs73046031	chr12:573322	chr12:464156	G	T	Height	EFO_0004339	Neale B	UKBB	European	2017	0.01477	0.002221	2.934e-11	+	336474	0	336474	1	IVNT	Neale-B_UKBB_EUR_2017
rs73123756	rs73123756	chr1:241180830	chr1:241017530	C	T	Cause of death: malignant neoplasm, primary site unknown, so stated	-	Neale B	UKBB	European	2017	-0.01606	0.003309	1.225e-06	-	7637	38	7599	1	risk diff	Neale-B_UKBB_EUR_2017
rs73198075	rs73198075	chr4:6132208	chr4:6130481	A	G	Number of children fathered	-	Neale B	UKBB	European	2017	0.01685	0.00359	2.707e-06	+	154888	0	154888	1	-	Neale-B_UKBB_EUR_2017
rs73198075	rs73198075	chr4:6132208	chr4:6130481	A	G	Self-reported lung cancer	EFO_0001071	Neale B	UKBB	European	2017	-0.0003607	7.081e-05	3.52e-07	-	337159	190	336969	1	risk diff	Neale-B_UKBB_EUR_2017
rs74227709	rs74227709	chr1:247722588	chr1:247559286	A	G	High light scatter percentage of red cells	EFO_0004586	Astle W	27863252	European	2016	0.04316	0.006894	3.825e-10	+	173480	0	173480	2	IVNT	Astle-W_Blood-Cell-Traits_EUR_2016
rs74227709	rs74227709	chr1:247722588	chr1:247559286	A	G	High light scatter reticulocyte count	EFO_0004586	Astle W	27863252	European	2016	0.04722	0.006893	7.335e-12	+	173480	0	173480	2	IVNT	Astle-W_Blood-Cell-Traits_EUR_2016
rs74227709	rs74227709	chr1:247722588	chr1:247559286	A	G	Lymphocyte count	EFO_0004586	Astle W	27863252	European	2016	-0.03128	0.006922	6.21e-06	-	173480	0	173480	2	IVNT	Astle-W_Blood-Cell-Traits_EUR_2016
rs74227709	rs74227709	chr1:247722588	chr1:247559286	A	G	Mean corpuscular volume	EFO_0004586	Astle W	27863252	European	2016	-0.03111	0.006785	4.526e-06	-	173480	0	173480	2	IVNT	Astle-W_Blood-Cell-Traits_EUR_2016
rs74227709	rs74227709	chr1:247722588	chr1:247559286	A	G	Mean platelet volume	EFO_0004586	Astle W	27863252	European	2016	0.1145	0.006981	1.678e-60	+	173480	0	173480	2	IVNT	Astle-W_Blood-Cell-Traits_EUR_2016
rs74227709	rs74227709	chr1:247722588	chr1:247559286	A	G	Platelet count	EFO_0004586	Astle W	27863252	European	2016	-0.1374	0.007034	5.726e-85	-	173480	0	173480	2	IVNT	Astle-W_Blood-Cell-Traits_EUR_2016
rs74227709	rs74227709	chr1:247722588	chr1:247559286	A	G	Platelet distribution width	EFO_0004586	Astle W	27863252	European	2016	0.1265	0.006944	3.415e-74	+	173480	0	173480	2	IVNT	Astle-W_Blood-Cell-Traits_EUR_2016
rs74227709	rs74227709	chr1:247722588	chr1:247559286	A	G	Plateletcrit	EFO_0004586	Astle W	27863252	European	2016	-0.09619	0.007068	3.505e-42	-	173480	0	173480	2	IVNT	Astle-W_Blood-Cell-Traits_EUR_2016
rs74227709	rs74227709	chr1:247722588	chr1:247559286	A	G	Reticulocyte count	EFO_0004586	Astle W	27863252	European	2016	0.05818	0.006902	3.483e-17	+	173480	0	173480	2	IVNT	Astle-W_Blood-Cell-Traits_EUR_2016
rs74227709	rs74227709	chr1:247722588	chr1:247559286	A	G	Reticulocyte fraction of red cells	EFO_0004586	Astle W	27863252	European	2016	0.0525	0.0069	2.767e-14	+	173480	0	173480	2	IVNT	Astle-W_Blood-Cell-Traits_EUR_2016
rs79508881	rs79508881	chr2:46271107	chr2:46043968	C	T	Hematocrit	EFO_0004586	Astle W	27863252	European	2016	-0.08035	0.01313	9.327e-10	-	173480	0	173480	2	IVNT	Astle-W_Blood-Cell-Traits_EUR_2016
rs79508881	rs79508881	chr2:46271107	chr2:46043968	C	T	Hemoglobin concentration	EFO_0004586	Astle W	27863252	European	2016	-0.08044	0.01319	1.061e-09	-	173480	0	173480	2	IVNT	Astle-W_Blood-Cell-Traits_EUR_2016
rs79508881	rs79508881	chr2:46271107	chr2:46043968	C	T	Red blood cell count	EFO_0004586	Astle W	27863252	European	2016	-0.08518	0.01321	1.142e-10	-	173480	0	173480	2	IVNT	Astle-W_Blood-Cell-Traits_EUR_2016
rs147987642	rs147987642	chr6:167647261	chr6:167233773	A	C	Cause of death: lobar pneumonia, unspecified	-	Neale B	UKBB	European	2017	0.01549	0.003318	3.094e-06	+	7637	10	7627	1	risk diff	Neale-B_UKBB_EUR_2017
rs147987642	rs147987642	chr6:167647261	chr6:167233773	A	C	Cause of death: septicaemia, unspecified	-	Neale B	UKBB	European	2017	0.02224	0.00432	2.7e-07	+	7637	17	7620	1	risk diff	Neale-B_UKBB_EUR_2017
rs17157266	rs17157266	chr11:62199817	chr11:62432345	C	T	Clara cell secretory protein levels in patients with chronic obstructive pulmonary disease	EFO_0000341	Kim DK	23144326	European	2012	NA	NA	1.29e-09	NA	1951	-	-	-	-	GRASP
rs17157266	rs17157266	chr11:62199817	chr11:62432345	C	T	IgA nephropathy	NCIT_C34643	Yu XQ	22197929	East Asian	2011	NA	NA	2.16e-06	NA	5704	-	-	-	-	GRASP
rs17157266	rs17157266	chr11:62199817	chr11:62432345	C	T	Chronic obstructive pulmonary disease related biomarkers	EFO_0000341;EFO_0005080	Kim DK	23144326	European	2012	NA	NA	1e-09	NA	-	-	-	-	-	NHGRI-EBI_GWAS_Catalog
rs17157266	rs17157266	chr11:62199817	chr11:62432345	C	T	Heel bone mineral density	EFO_0009270	Neale B	UKBB	European	2017	-0.01802	0.004076	9.794e-06	-	194398	0	194398	1	IVNT	Neale-B_UKBB_EUR_2017
rs35439956	rs35439956	chr3:25953521	chr3:25912030	G	T	Treatment with indivina 1mg or 2.5mg tablet	EFO_0007056	Neale B	UKBB	European	2017	0.0006173	0.0001305	2.257e-06	+	337159	104	337055	1	risk diff	Neale-B_UKBB_EUR_2017
rs58338176	rs58338176	chr4:130150613	chr4:129229458	A	G	Arm fat percentage left	-	Neale B	UKBB	European	2017	-0.009664	0.001975	9.878e-07	-	331198	0	331198	1	IVNT	Neale-B_UKBB_EUR_2017
rs58338176	rs58338176	chr4:130150613	chr4:129229458	A	G	Arm fat percentage right	-	Neale B	UKBB	European	2017	-0.009461	0.001984	1.852e-06	-	331249	0	331249	1	IVNT	Neale-B_UKBB_EUR_2017
rs58338176	rs58338176	chr4:130150613	chr4:129229458	A	G	Body fat percentage	EFO_0007800	Neale B	UKBB	European	2017	-0.009027	0.002	6.387e-06	-	331117	0	331117	1	IVNT	Neale-B_UKBB_EUR_2017
rs58338176	rs58338176	chr4:130150613	chr4:129229458	A	G	Body mass index	EFO_0004340	Neale B	UKBB	European	2017	-0.01157	0.002581	7.331e-06	-	336107	0	336107	1	IVNT	Neale-B_UKBB_EUR_2017
rs10198041	rs10198041	chr2:28392462	chr2:28169595	A	G	Triglycerides	EFO_0004530	GLGC	24097068	European	2013	0.0232	0.0053	4.711e-06	+	91013	0	91013	60	IVNT	GLGC_TG_EUR_2013
rs10198041	rs10198041	chr2:28392462	chr2:28169595	A	G	Triglycerides	EFO_0004530	GLGC	20686565	Mixed	2010	0.0243	0.0054	1.047e-06	+	96598	0	96598	46	Z-score	GLGC_TG_Mixed_2010
rs10198041	rs10198041	chr2:28392462	chr2:28169595	A	G	Triglycerides	-	GLGC	20686565	Mixed	2010	NA	NA	1.047e-06	NA	100184	-	-	-	-	GRASP
rs10198041	rs10198041	chr2:28392462	chr2:28169595	A	G	Impedance of arm left	-	Neale B	UKBB	European	2017	0.01087	0.001915	1.372e-08	+	331292	0	331292	1	IVNT	Neale-B_UKBB_EUR_2017
rs10198041	rs10198041	chr2:28392462	chr2:28169595	A	G	Impedance of arm right	-	Neale B	UKBB	European	2017	0.01088	0.001907	1.14e-08	+	331279	0	331279	1	IVNT	Neale-B_UKBB_EUR_2017
rs10198041	rs10198041	chr2:28392462	chr2:28169595	A	G	Impedance of whole body	-	Neale B	UKBB	European	2017	0.01046	0.002067	4.253e-07	+	331284	0	331284	1	IVNT	Neale-B_UKBB_EUR_2017
rs10198041	rs10198041	chr2:28392462	chr2:28169595	A	G	Treatment with allopurinol	EFO_0007056	Neale B	UKBB	European	2017	0.001331	0.0002865	3.371e-06	+	337159	3819	333340	1	risk diff	Neale-B_UKBB_EUR_2017
rs10198041	rs10198041	chr2:28392462	chr2:28169595	A	G	Trunk fat percentage	-	Neale B	UKBB	European	2017	0.01181	0.002492	2.136e-06	+	331113	0	331113	1	IVNT	Neale-B_UKBB_EUR_2017
rs10198041	rs10198041	chr2:28392462	chr2:28169595	A	G	Trunk fat-free mass	-	Neale B	UKBB	European	2017	-0.007958	0.001708	3.165e-06	-	331030	0	331030	1	IVNT	Neale-B_UKBB_EUR_2017
rs10198041	rs10198041	chr2:28392462	chr2:28169595	A	G	Trunk predicted mass	-	Neale B	UKBB	European	2017	-0.007984	0.001702	2.733e-06	-	330995	0	330995	1	IVNT	Neale-B_UKBB_EUR_2017
rs10198041	rs10198041	chr2:28392462	chr2:28169595	A	G	Age at menopause	EFO_0004704;EFO_0004703	ReproGen	26414677	European	2015	0.11	0.02	8.9e-07	+	69360	0	69360	33	years	ReproGen_Age-at-Menopause_EUR_2015
rs11682713	rs11682713	chr2:27491111	chr2:27268243	C	T	Triglycerides	EFO_0004530	GLGC	24097068	European	2013	-0.0377	0.0077	2.256e-06	-	86780	0	86780	60	IVNT	GLGC_TG_EUR_2013
rs11682713	rs11682713	chr2:27491111	chr2:27268243	C	T	Height	EFO_0004339	Neale B	UKBB	European	2017	0.01872	0.002805	2.492e-11	+	336474	0	336474	1	IVNT	Neale-B_UKBB_EUR_2017
rs11682713	rs11682713	chr2:27491111	chr2:27268243	C	T	Sitting height	EFO_0004339	Neale B	UKBB	European	2017	0.01543	0.003051	4.282e-07	+	336172	0	336172	1	IVNT	Neale-B_UKBB_EUR_2017
rs1260326	rs1260326	chr2:27730940	chr2:27508073	C	T	Granulocyte count	EFO_0004586	Astle W	27863252	European	2016	-0.03151	0.003656	6.813e-18	-	173480	0	173480	2	IVNT	Astle-W_Blood-Cell-Traits_EUR_2016
rs1260326	rs1260326	chr2:27730940	chr2:27508073	C	T	Granulocyte percentage of myeloid white cells	EFO_0004586	Astle W	27863252	European	2016	-0.03934	0.003636	2.805e-27	-	173480	0	173480	2	IVNT	Astle-W_Blood-Cell-Traits_EUR_2016
rs1260326	rs1260326	chr2:27730940	chr2:27508073	C	T	Hematocrit	EFO_0004586	Astle W	27863252	European	2016	0.02209	0.003594	7.846e-10	+	173480	0	173480	2	IVNT	Astle-W_Blood-Cell-Traits_EUR_2016
rs1260326	rs1260326	chr2:27730940	chr2:27508073	C	T	Hemoglobin concentration	EFO_0004586	Astle W	27863252	European	2016	0.0167	0.00361	3.7e-06	+	173480	0	173480	2	IVNT	Astle-W_Blood-Cell-Traits_EUR_2016
rs1260326	rs1260326	chr2:27730940	chr2:27508073	C	T	High light scatter percentage of red cells	EFO_0004586	Astle W	27863252	European	2016	-0.03532	0.00365	3.714e-22	-	173480	0	173480	2	IVNT	Astle-W_Blood-Cell-Traits_EUR_2016
rs1260326	rs1260326	chr2:27730940	chr2:27508073	C	T	High light scatter reticulocyte count	EFO_0004586	Astle W	27863252	European	2016	-0.03219	0.00365	1.147e-18	-	173480	0	173480	2	IVNT	Astle-W_Blood-Cell-Traits_EUR_2016
rs1260326	rs1260326	chr2:27730940	chr2:27508073	C	T	Immature fraction of reticulocytes	EFO_0004586	Astle W	27863252	European	2016	-0.01954	0.003615	6.453e-08	-	173480	0	173480	2	IVNT	Astle-W_Blood-Cell-Traits_EUR_2016
rs1260326	rs1260326	chr2:27730940	chr2:27508073	C	T	Lymphocyte count	EFO_0004586	Astle W	27863252	European	2016	-0.02574	0.003664	2.114e-12	-	173480	0	173480	2	IVNT	Astle-W_Blood-Cell-Traits_EUR_2016
rs1260326	rs1260326	chr2:27730940	chr2:27508073	C	T	Mean corpuscular hemoglobin concentration	EFO_0004586	Astle W	27863252	European	2016	-0.01842	0.003526	1.753e-07	-	173480	0	173480	2	IVNT	Astle-W_Blood-Cell-Traits_EUR_2016
rs1260326	rs1260326	chr2:27730940	chr2:27508073	C	T	Mean platelet volume	EFO_0004586	Astle W	27863252	European	2016	0.01721	0.00368	2.912e-06	+	173480	0	173480	2	IVNT	Astle-W_Blood-Cell-Traits_EUR_2016
rs1260326	rs1260326	chr2:27730940	chr2:27508073	C	T	Monocyte percentage of white cells	EFO_0004586	Astle W	27863252	European	2016	0.04419	0.003624	3.366e-34	+	173480	0	173480	2	IVNT	Astle-W_Blood-Cell-Traits_EUR_2016
rs1260326	rs1260326	chr2:27730940	chr2:27508073	C	T	Myeloid white cell count	EFO_0004586	Astle W	27863252	European	2016	-0.02869	0.003665	4.949e-15	-	173480	0	173480	2	IVNT	Astle-W_Blood-Cell-Traits_EUR_2016
rs1260326	rs1260326	chr2:27730940	chr2:27508073	C	T	Neutrophil count	EFO_0004586	Astle W	27863252	European	2016	-0.03308	0.003646	1.155e-19	-	173480	0	173480	2	IVNT	Astle-W_Blood-Cell-Traits_EUR_2016
rs1260326	rs1260326	chr2:27730940	chr2:27508073	C	T	Neutrophil percentage of granulocytes	EFO_0004586	Astle W	27863252	European	2016	-0.01633	0.003644	7.381e-06	-	173480	0	173480	2	IVNT	Astle-W_Blood-Cell-Traits_EUR_2016
rs1260326	rs1260326	chr2:27730940	chr2:27508073	C	T	Platelet count	EFO_0004586	Astle W	27863252	European	2016	-0.0386	0.00371	2.313e-25	-	173480	0	173480	2	IVNT	Astle-W_Blood-Cell-Traits_EUR_2016
rs1260326	rs1260326	chr2:27730940	chr2:27508073	C	T	Plateletcrit	EFO_0004586	Astle W	27863252	European	2016	-0.0356	0.003723	1.149e-21	-	173480	0	173480	2	IVNT	Astle-W_Blood-Cell-Traits_EUR_2016
rs1260326	rs1260326	chr2:27730940	chr2:27508073	C	T	Red blood cell count	EFO_0004586	Astle W	27863252	European	2016	0.02065	0.003617	1.146e-08	+	173480	0	173480	2	IVNT	Astle-W_Blood-Cell-Traits_EUR_2016
rs1260326	rs1260326	chr2:27730940	chr2:27508073	C	T	Red cell distribution width	EFO_0004586	Astle W	27863252	European	2016	0.02457	0.003604	9.377e-12	+	173480	0	173480	2	IVNT	Astle-W_Blood-Cell-Traits_EUR_2016
rs1260326	rs1260326	chr2:27730940	chr2:27508073	C	T	Reticulocyte count	EFO_0004586	Astle W	27863252	European	2016	-0.03311	0.003656	1.357e-19	-	173480	0	173480	2	IVNT	Astle-W_Blood-Cell-Traits_EUR_2016
rs1260326	rs1260326	chr2:27730940	chr2:27508073	C	T	Reticulocyte fraction of red cells	EFO_0004586	Astle W	27863252	European	2016	-0.03866	0.003654	3.679e-26	-	173480	0	173480	2	IVNT	Astle-W_Blood-Cell-Traits_EUR_2016
rs1260326	rs1260326	chr2:27730940	chr2:27508073	C	T	Sum basophil neutrophil counts	EFO_0004586	Astle W	27863252	European	2016	-0.03252	0.003653	5.493e-19	-	173480	0	173480	2	IVNT	Astle-W_Blood-Cell-Traits_EUR_2016
rs1260326	rs1260326	chr2:27730940	chr2:27508073	C	T	Sum neutrophil eosinophil counts	EFO_0004586	Astle W	27863252	European	2016	-0.03203	0.00365	1.696e-18	-	173480	0	173480	2	IVNT	Astle-W_Blood-Cell-Traits_EUR_2016
rs1260326	rs1260326	chr2:27730940	chr2:27508073	C	T	White blood cell count	EFO_0004586	Astle W	27863252	European	2016	-0.03411	0.003648	8.746e-21	-	173480	0	173480	2	IVNT	Astle-W_Blood-Cell-Traits_EUR_2016
rs1260326	rs1260326	chr2:27730940	chr2:27508073	C	T	DPA 22:5n3	EFO_0005110	Lemaitre RN	21829377	European	2011	-0.0165	0.0029	1.439e-08	-	8866	0	8866	5	%	CHARGE_DPA_EUR_2011
rs1260326	rs1260326	chr2:27730940	chr2:27508073	C	T	Palmitic acid 16:0	EFO_0005110	Wu JH	23362303	European	2013	-0.1206	0.0269	7.534e-06	-	8961	0	8961	5	%	CHARGE_Palmitic-acid_EUR_2013
rs1260326	rs1260326	chr2:27730940	chr2:27508073	C	T	Palmitoleic acid 16:1n7	EFO_0005110	Wu JH	23362303	European	2013	-0.0195	0.0033	3.747e-09	-	8961	0	8961	5	%	CHARGE_Palmitoleic-acid_EUR_2013
rs1260326	rs1260326	chr2:27730940	chr2:27508073	C	T	log eGFR creatinine in non diabetics	EFO_0005208	CKDGen	26831199	European	2016	-0.0065	0.00092	1.9e-12	-	118415	0	118415	45	ml/min/1.73m2	CKDGen_eGFRcrea-NDM_EUR_2016
rs1260326	rs1260326	chr2:27730940	chr2:27508073	C	T	log eGFR creatinine	EFO_0005208	CKDGen	20383146	European	2010	NA	NA	1.3e-10	-	67093	0	67093	20	ml/min/1.73m2	CKDGen_eGFRcrea_EUR_2010
rs1260326	rs1260326	chr2:27730940	chr2:27508073	C	T	log eGFR creatinine	EFO_0005208	CKDGen	26831199	European	2016	-0.0068	0.00092	3.4e-14	-	133767	0	133767	48	ml/min/1.73m2	CKDGen_eGFRcrea_EUR_2016
rs6753534	rs6753534	chr2:27752871	chr2:27530004	C	T	Type II diabetes	EFO_0001360	DIAGRAM	26551672	European	2015	-0.07418	0.01302	8.6e-09	-	84780	27206	57574	23	log OR	DIAGRAM_T2D-METABO_EUR_2015
rs1260326	rs1260326	chr2:27730940	chr2:27508073	C	T	Height	EFO_0004339	GIANT	25282103	European	2014	0.02	0.003	1.4e-11	+	252937	0	252937	79	Z-score	GIANT_Height_EUR_2014
rs1260326	rs1260326	chr2:27730940	chr2:27508073	C	T	Height	EFO_0004339	GIANT	28146470	European	2017	0.017	0.0027	8.4e-11	+	381625	0	381625	106	IVNT	GIANT_Height_EUR_2017
rs1260326	rs1260326	chr2:27730940	chr2:27508073	C	T	Height	EFO_0004339	GIANT	28146470	Mixed	2017	0.018	0.0024	5.8e-13	+	458927	0	458927	147	IVNT	GIANT_Height_Mixed_2017
rs1260326	rs1260326	chr2:27730940	chr2:27508073	C	T	Hip circumference in males	EFO_0005093	GIANT	25673412	Mixed	2015	0.024	0.0051	3e-06	+	93525	0	93525	101	IVNT	GIANT_Hip-M_Mixed_2015
rs1260326	rs1260326	chr2:27730940	chr2:27508073	C	T	Low density lipoprotein	EFO_0004611	GLGC	24097068	European	2013	-0.0206	0.0037	1.509e-07	-	172995	0	172995	60	IVNT	GLGC_LDL_EUR_2013
rs1260326	rs1260326	chr2:27730940	chr2:27508073	C	T	Total cholesterol	EFO_0004574	GLGC	24097068	European	2013	-0.0512	0.0036	3.079e-42	-	187251	0	187251	60	IVNT	GLGC_TC_EUR_2013
rs1260326	rs1260326	chr2:27730940	chr2:27508073	C	T	Total cholesterol	EFO_0004574	GLGC	20686565	Mixed	2010	-0.0551	0.0051	7.306e-27	-	100184	0	100184	46	Z-score	GLGC_TC_Mixed_2010
rs1260326	rs1260326	chr2:27730940	chr2:27508073	C	T	Triglycerides	EFO_0004530	GLGC	24097068	European	2013	-0.1148	0.0034	2.29e-239	-	177765	0	177765	60	IVNT	GLGC_TG_EUR_2013
rs1260326	rs1260326	chr2:27730940	chr2:27508073	C	T	Triglycerides	EFO_0004530	GLGC	20686565	Mixed	2010	-0.1159	0.0049	5.68e-133	-	96598	0	96598	46	Z-score	GLGC_TG_Mixed_2010
rs1260326	rs1260326	chr2:27730940	chr2:27508073	C	T	2 hour glucose	NCIT_C129778	MAGIC	20081857	European	2010	NA	NA	2.26e-21	NA	15234	-	-	-	-	GRASP
rs1260326	rs1260326	chr2:27730940	chr2:27508073	C	T	2 hour glucose tolerance test	NCIT_C45946;HP_0004924	MAGIC	22885924	European	2012	NA	NA	9.04e-15	NA	133010	-	-	-	-	GRASP
rs1260326	rs1260326	chr2:27730940	chr2:27508073	C	T	2 hour glucose tolerance test	NCIT_C45946;HP_0004924	GUGC	23263486	European	2012	NA	NA	1.5e-06	NA	69374	-	-	-	-	GRASP
rs1260326	rs1260326	chr2:27730940	chr2:27508073	C	T	APOA1 apolipoprotein AI	NCIT_C116417;NCIT_C74733;NCIT_C116419	Chasman	19802338	European	2008	NA	NA	9.9e-07	NA	6382	-	-	-	-	GRASP
rs1260326	rs1260326	chr2:27730940	chr2:27508073	C	T	APOA1 assay lipoprotein fraction concentration	NCIT_C116418;NCIT_C60819	Chasman DI	19936222	European	2009	NA	NA	2.87e-11	NA	17296	-	-	-	-	GRASP
rs1260326	rs1260326	chr2:27730940	chr2:27508073	C	T	APOA1 assay lipoprotein fraction concentration in fasting sample	NCIT_C87957	Chasman DI	19936222	European	2009	NA	NA	3.4e-09	NA	17296	-	-	-	-	GRASP
rs1260326	rs1260326	chr2:27730940	chr2:27508073	C	T	APOB apolipoprotein B	NCIT_C74734;NCIT_C106032;NCIT_C106030	Chasman	19802338	European	2008	NA	NA	1.6e-06	NA	6382	-	-	-	-	GRASP
rs1260326	rs1260326	chr2:27730940	chr2:27508073	C	T	APOC3 apolipoprotein C III	NCIT_C82001;NCIT_C117097;NCIT_C117099	Kathiresan S	19060906	European	2008	NA	NA	8.7e-12	NA	19840	-	-	-	-	GRASP
rs1260326	rs1260326	chr2:27730940	chr2:27508073	C	T	Albumin	EFO_0001461	Kamatani Y	20139978	East Asian	2010	NA	NA	4.36e-09	NA	14700	-	-	-	-	GRASP
rs1260326	rs1260326	chr2:27730940	chr2:27508073	C	T	Alkaline phosphatase ALP in plasma	HP_0003282;HP_0003155	Chambers JC	22001757	Mixed	2011	NA	NA	3.2e-06	NA	61089	-	-	-	-	GRASP
rs1260326	rs1260326	chr2:27730940	chr2:27508073	C	T	Breast size bra cup size in women	EFO_0004884	Eriksson N	22747683	European	2012	NA	NA	9.61e-06	NA	16175	-	-	-	-	GRASP
rs1260326	rs1260326	chr2:27730940	chr2:27508073	C	T	C reactive protein	NCIT_C64548	Dehghan A	21300955	European	2011	NA	NA	5.4e-43	NA	66185	-	-	-	-	GRASP
rs1260326	rs1260326	chr2:27730940	chr2:27508073	C	T	C reactive protein	NCIT_C64548	GUGC	23263486	European	2012	NA	NA	3.8e-43	NA	69374	-	-	-	-	GRASP
rs1260326	rs1260326	chr2:27730940	chr2:27508073	C	T	C reactive protein	NCIT_C64548	Shah	23505291	European	2013	NA	NA	5.41e-09	NA	8356	-	-	-	-	GRASP
rs1260326	rs1260326	chr2:27730940	chr2:27508073	C	T	C2orf16 gene expression in liver	GO_1901148;NCIT_C20783	Chambers JC	22001757	Mixed	2011	NA	NA	7.3e-06	NA	61089	-	-	-	-	GRASP
rs1260326	rs1260326	chr2:27730940	chr2:27508073	C	T	Crohns disease	NCIT_C2965	Barrett JC	18587394	European	2008	NA	NA	2.3e-06	NA	8059	-	-	-	-	GRASP
rs1260326	rs1260326	chr2:27730940	chr2:27508073	C	T	EIF2B4 gene expression in peripheral blood leucocytes	NCIT_C36215;NCIT_C38548	Chambers JC	22001757	Mixed	2011	NA	NA	1.6e-06	NA	61089	-	-	-	-	GRASP
rs1260326	rs1260326	chr2:27730940	chr2:27508073	C	T	FVII	NCIT_C2187	Taylor	21676895	Mixed	2011	NA	NA	1.7e-28	NA	20300	-	-	-	-	GRASP
rs1260326	rs1260326	chr2:27730940	chr2:27508073	C	T	FVII activity	NCIT_C2187	Taylor	21676895	Mixed	2011	NA	NA	5.6e-25	NA	20300	-	-	-	-	GRASP
rs1260326	rs1260326	chr2:27730940	chr2:27508073	C	T	FVII in plasma	NCIT_C2187	Smith NL	20231535	European	2010	NA	NA	6.2e-24	NA	23608	-	-	-	-	GRASP
rs1260326	rs1260326	chr2:27730940	chr2:27508073	C	T	Fasting blood glucose	EFO_0004465	MAGIC	20081857	European	2010	NA	NA	4.3e-13	NA	15234	-	-	-	-	GRASP
rs1260326	rs1260326	chr2:27730940	chr2:27508073	C	T	Fasting blood glucose	EFO_0004465	MAGIC	20081858	European	2010	NA	NA	4.252e-13	NA	46186	-	-	-	-	GRASP
rs1260326	rs1260326	chr2:27730940	chr2:27508073	C	T	Fasting blood glucose	EFO_0004465	MAGIC	22885924	European	2012	NA	NA	2.17e-41	NA	133010	-	-	-	-	GRASP
rs1260326	rs1260326	chr2:27730940	chr2:27508073	C	T	Fasting blood glucose	EFO_0004465	GUGC	23263486	European	2012	NA	NA	4.3e-13	NA	69374	-	-	-	-	GRASP
rs1260326	rs1260326	chr2:27730940	chr2:27508073	C	T	Fasting insulin	HP_0008283	MAGIC	22885924	European	2012	NA	NA	2.74e-22	NA	133010	-	-	-	-	GRASP
rs1260326	rs1260326	chr2:27730940	chr2:27508073	C	T	Gamma glutamyl transferase	NCIT_C64847	Chambers JC	22001757	Mixed	2011	NA	NA	3.9e-13	NA	61089	-	-	-	-	GRASP
rs1260326	rs1260326	chr2:27730940	chr2:27508073	C	T	HDL cholesterol mean size lipoprotein fraction concentration	EFO_0004612	Chasman DI	19936222	European	2009	NA	NA	7.2e-10	NA	17296	-	-	-	-	GRASP
rs1260326	rs1260326	chr2:27730940	chr2:27508073	C	T	HDL cholesterol small lipoprotein fraction concentration	EFO_0004612	Chasman DI	19936222	European	2009	NA	NA	8.39e-21	NA	17296	-	-	-	-	GRASP
rs1260326	rs1260326	chr2:27730940	chr2:27508073	C	T	HDL cholesterol total lipoprotein fraction concentration	EFO_0004612	Chasman DI	19936222	European	2009	NA	NA	6.3e-36	NA	17296	-	-	-	-	GRASP
rs1260326	rs1260326	chr2:27730940	chr2:27508073	C	T	HDL cholesterol total lipoprotein fraction concentration in fasting sample	EFO_0004612	Chasman DI	19936222	European	2009	NA	NA	8e-28	NA	17296	-	-	-	-	GRASP
rs1260326	rs1260326	chr2:27730940	chr2:27508073	C	T	HOMA IR	EFO_0004501	MAGIC	20081857	European	2010	NA	NA	9.2e-07	NA	15234	-	-	-	-	GRASP
rs1260326	rs1260326	chr2:27730940	chr2:27508073	C	T	HOMA IR	EFO_0004501	MAGIC	20081858	European	2010	NA	NA	9.158e-07	NA	46186	-	-	-	-	GRASP
rs1260326	rs1260326	chr2:27730940	chr2:27508073	C	T	HOMA IR	EFO_0004501	GUGC	23263486	European	2012	NA	NA	9.2e-07	NA	69374	-	-	-	-	GRASP
rs1260326	rs1260326	chr2:27730940	chr2:27508073	C	T	Hypertriglyceridemia	EFO_0004211	Johansen CT	20657596	European	2010	NA	NA	6.5e-09	NA	1660	-	-	-	-	GRASP
rs1260326	rs1260326	chr2:27730940	chr2:27508073	C	T	Hypertriglyceridemia	EFO_0004211	Weissglas Volkov D	23505323	Hispanic	2013	NA	NA	2.2e-13	NA	2240	-	-	-	-	GRASP
rs1260326	rs1260326	chr2:27730940	chr2:27508073	C	T	IFT172 expression in Lymphocytes lymphoblastoid cell lines tissue	-	CKDGen	20383146	European	2010	NA	NA	7e-12	NA	67093	-	-	-	-	GRASP
rs1260326	rs1260326	chr2:27730940	chr2:27508073	C	T	IFT172 gene expression in adipose tissue	HP_0009003;NCIT_C19563	Chambers JC	22001757	Mixed	2011	NA	NA	1.5e-50	NA	61089	-	-	-	-	GRASP
rs1260326	rs1260326	chr2:27730940	chr2:27508073	C	T	IFT172 gene expression in human liver	GO_1901148	GLGC	20686565	Mixed	2010	NA	NA	7e-32	NA	100184	-	-	-	-	GRASP
rs1260326	rs1260326	chr2:27730940	chr2:27508073	C	T	IFT172 gene expression in human omental fat	-	GLGC	20686565	Mixed	2010	NA	NA	2e-65	NA	100184	-	-	-	-	GRASP
rs1260326	rs1260326	chr2:27730940	chr2:27508073	C	T	IFT172 gene expression in liver	GO_1901148;NCIT_C20783	Chambers JC	22001757	Mixed	2011	NA	NA	1e-29	NA	61089	-	-	-	-	GRASP
rs1260326	rs1260326	chr2:27730940	chr2:27508073	C	T	IFT172 gene expression in peripheral blood leucocytes	NCIT_C36215;NCIT_C36249	Chambers JC	22001757	Mixed	2011	NA	NA	1.4e-57	NA	61089	-	-	-	-	GRASP
rs1260326	rs1260326	chr2:27730940	chr2:27508073	C	T	IFT172 trancript levels in human subcutaneous fat	HP_0009003;HP_0009017	GLGC	20686565	Mixed	2010	NA	NA	8e-54	NA	100184	-	-	-	-	GRASP
rs1260326	rs1260326	chr2:27730940	chr2:27508073	C	T	Lipoprotein associated phospholipase A2 mass Lp2	NCIT_C120638;NCIT_C122066	Chu AY	23118302	European	2012	NA	NA	9.4e-09	NA	6851	-	-	-	-	GRASP
rs1260326	rs1260326	chr2:27730940	chr2:27508073	C	T	Metabolic syndrome domains Elevated plasma glucose	NCIT_C84442	Avery	22022282	Mixed	2011	NA	NA	1.2e-08	NA	25755	-	-	-	-	GRASP
rs1260326	rs1260326	chr2:27730940	chr2:27508073	C	T	Metabolic syndrome domains Multivariate analysis	NCIT_C84442	Avery	22022282	Mixed	2011	NA	NA	8.1e-16	NA	25755	-	-	-	-	GRASP
rs1260326	rs1260326	chr2:27730940	chr2:27508073	C	T	NRBP1 gene expression in peripheral blood leucocytes	NCIT_C36215;NCIT_C24639	Chambers JC	22001757	Mixed	2011	NA	NA	7.9e-06	NA	61089	-	-	-	-	GRASP
rs1260326	rs1260326	chr2:27730940	chr2:27508073	C	T	Plasma C reactive protein female	EFO_0004458	Ridker PM	18439548	European	2008	NA	NA	3.57e-14	NA	6345	-	-	-	-	GRASP
rs1260326	rs1260326	chr2:27730940	chr2:27508073	C	T	Plasma beta trace protein levels	NCIT_C100426;HP_0003141	Tin A	23328707	Mixed	2013	NA	NA	5e-07	NA	6720	-	-	-	-	GRASP
rs1260326	rs1260326	chr2:27730940	chr2:27508073	C	T	Plasma docosapentaenoic acid levels	NCIT_C68347;CHEBI_61204	Lemaitre RN	21829377	European	2011	NA	NA	1.44e-08	NA	8866	-	-	-	-	GRASP
rs1260326	rs1260326	chr2:27730940	chr2:27508073	C	T	Plasma palmitoleic acid	NCIT_C68408	Wu JH	23362303	European	2013	NA	NA	3.75e-09	NA	8961	-	-	-	-	GRASP
rs1260326	rs1260326	chr2:27730940	chr2:27508073	C	T	Plasma protein C levels	HP_0010896	Tang W	20802025	European	2010	NA	NA	2.04e-17	NA	8048	-	-	-	-	GRASP
rs1260326	rs1260326	chr2:27730940	chr2:27508073	C	T	Platelet count PLT	EFO_0004309	Gieger C	22139419	European	2011	NA	NA	9.12e-10	NA	18600	-	-	-	-	GRASP
rs1260326	rs1260326	chr2:27730940	chr2:27508073	C	T	Serum albumin	NCIT_C28187	Osman W	22558069	East Asian	2012	NA	NA	3.1e-09	NA	9103	-	-	-	-	GRASP
rs1260326	rs1260326	chr2:27730940	chr2:27508073	C	T	Serum albumin	NCIT_C28187	Franceschini N	23022100	Mixed	2012	NA	NA	4.1e-19	NA	62570	-	-	-	-	GRASP
rs1260326	rs1260326	chr2:27730940	chr2:27508073	C	T	Serum creatinine	EFO_0004518	CKDGen	20383146	European	2010	NA	NA	3.4e-12	NA	67093	-	-	-	-	GRASP
rs1260326	rs1260326	chr2:27730940	chr2:27508073	C	T	Serum creatinine estimated glomerular filtration rate eGFR	NCIT_C110935;HP_0012213	CKDGen	20383146	European	2010	NA	NA	3e-14	NA	67093	-	-	-	-	GRASP
rs1260326	rs1260326	chr2:27730940	chr2:27508073	C	T	Serum creatinine estimated glomerular filtration rate eGFR	NCIT_C110935;HP_0012213	Pattaro C	22479191	European	2012	NA	NA	4.48e-12	NA	74354	-	-	-	-	GRASP
rs1260326	rs1260326	chr2:27730940	chr2:27508073	C	T	Serum creatinine estimated glomerular filtration rate eGFR age 65	NCIT_C110935;HP_0012213	Pattaro C	22479191	European	2012	NA	NA	4.3e-14	NA	74354	-	-	-	-	GRASP
rs1260326	rs1260326	chr2:27730940	chr2:27508073	C	T	Serum creatinine estimated glomerular filtration rate eGFR females	NCIT_C110935;HP_0012213	Pattaro C	22479191	European	2012	NA	NA	3.8e-12	NA	74354	-	-	-	-	GRASP
rs58542926	rs58542926	chr19:19379549	chr19:19268740	C	T	Type II diabetes	EFO_0001360	DIAGRAM	26551672	European	2015	-0.1596	0.02326	8.6e-12	-	84780	27206	57574	23	log OR	DIAGRAM_T2D-METABO_EUR_2015
rs1260326	rs1260326	chr2:27730940	chr2:27508073	C	T	Serum creatinine estimated glomerular filtration rate eGFR no hypertension	NCIT_C110935;HP_0012213	CKDGen	20383146	European	2010	NA	NA	6.2e-09	NA	67093	-	-	-	-	GRASP
rs59007384	rs59007384	chr19:45396665	chr19:44893408	G	T	Type II diabetes	EFO_0001360	DIAGRAM	28566273	European	2017	0.077	0.017	6e-06	+	159208	26676	132532	18	log OR	DIAGRAM_T2D_EUR_2017
rs1260326	rs1260326	chr2:27730940	chr2:27508073	C	T	Serum creatinine estimated glomerular filtration rate eGFR without hypertension	NCIT_C110935;HP_0012213	Pattaro C	22479191	European	2012	NA	NA	9.7e-10	NA	74354	-	-	-	-	GRASP
rs1260326	rs1260326	chr2:27730940	chr2:27508073	C	T	Serum urate	NCIT_C64814	Yang Q	20884846	European	2010	NA	NA	5.9e-17	NA	28283	-	-	-	-	GRASP
rs1260326	rs1260326	chr2:27730940	chr2:27508073	C	T	Serum urate	NCIT_C64814	Tin A	21768215	African	2011	NA	NA	7.66e-14	NA	8651	-	-	-	-	GRASP
rs1260326	rs1260326	chr2:27730940	chr2:27508073	C	T	Serum urate	NCIT_C64814	GUGC	23263486	European	2012	NA	NA	1.25e-44	NA	69374	-	-	-	-	GRASP
rs1260326	rs1260326	chr2:27730940	chr2:27508073	C	T	Total cholesterol	NCIT_C61032;NCIT_C105586	Barber M	20339536	European	2010	NA	NA	4.986e-15	NA	3928	-	-	-	-	GRASP
rs1260326	rs1260326	chr2:27730940	chr2:27508073	C	T	Total cholesterol	NCIT_C61032;NCIT_C105586	GLGC	20686565	Mixed	2010	NA	NA	4.4e-28	NA	100184	-	-	-	-	GRASP
rs1260326	rs1260326	chr2:27730940	chr2:27508073	C	T	Total cholesterol	NCIT_C61032;NCIT_C105586	Asselbergs	23063622	European	2012	NA	NA	2.33e-19	NA	66240	-	-	-	-	GRASP
rs1260326	rs1260326	chr2:27730940	chr2:27508073	C	T	Total protein	HP_0025457	Franceschini N	23022100	Mixed	2012	NA	NA	5.8e-08	NA	62570	-	-	-	-	GRASP
rs1260326	rs1260326	chr2:27730940	chr2:27508073	C	T	Triglycerides	-	Willer CJ	18193043	European	2008	NA	NA	5.6e-22	NA	8656	-	-	-	-	GRASP
rs1260326	rs1260326	chr2:27730940	chr2:27508073	C	T	Triglycerides	-	Chambers JC	18454146	Mixed	2008	NA	NA	3.9e-08	NA	2684	-	-	-	-	GRASP
rs1260326	rs1260326	chr2:27730940	chr2:27508073	C	T	Triglycerides	EFO_0004530	Kathiresan S	19060906	European	2008	NA	NA	1.66e-33	NA	19840	-	-	-	-	GRASP
rs1260326	rs1260326	chr2:27730940	chr2:27508073	C	T	Triglycerides	-	Aulchenko YS	19060911	European	2008	NA	NA	5.17e-17	NA	22562	-	-	-	-	GRASP
rs1260326	rs1260326	chr2:27730940	chr2:27508073	C	T	Triglycerides	-	Talmud	19913121	European	2009	NA	NA	1.83e-07	NA	5059	-	-	-	-	GRASP
rs1260326	rs1260326	chr2:27730940	chr2:27508073	C	T	Triglycerides	-	Kamatani Y	20139978	East Asian	2010	NA	NA	1.11e-11	NA	14700	-	-	-	-	GRASP
rs1260326	rs1260326	chr2:27730940	chr2:27508073	C	T	Triglycerides	-	GLGC	20686565	Mixed	2010	NA	NA	1.3e-139	NA	100184	-	-	-	-	GRASP
rs1260326	rs1260326	chr2:27730940	chr2:27508073	C	T	Triglycerides	-	Middelberg RP	21943158	European	2011	NA	NA	2e-08	NA	11683	-	-	-	-	GRASP
rs1260326	rs1260326	chr2:27730940	chr2:27508073	C	T	Triglycerides	-	Musunuru	22629316	Mixed	2012	NA	NA	6.79e-35	NA	44957	-	-	-	-	GRASP
rs1260326	rs1260326	chr2:27730940	chr2:27508073	C	T	Triglycerides	-	Asselbergs	23063622	European	2012	NA	NA	4.05e-88	NA	66240	-	-	-	-	GRASP
rs1260326	rs1260326	chr2:27730940	chr2:27508073	C	T	Triglycerides	-	Elbers	23236364	Mixed	2012	NA	NA	1.34e-08	NA	9813	-	-	-	-	GRASP
rs1260326	rs1260326	chr2:27730940	chr2:27508073	C	T	Triglycerides	-	Weissglas Volkov D	23505323	Hispanic	2013	NA	NA	1.1e-13	NA	2240	-	-	-	-	GRASP
rs1260326	rs1260326	chr2:27730940	chr2:27508073	C	T	Triglycerides by NMR lipoprotein fraction	NCIT_C906	Chasman DI	19936222	European	2009	NA	NA	2.9e-35	NA	17296	-	-	-	-	GRASP
rs1260326	rs1260326	chr2:27730940	chr2:27508073	C	T	Triglycerides by NMR lipoprotein fraction in fasting sample	-	Chasman DI	19936222	European	2009	NA	NA	3.48e-29	NA	17296	-	-	-	-	GRASP
rs1260326	rs1260326	chr2:27730940	chr2:27508073	C	T	Triglycerides change with statins	NCIT_C906	Barber M	20339536	European	2010	NA	NA	5e-15	NA	3928	-	-	-	-	GRASP
rs1260326	rs1260326	chr2:27730940	chr2:27508073	C	T	Triglycerides females	-	Musunuru	22629316	Mixed	2012	NA	NA	1.75e-20	NA	44957	-	-	-	-	GRASP
rs1260326	rs1260326	chr2:27730940	chr2:27508073	C	T	Triglycerides in females	HP_0000868	Asselbergs	23063622	European	2012	NA	NA	3.9e-38	NA	66240	-	-	-	-	GRASP
rs1260326	rs1260326	chr2:27730940	chr2:27508073	C	T	Triglycerides in males	HP_0012041;HP_0000033	Asselbergs	23063622	European	2012	NA	NA	1.17e-42	NA	66240	-	-	-	-	GRASP
rs1260326	rs1260326	chr2:27730940	chr2:27508073	C	T	Triglycerides lipoprotein fraction	NCIT_C906	Chasman DI	19936222	European	2009	NA	NA	1e-37	NA	17296	-	-	-	-	GRASP
rs1260326	rs1260326	chr2:27730940	chr2:27508073	C	T	Triglycerides lipoprotein fraction in fasting sample	NCIT_C906	Chasman DI	19936222	European	2009	NA	NA	4.45e-32	NA	17296	-	-	-	-	GRASP
rs1260326	rs1260326	chr2:27730940	chr2:27508073	C	T	Triglycerides ln	NCIT_C906	Chasman	19802338	European	2008	NA	NA	1.3e-16	NA	6382	-	-	-	-	GRASP
rs1260326	rs1260326	chr2:27730940	chr2:27508073	C	T	Triglycerides ln	-	Asselbergs	23063622	European	2012	NA	NA	5.08e-98	NA	66240	-	-	-	-	GRASP
rs1260326	rs1260326	chr2:27730940	chr2:27508073	C	T	Triglycerides log mmoll	NCIT_C906	Benyamin B	21862451	European	2011	NA	NA	4.5e-07	NA	6879	-	-	-	-	GRASP
rs1260326	rs1260326	chr2:27730940	chr2:27508073	C	T	Triglycerides males	-	Musunuru	22629316	Mixed	2012	NA	NA	1.27e-18	NA	44957	-	-	-	-	GRASP
rs1260326	rs1260326	chr2:27730940	chr2:27508073	C	T	Triglycerides mmoll	NCIT_C906	Sabatti C	19060910	European	2008	NA	NA	5.18e-11	NA	4763	-	-	-	-	GRASP
rs1260326	rs1260326	chr2:27730940	chr2:27508073	C	T	Uric acid	NCIT_C62652;CHEBI_27226	Kolz M	19503597	European	2009	NA	NA	1.82e-09	NA	28141	-	-	-	-	GRASP
rs1260326	rs1260326	chr2:27730940	chr2:27508073	C	T	VLDL cholesterol large lipoprotein fraction concentration	EFO_0008317	Chasman DI	19936222	European	2009	NA	NA	2.79e-28	NA	17296	-	-	-	-	GRASP
rs1260326	rs1260326	chr2:27730940	chr2:27508073	C	T	VLDL cholesterol large lipoprotein fraction concentration in fasting sample	EFO_0008317	Chasman DI	19936222	European	2009	NA	NA	3.6e-24	NA	17296	-	-	-	-	GRASP
rs1260326	rs1260326	chr2:27730940	chr2:27508073	C	T	VLDL cholesterol mean size lipoprotein fraction concentration	EFO_0008317	Chasman DI	19936222	European	2009	NA	NA	7.6e-16	NA	17296	-	-	-	-	GRASP
rs1260326	rs1260326	chr2:27730940	chr2:27508073	C	T	VLDL cholesterol mean size lipoprotein fraction concentration in fasting sample	EFO_0008317	Chasman DI	19936222	European	2009	NA	NA	6.2e-14	NA	17296	-	-	-	-	GRASP
rs1260326	rs1260326	chr2:27730940	chr2:27508073	C	T	VLDL cholesterol medium lipoprotein fraction concentration	EFO_0008317	Chasman DI	19936222	European	2009	NA	NA	3.67e-17	NA	17296	-	-	-	-	GRASP
rs1260326	rs1260326	chr2:27730940	chr2:27508073	C	T	VLDL cholesterol medium lipoprotein fraction concentration in fasting sample	EFO_0008317	Chasman DI	19936222	European	2009	NA	NA	6.1e-15	NA	17296	-	-	-	-	GRASP
rs1260326	rs1260326	chr2:27730940	chr2:27508073	C	T	VLDL cholesterol total lipoprotein fraction concentration	EFO_0008317	Chasman DI	19936222	European	2009	NA	NA	7.78e-17	NA	17296	-	-	-	-	GRASP
rs1260326	rs1260326	chr2:27730940	chr2:27508073	C	T	Serum urate	EFO_0004531	GUGC	23263486	European	2012	-0.077	0.0055	1.309e-40	-	110195	0	110195	48	mg/dl	GUGC_Urate_EUR_2012
rs1260326	rs1260326	chr2:27730940	chr2:27508073	C	T	log Leptin	EFO_0003199	Kilpelainen T	26833098	European	2016	0.0323	0.0063	3.642e-07	+	32152	0	32152	23	ngml-1	Kilpelainen-T_Leptin_EUR_2016
rs1260326	rs1260326	chr2:27730940	chr2:27508073	C	T	log Leptin adjusted for BMI	EFO_0007793	Kilpelainen T	26833098	European	2016	0.0242	0.0049	7.935e-07	+	31808	0	31808	23	ngml-1	Kilpelainen-T_LeptinadjBMI_EUR_2016
rs1260326	rs1260326	chr2:27730940	chr2:27508073	C	T	2 hour fasting glucose	EFO_0004465	MAGIC	22885924	European	2012	-0.059	0.011	1.451e-07	-	42854	0	42854	20	mmol/l	MAGIC_2HG-METABO_EUR_2012
rs1260326	rs1260326	chr2:27730940	chr2:27508073	C	T	2 hour fasting glucose	EFO_0004465	MAGIC	20081857	European	2010	-0.091	0.019	1.525e-06	-	15234	0	15234	9	mmol/l	MAGIC_2HG_EUR_2010
rs1260326	rs1260326	chr2:27730940	chr2:27508073	C	T	Fasting glucose	EFO_0004465	MAGIC	22885924	European	2012	0.029	0.0021	2.17e-41	+	133010	0	133010	66	mmol/l	MAGIC_FG-METABO_EUR_2012
rs1260326	rs1260326	chr2:27730940	chr2:27508073	C	T	Fasting glucose	EFO_0004465	MAGIC	20081858	European	2010	0.027	0.0037	4.252e-13	+	46186	0	46186	21	mmol/l	MAGIC_FG_EUR_2010
rs1260326	rs1260326	chr2:27730940	chr2:27508073	C	T	log Fasting insulin	EFO_0004466	MAGIC	22885924	European	2012	0.019	0.0026	3.84e-14	+	108557	0	108557	56	pmol/l	MAGIC_FI-METABO_EUR_2012
rs1260326	rs1260326	chr2:27730940	chr2:27508073	C	T	log Fasting insulin adjusted for BMI	EFO_0008037	MAGIC	22885924	European	2012	0.021	0.0021	2.74e-22	+	108557	0	108557	56	pmol/l	MAGIC_FIadjBMI_EUR_2012
rs1260326	rs1260326	chr2:27730940	chr2:27508073	C	T	log HOMA-IR	EFO_0004501	MAGIC	20081858	European	2010	0.02	0.0041	9.158e-07	+	46186	0	46186	21	-	MAGIC_HOMA-IR_EUR_2010
rs1260326	rs1260326	chr2:27730940	chr2:27508073	C	T	Alcohol consumption	EFO_0007878	Clarke TK	28937693	European	2017	-0.028	0.002924	1e-21	-	-	-	-	-	unit decrease	NHGRI-EBI_GWAS_Catalog
rs1260326	rs1260326	chr2:27730940	chr2:27508073	C	T	Alcohol consumption in current drinkers	EFO_0007878	Clarke TK	28937693	European	2017	0.03	0.002977	7e-24	+	-	-	-	-	unit decrease	NHGRI-EBI_GWAS_Catalog
rs1260326	rs1260326	chr2:27730940	chr2:27508073	C	T	Blood metabolite levels	EFO_0005664	Shin SY	24816252	European	2014	-0.044	0.002358	1e-77	-	-	-	-	-	unit decrease	NHGRI-EBI_GWAS_Catalog
rs1260326	rs1260326	chr2:27730940	chr2:27508073	C	T	Blood metabolite levels	EFO_0005664	Shin SY	24816252	European	2014	-0.013	0.001731	6e-14	-	-	-	-	-	unit increase	NHGRI-EBI_GWAS_Catalog
rs1260326	rs1260326	chr2:27730940	chr2:27508073	C	T	Blood metabolite levels	EFO_0005664;EFO_0006957	Korostishevsky M	25898920	European	2015	NA	NA	6e-56	NA	-	-	-	-	-	NHGRI-EBI_GWAS_Catalog
rs1260326	rs1260326	chr2:27730940	chr2:27508073	C	T	Blood metabolite ratios	EFO_0005664	Shin SY	24816252	European	2014	-0.041	0.001581	3e-148	-	-	-	-	-	unit increase	NHGRI-EBI_GWAS_Catalog
rs1260326	rs1260326	chr2:27730940	chr2:27508073	C	T	C reactive protein levels	EFO_0004458	Dehghan A	21300955	European	2011	-0.072	0.005437	5e-40	-	-	-	-	-	unit increase	NHGRI-EBI_GWAS_Catalog
rs1260326	rs1260326	chr2:27730940	chr2:27508073	C	T	C reactive protein levels or total cholesterol levels pleiotropy	EFO_0004574;EFO_0004458	Ligthart S	27286809	Unspecified	2016	NA	NA	3e-63	NA	-	-	-	-	-	NHGRI-EBI_GWAS_Catalog
rs1260326	rs1260326	chr2:27730940	chr2:27508073	C	T	C reactive protein levels or triglyceride levels pleiotropy	EFO_0004530;EFO_0004458	Ligthart S	27286809	Unspecified	2016	NA	NA	4e-151	NA	-	-	-	-	-	NHGRI-EBI_GWAS_Catalog
rs1260326	rs1260326	chr2:27730940	chr2:27508073	C	T	Caffeine metabolism plasma 17 dimethylxanthine paraxanthine to 137 trimethylxanthine caffeine ratio	EFO_0007872	Cornelis MC	27702941	European	2016	-4.69	1.004	3e-06	-	-	-	-	-	Z-score decrease	NHGRI-EBI_GWAS_Catalog
rs1260326	rs1260326	chr2:27730940	chr2:27508073	C	T	Cardiovascular disease risk factors	EFO_0004611	Middelberg RP	21943158	European	2011	-0.082	0.01461	2e-08	-	-	-	-	-	mmol/l increase	NHGRI-EBI_GWAS_Catalog
rs1260326	rs1260326	chr2:27730940	chr2:27508073	C	T	Cholesterol total	EFO_0004574	GLGC	20686565	Mixed	2010	-1.91	0.1779	7e-27	-	-	-	-	-	mg/dL increase	NHGRI-EBI_GWAS_Catalog
rs1260326	rs1260326	chr2:27730940	chr2:27508073	C	T	Cholesterol total	EFO_0004574	GLGC	24097068	European	2013	-0.051	0.003744	3e-42	-	-	-	-	-	unit increase	NHGRI-EBI_GWAS_Catalog
rs1260326	rs1260326	chr2:27730940	chr2:27508073	C	T	Cholesterol total	EFO_0004574	Surakka I	25961943	European	2015	-0.045	0.006169	3e-13	-	-	-	-	-	SD increase	NHGRI-EBI_GWAS_Catalog
rs1260326	rs1260326	chr2:27730940	chr2:27508073	C	T	Chronic kidney disease	EFO_0004617;EFO_0003884	CKDGen	20383146	European	2010	-0.01	0.001316	3e-14	-	-	-	-	-	ml/min/1.73m2 increase	NHGRI-EBI_GWAS_Catalog
rs1260326	rs1260326	chr2:27730940	chr2:27508073	C	T	Coffee consumption cups per day	EFO_0004330;EFO_0006782	Cornelis MC	25288136	Mixed	2014	-0.04	0.00742	7e-08	-	-	-	-	-	unit decrease	NHGRI-EBI_GWAS_Catalog
rs1260326	rs1260326	chr2:27730940	chr2:27508073	C	T	Crohns disease	EFO_0000384	de Lange KM	28067908	Mixed	2017	NA	NA	6e-11	NA	-	-	-	-	log OR	NHGRI-EBI_GWAS_Catalog
rs1260326	rs1260326	chr2:27730940	chr2:27508073	C	T	Gallstone disease	EFO_0004210	Joshi AD	27094239	Mixed	2016	0.1133	0.02112	8e-08	+	-	-	-	-	log OR	NHGRI-EBI_GWAS_Catalog
rs1260326	rs1260326	chr2:27730940	chr2:27508073	C	T	Glomerular filtration rate	EFO_0005208	Mahajan A	27588450	Mixed	2016	0.83	0.1596	2e-07	+	-	-	-	-	unit decrease	NHGRI-EBI_GWAS_Catalog
rs1260326	rs1260326	chr2:27730940	chr2:27508073	C	T	Glomerular filtration rate	EFO_0005208	Mahajan A	27588450	Mixed	2016	0.872	0.1161	6e-14	+	-	-	-	-	unit decrease	NHGRI-EBI_GWAS_Catalog
rs1260326	rs1260326	chr2:27730940	chr2:27508073	C	T	Glomerular filtration rate creatinine	EFO_0005208;EFO_0004518	CKDGen	26831199	European	2016	-0.0068	0.0008949	3e-14	-	-	-	-	-	unit increase	NHGRI-EBI_GWAS_Catalog
rs1260326	rs1260326	chr2:27730940	chr2:27508073	C	T	Glomerular filtration rate in non diabetics creatinine	EFO_0005208;EFO_0004518	CKDGen	26831199	European	2016	-0.0065	0.000924	2e-12	-	-	-	-	-	unit increase	NHGRI-EBI_GWAS_Catalog
rs1260326	rs1260326	chr2:27730940	chr2:27508073	C	T	Glycemic traits pregnancy	EFO_0004465	Hayes MG	23903356	Mixed	2013	-0.0044	0.0006111	6e-13	-	-	-	-	-	unit decrease	NHGRI-EBI_GWAS_Catalog
rs1260326	rs1260326	chr2:27730940	chr2:27508073	C	T	Glycemic traits pregnancy	EFO_0004465	Hayes MG	23903356	Mixed	2013	-0.0116	0.001773	6e-11	-	-	-	-	-	unit decrease	NHGRI-EBI_GWAS_Catalog
rs1260326	rs1260326	chr2:27730940	chr2:27508073	C	T	Gout	EFO_0004274	Matsuo H	25646370	East Asian	2015	NA	NA	2e-12	NA	-	-	-	-	-	NHGRI-EBI_GWAS_Catalog
rs1260326	rs1260326	chr2:27730940	chr2:27508073	C	T	Gout	EFO_0004274	Nakayama A	27899376	East Asian	2016	-0.27	0.04141	7e-11	-	-	-	-	-	log OR	NHGRI-EBI_GWAS_Catalog
rs1260326	rs1260326	chr2:27730940	chr2:27508073	C	T	Granulocyte count	EFO_0007987	Astle W	27863252	European	2016	0.03151	0.003657	7e-18	+	-	-	-	-	unit decrease	NHGRI-EBI_GWAS_Catalog
rs1260326	rs1260326	chr2:27730940	chr2:27508073	C	T	Hematocrit	EFO_0004348	Astle W	27863252	European	2016	0.02209	0.003595	8e-10	+	-	-	-	-	unit increase	NHGRI-EBI_GWAS_Catalog
rs1260326	rs1260326	chr2:27730940	chr2:27508073	C	T	Hematological and biochemical traits	EFO_0004348	Kamatani Y	20139978	East Asian	2010	0.085	0.01445	4e-09	+	-	-	-	-	unit decrease	NHGRI-EBI_GWAS_Catalog
rs1260326	rs1260326	chr2:27730940	chr2:27508073	C	T	High light scatter reticulocyte percentage of red cells	EFO_0007986	Astle W	27863252	European	2016	0.03532	0.003653	4e-22	+	-	-	-	-	unit decrease	NHGRI-EBI_GWAS_Catalog
rs1260326	rs1260326	chr2:27730940	chr2:27508073	C	T	Hypertriglyceridemia	EFO_0004211	Johansen CT	20657596	European	2010	-0.5596	0.09664	7e-09	-	-	-	-	-	log OR	NHGRI-EBI_GWAS_Catalog
rs1260326	rs1260326	chr2:27730940	chr2:27508073	C	T	Hypertriglyceridemia	EFO_0004530	Weissglas Volkov D	23505323	Hispanic	2013	NA	NA	2e-13	NA	-	-	-	-	-	NHGRI-EBI_GWAS_Catalog
rs1260326	rs1260326	chr2:27730940	chr2:27508073	C	T	Inflammatory bowel disease	EFO_0003767	IBDGC	26192919	European	2015	-0.07711	0.009964	1e-14	-	-	-	-	-	log OR	NHGRI-EBI_GWAS_Catalog
rs1260326	rs1260326	chr2:27730940	chr2:27508073	C	T	Inflammatory bowel disease	EFO_0003767	de Lange KM	28067908	Mixed	2017	NA	NA	1e-07	NA	-	-	-	-	log OR	NHGRI-EBI_GWAS_Catalog
rs1260326	rs1260326	chr2:27730940	chr2:27508073	C	T	Lipid metabolism phenotypes	EFO_0004529	Chasman DI	19936222	European	2009	NA	NA	3e-29	NA	-	-	-	-	-	NHGRI-EBI_GWAS_Catalog
rs1260326	rs1260326	chr2:27730940	chr2:27508073	C	T	Lipid metabolism phenotypes	EFO_0004529	Chasman DI	19936222	European	2009	NA	NA	4e-24	NA	-	-	-	-	-	NHGRI-EBI_GWAS_Catalog
rs1260326	rs1260326	chr2:27730940	chr2:27508073	C	T	Lipid metabolism phenotypes	EFO_0004529	Chasman DI	19936222	European	2009	NA	NA	3e-28	NA	-	-	-	-	-	NHGRI-EBI_GWAS_Catalog
rs1260326	rs1260326	chr2:27730940	chr2:27508073	C	T	Lipid metabolism phenotypes	EFO_0004529	Chasman DI	19936222	European	2009	NA	NA	4e-32	NA	-	-	-	-	-	NHGRI-EBI_GWAS_Catalog
rs1260326	rs1260326	chr2:27730940	chr2:27508073	C	T	Lipid metabolism phenotypes	EFO_0004529	Chasman DI	19936222	European	2009	NA	NA	3e-35	NA	-	-	-	-	-	NHGRI-EBI_GWAS_Catalog
rs1260326	rs1260326	chr2:27730940	chr2:27508073	C	T	Lipid metabolism phenotypes	EFO_0004529	Chasman DI	19936222	European	2009	NA	NA	1e-37	NA	-	-	-	-	-	NHGRI-EBI_GWAS_Catalog
rs1260326	rs1260326	chr2:27730940	chr2:27508073	C	T	Lipid traits	EFO_0004574	Zhou L	24386095	East Asian	2013	-0.07	0.01366	3e-07	-	-	-	-	-	mmol/L increase	NHGRI-EBI_GWAS_Catalog
rs1260326	rs1260326	chr2:27730940	chr2:27508073	C	T	Lipoprotein associated phospholipase A2 activity and mass	EFO_0004746	Chu AY	23118302	European	2012	-0.0053	0.001161	5e-06	-	-	-	-	-	ng/ml decrease	NHGRI-EBI_GWAS_Catalog
rs1260326	rs1260326	chr2:27730940	chr2:27508073	C	T	Liver enzyme levels gamma glutamyl transferase	EFO_0004532	Chambers JC	22001757	Mixed	2011	-3.2	0.441	4e-13	-	-	-	-	-	% increase	NHGRI-EBI_GWAS_Catalog
rs1260326	rs1260326	chr2:27730940	chr2:27508073	C	T	Lymphocyte counts	EFO_0004587	Astle W	27863252	European	2016	0.02574	0.00366	2e-12	+	-	-	-	-	unit decrease	NHGRI-EBI_GWAS_Catalog
rs1260326	rs1260326	chr2:27730940	chr2:27508073	C	T	Metabolic traits	EFO_0004530	Sabatti C	19060910	European	2008	-0.09	0.01439	4e-10	-	-	-	-	-	mmol/l increase	NHGRI-EBI_GWAS_Catalog
rs1260326	rs1260326	chr2:27730940	chr2:27508073	C	T	Metabolite levels	EFO_0004725	Kettunen J	22286219	European	2012	NA	NA	3e-18	NA	-	-	-	-	-	NHGRI-EBI_GWAS_Catalog
rs1260326	rs1260326	chr2:27730940	chr2:27508073	C	T	Metabolite levels	EFO_0004723	Inouye M	22916037	European	2012	NA	NA	1e-12	NA	-	-	-	-	-	NHGRI-EBI_GWAS_Catalog
rs1260326	rs1260326	chr2:27730940	chr2:27508073	C	T	Metabolite levels small molecules and protein measures	EFO_0005664;EFO_0004747;EFO_0005134	Kettunen J	27005778	European	2016	0.1	0.009506	7e-26	+	-	-	-	-	unit decrease	NHGRI-EBI_GWAS_Catalog
rs1260326	rs1260326	chr2:27730940	chr2:27508073	C	T	Myeloid white cell count	EFO_0007988	Astle W	27863252	European	2016	0.02869	0.003666	5e-15	+	-	-	-	-	unit decrease	NHGRI-EBI_GWAS_Catalog
rs1260326	rs1260326	chr2:27730940	chr2:27508073	C	T	Neutrophil count	EFO_0004833	Astle W	27863252	European	2016	0.03308	0.00364	1e-19	+	-	-	-	-	unit decrease	NHGRI-EBI_GWAS_Catalog
rs1260326	rs1260326	chr2:27730940	chr2:27508073	C	T	Non albumin protein levels	EFO_0004747	Osman W	22558069	East Asian	2012	0.08	0.01349	3e-09	+	-	-	-	-	unit decrease	NHGRI-EBI_GWAS_Catalog
rs1260326	rs1260326	chr2:27730940	chr2:27508073	C	T	Nonalcoholic fatty liver disease	EFO_0003095	Kawaguchi T	29385134	East Asian	2018	-0.3221	0.05272	1e-09	-	-	-	-	-	log OR	NHGRI-EBI_GWAS_Catalog
rs1260326	rs1260326	chr2:27730940	chr2:27508073	C	T	Plasma lactate levels	EFO_0007745	Tin A	26433129	Mixed	2015	-0.08	0.005266	4e-52	-	-	-	-	-	unit increase	NHGRI-EBI_GWAS_Catalog
rs1260326	rs1260326	chr2:27730940	chr2:27508073	C	T	Plasma lactate levels	EFO_0007745	Tin A	26433129	Mixed	2015	-0.08	0.00553	2e-47	-	-	-	-	-	unit increase	NHGRI-EBI_GWAS_Catalog
rs1260326	rs1260326	chr2:27730940	chr2:27508073	C	T	Platelet count	EFO_0004309	Astle W	27863252	European	2016	0.0386	0.003705	2e-25	+	-	-	-	-	unit decrease	NHGRI-EBI_GWAS_Catalog
rs1260326	rs1260326	chr2:27730940	chr2:27508073	C	T	Platelet counts	-	Gieger C	22139419	European	2011	-2.334	0.381	9e-10	-	-	-	-	-	10^9/l increase	NHGRI-EBI_GWAS_Catalog
rs1260326	rs1260326	chr2:27730940	chr2:27508073	C	T	Plateletcrit	EFO_0007985	Astle W	27863252	European	2016	0.0356	0.003718	1e-21	+	-	-	-	-	unit decrease	NHGRI-EBI_GWAS_Catalog
rs1260326	rs1260326	chr2:27730940	chr2:27508073	C	T	Red cell distribution width	EFO_0005192	Astle W	27863252	European	2016	0.02457	0.003601	9e-12	+	-	-	-	-	unit increase	NHGRI-EBI_GWAS_Catalog
rs1260326	rs1260326	chr2:27730940	chr2:27508073	C	T	Renal overload gout	EFO_0004274	Nakayama A	27899376	East Asian	2016	-0.3001	0.05132	5e-09	-	-	-	-	-	log OR	NHGRI-EBI_GWAS_Catalog
rs1260326	rs1260326	chr2:27730940	chr2:27508073	C	T	Resting heart rate	EFO_0004351	Eppinga RN	27798624	Mixed	2016	0.2746	0.03374	4e-16	+	-	-	-	-	unit decrease	NHGRI-EBI_GWAS_Catalog
rs1260326	rs1260326	chr2:27730940	chr2:27508073	C	T	Serum albumin level	EFO_0004535	Franceschini N	23022100	Mixed	2012	-0.0124	0.001632	3e-14	-	-	-	-	-	unit increase	NHGRI-EBI_GWAS_Catalog
rs1260326	rs1260326	chr2:27730940	chr2:27508073	C	T	Serum albumin level	EFO_0004535	Franceschini N	23022100	Mixed	2012	-0.027	0.004811	2e-08	-	-	-	-	-	unit increase	NHGRI-EBI_GWAS_Catalog
rs1260326	rs1260326	chr2:27730940	chr2:27508073	C	T	Serum albumin level	EFO_0004535	Franceschini N	23022100	Mixed	2012	-0.0138	0.001544	4e-19	-	-	-	-	-	unit increase	NHGRI-EBI_GWAS_Catalog
rs1260326	rs1260326	chr2:27730940	chr2:27508073	C	T	Serum alpha1 antitrypsin levels	EFO_0005415	Setoh K	26174136	East Asian	2015	2.05	0.2508	3e-16	+	-	-	-	-	mg dl-1 increase	NHGRI-EBI_GWAS_Catalog
rs1260326	rs1260326	chr2:27730940	chr2:27508073	C	T	Serum total protein level	EFO_0004536	Franceschini N	23022100	Mixed	2012	-0.031	0.006722	4e-06	-	-	-	-	-	unit increase	NHGRI-EBI_GWAS_Catalog
rs1260326	rs1260326	chr2:27730940	chr2:27508073	C	T	Serum total protein level	EFO_0004536	Franceschini N	23022100	Mixed	2012	-0.0179	0.003303	6e-08	-	-	-	-	-	unit increase	NHGRI-EBI_GWAS_Catalog
rs1260326	rs1260326	chr2:27730940	chr2:27508073	C	T	Sum basophil neutrophil counts	EFO_0004833;EFO_0005090	Astle W	27863252	European	2016	0.03252	0.003649	5e-19	+	-	-	-	-	unit decrease	NHGRI-EBI_GWAS_Catalog
rs1260326	rs1260326	chr2:27730940	chr2:27508073	C	T	Sum neutrophil eosinophil counts	EFO_0004833;EFO_0004842	Astle W	27863252	European	2016	0.03203	0.003657	2e-18	+	-	-	-	-	unit decrease	NHGRI-EBI_GWAS_Catalog
rs1260326	rs1260326	chr2:27730940	chr2:27508073	C	T	Triglyceride levels	EFO_0004530	Spracklen CN	28334899	East Asian	2017	-0.115	0.003384	4e-253	-	-	-	-	-	unit increase	NHGRI-EBI_GWAS_Catalog
rs1260326	rs1260326	chr2:27730940	chr2:27508073	C	T	Triglycerides	EFO_0004530	Kathiresan S	19060906	European	2008	-0.12	0.01029	2e-31	-	-	-	-	-	SD increase	NHGRI-EBI_GWAS_Catalog
rs1260326	rs1260326	chr2:27730940	chr2:27508073	C	T	Triglycerides	EFO_0004530	Kamatani Y	20139978	East Asian	2010	0.101	0.01484	1e-11	+	-	-	-	-	unit decrease	NHGRI-EBI_GWAS_Catalog
rs1260326	rs1260326	chr2:27730940	chr2:27508073	C	T	Triglycerides	EFO_0004530	GLGC	20686565	Mixed	2010	-8.76	0.357	6e-133	-	-	-	-	-	mg/dL increase	NHGRI-EBI_GWAS_Catalog
rs1260326	rs1260326	chr2:27730940	chr2:27508073	C	T	Triglycerides	EFO_0004530	GLGC	24097068	European	2013	-0.115	0.00348	2e-239	-	-	-	-	-	mg/dL increase	NHGRI-EBI_GWAS_Catalog
rs1260326	rs1260326	chr2:27730940	chr2:27508073	C	T	Triglycerides	EFO_0004530	Surakka I	25961943	European	2015	-0.123	0.006184	5e-88	-	-	-	-	-	SD increase	NHGRI-EBI_GWAS_Catalog
rs1260326	rs1260326	chr2:27730940	chr2:27508073	C	T	Two hour glucose challenge	EFO_0004307	MAGIC	20081857	European	2010	-0.07	0.01111	3e-10	-	-	-	-	-	mmol/L increase	NHGRI-EBI_GWAS_Catalog
rs1260326	rs1260326	chr2:27730940	chr2:27508073	C	T	Urate levels	EFO_0004531	GUGC	23263486	European	2012	-0.074	0.005274	1e-44	-	-	-	-	-	mg/dl increase	NHGRI-EBI_GWAS_Catalog
rs1260326	rs1260326	chr2:27730940	chr2:27508073	C	T	Urate levels in overweight individuals	EFO_0004531;EFO_0005935	Huffman JE	25811787	European	2015	0.055	0.01114	8e-07	+	-	-	-	-	kg/m2 decrease	NHGRI-EBI_GWAS_Catalog
rs1260326	rs1260326	chr2:27730940	chr2:27508073	C	T	Urate levels in overweight individuals	EFO_0004531;EFO_0005935	Huffman JE	25811787	European	2015	0.065	0.01436	6e-06	+	-	-	-	-	kg/m2 decrease	NHGRI-EBI_GWAS_Catalog
rs1260326	rs1260326	chr2:27730940	chr2:27508073	C	T	Waist circumference and related phenotypes	EFO_0004342	Chambers JC	18454146	Mixed	2008	NA	NA	4e-08	NA	-	-	-	-	-	NHGRI-EBI_GWAS_Catalog
rs1260326	rs1260326	chr2:27730940	chr2:27508073	C	T	White blood cell count	EFO_0004308	Astle W	27863252	European	2016	0.03411	0.003649	9e-21	+	-	-	-	-	unit decrease	NHGRI-EBI_GWAS_Catalog
rs1260326	rs1260326	chr2:27730940	chr2:27508073	C	T	Alcohol intake frequency	EFO_0004329	Neale B	UKBB	European	2017	-0.048	0.003633	7.599e-40	-	336965	0	336965	1	-	Neale-B_UKBB_EUR_2017
rs1260326	rs1260326	chr2:27730940	chr2:27508073	C	T	Alcohol intake versus 10 years previously	EFO_0004329	Neale B	UKBB	European	2017	-0.01242	0.001887	4.747e-11	-	313248	0	313248	1	-	Neale-B_UKBB_EUR_2017
rs1260326	rs1260326	chr2:27730940	chr2:27508073	C	T	Arm fat-free mass left	-	Neale B	UKBB	European	2017	0.01965	0.001579	1.487e-35	+	331159	0	331159	1	IVNT	Neale-B_UKBB_EUR_2017
rs1260326	rs1260326	chr2:27730940	chr2:27508073	C	T	Arm fat-free mass right	-	Neale B	UKBB	European	2017	0.02004	0.001547	2.283e-38	+	331221	0	331221	1	IVNT	Neale-B_UKBB_EUR_2017
rs1260326	rs1260326	chr2:27730940	chr2:27508073	C	T	Arm predicted mass left	-	Neale B	UKBB	European	2017	0.01948	0.001573	3.228e-35	+	331146	0	331146	1	IVNT	Neale-B_UKBB_EUR_2017
rs1260326	rs1260326	chr2:27730940	chr2:27508073	C	T	Arm predicted mass right	-	Neale B	UKBB	European	2017	0.01989	0.001542	4.462e-38	+	331216	0	331216	1	IVNT	Neale-B_UKBB_EUR_2017
rs1260326	rs1260326	chr2:27730940	chr2:27508073	C	T	Basal metabolic rate	EFO_0007777	Neale B	UKBB	European	2017	0.02018	0.001646	1.605e-34	+	331307	0	331307	1	IVNT	Neale-B_UKBB_EUR_2017
rs1260326	rs1260326	chr2:27730940	chr2:27508073	C	T	Cholelithiasis	EFO_0004799	Neale B	UKBB	European	2017	0.001894	0.0003544	9.001e-08	+	337199	6986	330213	1	risk diff	Neale-B_UKBB_EUR_2017
rs1260326	rs1260326	chr2:27730940	chr2:27508073	C	T	Comparative height size at age 10	-	Neale B	UKBB	European	2017	0.01465	0.001696	5.724e-18	+	332021	0	332021	1	-	Neale-B_UKBB_EUR_2017
rs1260326	rs1260326	chr2:27730940	chr2:27508073	C	T	Daytime dozing or sleeping	EFO_0000614;EFO_0005855	Neale B	UKBB	European	2017	-0.007797	0.001228	2.192e-10	-	336082	0	336082	1	IVNT	Neale-B_UKBB_EUR_2017
rs780093	rs780093	chr2:27742603	chr2:27519736	T	C	Type II diabetes	EFO_0001360	DIAGRAM	26551672	European	2015	-0.07974	0.01319	1.3e-09	-	84780	27206	57574	23	log OR	DIAGRAM_T2D-METABO_EUR_2015
rs1260326	rs1260326	chr2:27730940	chr2:27508073	C	T	Height	EFO_0004339	Neale B	UKBB	European	2017	0.01674	0.001765	2.476e-21	+	336474	0	336474	1	IVNT	Neale-B_UKBB_EUR_2017
rs1260326	rs1260326	chr2:27730940	chr2:27508073	C	T	Hip circumference	EFO_0005093	Neale B	UKBB	European	2017	0.0126	0.00246	2.992e-07	+	336601	0	336601	1	IVNT	Neale-B_UKBB_EUR_2017
rs1260326	rs1260326	chr2:27730940	chr2:27508073	C	T	Impedance of arm left	-	Neale B	UKBB	European	2017	-0.01918	0.001754	7.789e-28	-	331292	0	331292	1	IVNT	Neale-B_UKBB_EUR_2017
rs1260326	rs1260326	chr2:27730940	chr2:27508073	C	T	Impedance of arm right	-	Neale B	UKBB	European	2017	-0.01881	0.001746	4.805e-27	-	331279	0	331279	1	IVNT	Neale-B_UKBB_EUR_2017
rs1260326	rs1260326	chr2:27730940	chr2:27508073	C	T	Impedance of leg left	-	Neale B	UKBB	European	2017	-0.0211	0.002264	1.19e-20	-	331296	0	331296	1	IVNT	Neale-B_UKBB_EUR_2017
rs1260326	rs1260326	chr2:27730940	chr2:27508073	C	T	Impedance of leg right	-	Neale B	UKBB	European	2017	-0.02049	0.002247	7.686e-20	-	331301	0	331301	1	IVNT	Neale-B_UKBB_EUR_2017
rs1260326	rs1260326	chr2:27730940	chr2:27508073	C	T	Impedance of whole body	-	Neale B	UKBB	European	2017	-0.02163	0.001893	3.214e-30	-	331284	0	331284	1	IVNT	Neale-B_UKBB_EUR_2017
rs1260326	rs1260326	chr2:27730940	chr2:27508073	C	T	Leg fat-free mass left	-	Neale B	UKBB	European	2017	0.01842	0.001635	2.011e-29	+	331258	0	331258	1	IVNT	Neale-B_UKBB_EUR_2017
rs1260326	rs1260326	chr2:27730940	chr2:27508073	C	T	Leg fat-free mass right	-	Neale B	UKBB	European	2017	0.01843	0.001634	1.73e-29	+	331285	0	331285	1	IVNT	Neale-B_UKBB_EUR_2017
rs1260326	rs1260326	chr2:27730940	chr2:27508073	C	T	Leg predicted mass left	-	Neale B	UKBB	European	2017	0.01824	0.001624	2.833e-29	+	331253	0	331253	1	IVNT	Neale-B_UKBB_EUR_2017
rs1260326	rs1260326	chr2:27730940	chr2:27508073	C	T	Leg predicted mass right	-	Neale B	UKBB	European	2017	0.01839	0.001624	1.026e-29	+	331285	0	331285	1	IVNT	Neale-B_UKBB_EUR_2017
rs59007384	rs59007384	chr19:45396665	chr19:44893408	G	T	Type II diabetes	EFO_0001360	DIAGRAM	28566273	European	2017	0.077	0.017	6e-06	+	159208	26676	132532	18	log OR	DIAGRAM_T2D_EUR_2017
rs780093	rs780093	chr2:27742603	chr2:27519736	T	C	Type II diabetes	EFO_0001360	DIAGRAM	26551672	European	2015	-0.07974	0.01319	1.3e-09	-	84780	27206	57574	23	log OR	DIAGRAM_T2D-METABO_EUR_2015
rs1260326	rs1260326	chr2:27730940	chr2:27508073	C	T	Number of self-reported non-cancer illnesses	EFO_0009801	Neale B	UKBB	European	2017	-0.01122	0.002052	4.534e-08	-	337159	0	337159	1	-	Neale-B_UKBB_EUR_2017
rs1260326	rs1260326	chr2:27730940	chr2:27508073	C	T	Pulse rate	EFO_0004326	Neale B	UKBB	European	2017	-0.02788	0.002559	1.233e-27	-	317756	0	317756	1	IVNT	Neale-B_UKBB_EUR_2017
rs1260326	rs1260326	chr2:27730940	chr2:27508073	C	T	Pulse rate	EFO_0004326	Neale B	UKBB	European	2017	-0.02641	0.004339	1.149e-09	-	110153	0	110153	1	IVNT	Neale-B_UKBB_EUR_2017
rs1260326	rs1260326	chr2:27730940	chr2:27508073	C	T	Relative age of first facial hair	EFO_0007822	Neale B	UKBB	European	2017	-0.008943	0.00162	3.412e-08	-	151113	0	151113	1	-	Neale-B_UKBB_EUR_2017
rs780093	rs780093	chr2:27742603	chr2:27519736	T	C	Type 2 diabetes	EFO_0001360	Imamura M	26818947	Mixed	2016	-0.07308	0.01537	2e-06	-	-	-	-	-	log OR	NHGRI-EBI_GWAS_Catalog
rs1260326	rs1260326	chr2:27730940	chr2:27508073	C	T	Self-reported gout	EFO_0004274	Neale B	UKBB	European	2017	-0.00323	0.0002936	3.826e-28	-	337159	4807	332352	1	risk diff	Neale-B_UKBB_EUR_2017
rs1260326	rs1260326	chr2:27730940	chr2:27508073	C	T	Self-reported high cholesterol	EFO_0008111	Neale B	UKBB	European	2017	-0.01023	0.000814	3.174e-36	-	337159	41296	295863	1	risk diff	Neale-B_UKBB_EUR_2017
rs1260326	rs1260326	chr2:27730940	chr2:27508073	C	T	Sitting height	EFO_0004339	Neale B	UKBB	European	2017	0.01941	0.00192	5.038e-24	+	336172	0	336172	1	IVNT	Neale-B_UKBB_EUR_2017
rs1260326	rs1260326	chr2:27730940	chr2:27508073	C	T	Sodium in urine	EFO_0009282	Neale B	UKBB	European	2017	-0.01953	0.002418	6.68e-16	-	326831	0	326831	1	IVNT	Neale-B_UKBB_EUR_2017
rs1260326	rs1260326	chr2:27730940	chr2:27508073	C	T	Treatment with allopurinol	EFO_0007056	Neale B	UKBB	European	2017	-0.002605	0.0002624	3.236e-23	-	337159	3819	333340	1	risk diff	Neale-B_UKBB_EUR_2017
rs1260326	rs1260326	chr2:27730940	chr2:27508073	C	T	Treatment with atorvastatin	EFO_0007056	Neale B	UKBB	European	2017	-0.00323	0.0004254	3.15e-14	-	337159	10167	326992	1	risk diff	Neale-B_UKBB_EUR_2017
rs1260326	rs1260326	chr2:27730940	chr2:27508073	C	T	Treatment with cholesterol lowering medication	EFO_0007056	Neale B	UKBB	European	2017	-0.008473	0.001132	7.056e-14	-	180203	22705	157498	1	risk diff	Neale-B_UKBB_EUR_2017
rs1260326	rs1260326	chr2:27730940	chr2:27508073	C	T	Treatment with lipitor 10mg tablet	EFO_0007056	Neale B	UKBB	European	2017	-0.0009393	0.0002078	6.168e-06	-	337159	2361	334798	1	risk diff	Neale-B_UKBB_EUR_2017
rs1260326	rs1260326	chr2:27730940	chr2:27508073	C	T	Treatment with metformin	EFO_0007056	Neale B	UKBB	European	2017	0.002047	0.0003877	1.298e-07	+	337159	8392	328767	1	risk diff	Neale-B_UKBB_EUR_2017
rs1260326	rs1260326	chr2:27730940	chr2:27508073	C	T	Treatment with simvastatin	EFO_0007056	Neale B	UKBB	European	2017	-0.004792	0.0007876	1.173e-09	-	337159	38492	298667	1	risk diff	Neale-B_UKBB_EUR_2017
rs1260326	rs1260326	chr2:27730940	chr2:27508073	C	T	Trunk fat-free mass	-	Neale B	UKBB	European	2017	0.02196	0.001564	9.385e-45	+	331030	0	331030	1	IVNT	Neale-B_UKBB_EUR_2017
rs1260326	rs1260326	chr2:27730940	chr2:27508073	C	T	Trunk predicted mass	-	Neale B	UKBB	European	2017	0.02192	0.001559	6.871e-45	+	330995	0	330995	1	IVNT	Neale-B_UKBB_EUR_2017
rs1260326	rs1260326	chr2:27730940	chr2:27508073	C	T	Weight	EFO_0004338	Neale B	UKBB	European	2017	0.01778	0.00217	2.53e-16	+	336227	0	336227	1	IVNT	Neale-B_UKBB_EUR_2017
rs1260326	rs1260326	chr2:27730940	chr2:27508073	C	T	Whole body fat-free mass	-	Neale B	UKBB	European	2017	0.02108	0.00157	4.395e-41	+	331291	0	331291	1	IVNT	Neale-B_UKBB_EUR_2017
rs1260326	rs1260326	chr2:27730940	chr2:27508073	C	T	Whole body water mass	-	Neale B	UKBB	European	2017	0.02132	0.001572	7.137e-42	+	331315	0	331315	1	IVNT	Neale-B_UKBB_EUR_2017
rs1260326	rs1260326	chr2:27730940	chr2:27508073	C	T	Triglycerides	EFO_0004530	Prins B	28887542	European	2017	-0.08	0.02	1.215e-07	-	9961	0	9961	1	IVNT	Prins-B_TG_EUR_2017
rs1260326	rs1260326	chr2:27730940	chr2:27508073	C	T	Testosterone	EFO_0004908	Prins B	28887542	European	2017	0.04	0.01	8.998e-06	+	4387	0	4387	1	nmol/l	Prins-B_Testosterone_EUR_2017
rs1260326	rs1260326	chr2:27730940	chr2:27508073	C	T	Age at menopause	EFO_0004704;EFO_0004703	ReproGen	26414677	European	2015	-0.13	0.02	1e-09	-	69360	0	69360	33	years	ReproGen_Age-at-Menopause_EUR_2015
rs1260326	rs1260326	chr2:27730940	chr2:27508073	C	T	Triglycerides	EFO_0004530	Spracklen CN	28334899	East Asian	2017	-0.1079	0.0111	9.59e-22	-	17329	0	17329	13	IVNT	Spracklen-CN_Triglycerides_EAS_2017
rs1260326	rs1260326	chr2:27730940	chr2:27508073	C	T	Blood proteins	-	Osman W	22558069	East Asian	2012	NA	NA	3e-09	NA	-	-	-	-	-	dbGaP
rs1260326	rs1260326	chr2:27730940	chr2:27508073	C	T	C reactive protein	NCIT_C64548	Dehghan A	21300955	European	2011	NA	NA	5e-40	NA	-	-	-	-	-	dbGaP
rs1260326	rs1260326	chr2:27730940	chr2:27508073	C	T	Cholesterol	EFO_1001380	GLGC	20686565	Mixed	2010	NA	NA	7e-27	NA	-	-	-	-	-	dbGaP
rs1260326	rs1260326	chr2:27730940	chr2:27508073	C	T	Gamma glutamyltransferase	NCIT_C26943	Chambers JC	22001757	Mixed	2011	NA	NA	4e-13	NA	-	-	-	-	-	dbGaP
rs1260326	rs1260326	chr2:27730940	chr2:27508073	C	T	Glucose tolerance test	NCIT_C45946	MAGIC	20081857	European	2010	NA	NA	3e-10	NA	-	-	-	-	-	dbGaP
rs1260326	rs1260326	chr2:27730940	chr2:27508073	C	T	Hypertriglyceridemia	EFO_0004211	Johansen CT	20657596	European	2010	NA	NA	7e-09	NA	-	-	-	-	-	dbGaP
rs1260326	rs1260326	chr2:27730940	chr2:27508073	C	T	Kidney diseases	EFO_0003884;EFO_0003086	CKDGen	20383146	European	2010	NA	NA	3e-14	NA	-	-	-	-	-	dbGaP
rs1260326	rs1260326	chr2:27730940	chr2:27508073	C	T	Metabolism	HP_0003119;HP_0012278	Kettunen J	22286219	European	2012	NA	NA	3e-18	NA	-	-	-	-	-	dbGaP
rs1260326	rs1260326	chr2:27730940	chr2:27508073	C	T	Triglycerides	-	Chambers JC	18454146	Mixed	2008	NA	NA	4e-08	NA	-	-	-	-	-	dbGaP
rs1260326	rs1260326	chr2:27730940	chr2:27508073	C	T	Triglycerides	-	Kathiresan S	19060906	European	2008	NA	NA	2e-31	NA	-	-	-	-	-	dbGaP
rs1260326	rs1260326	chr2:27730940	chr2:27508073	C	T	Triglycerides	-	Sabatti C	19060910	European	2008	NA	NA	3.561e-10	NA	-	-	-	-	-	dbGaP
rs1260326	rs1260326	chr2:27730940	chr2:27508073	C	T	Triglycerides	-	Sabatti C	19060910	European	2008	NA	NA	4e-10	NA	-	-	-	-	-	dbGaP
rs1260326	rs1260326	chr2:27730940	chr2:27508073	C	T	Triglycerides	-	GLGC	20686565	Mixed	2010	NA	NA	6e-133	NA	-	-	-	-	-	dbGaP
rs1260326	rs1260326	chr2:27730940	chr2:27508073	C	T	Triglycerides	-	Middelberg RP	21943158	European	2011	NA	NA	2e-08	NA	-	-	-	-	-	dbGaP
rs1371614	rs1371614	chr2:27152874	chr2:26930006	C	T	Triglycerides	EFO_0004530	GLGC	24097068	European	2013	0.0181	0.0038	5.37e-06	+	177786	0	177786	60	IVNT	GLGC_TG_EUR_2013
rs1371614	rs1371614	chr2:27152874	chr2:26930006	C	T	Fasting blood glucose	EFO_0004465	Manning AK	22581228	European	2012	NA	NA	1.33e-12	NA	58074	-	-	-	-	GRASP
rs1371614	rs1371614	chr2:27152874	chr2:26930006	C	T	Fasting blood glucose	EFO_0004465	MAGIC	22885924	European	2012	NA	NA	7.09e-11	NA	133010	-	-	-	-	GRASP
rs1371614	rs1371614	chr2:27152874	chr2:26930006	C	T	Fasting blood glucose in high BMI subjects	EFO_0008036	Manning AK	22581228	European	2012	NA	NA	3.83e-06	NA	58074	-	-	-	-	GRASP
rs1371614	rs1371614	chr2:27152874	chr2:26930006	C	T	Fasting blood glucose in low BMI subjects	EFO_0008036	Manning AK	22581228	European	2012	NA	NA	1.68e-10	NA	58074	-	-	-	-	GRASP
rs1371614	rs1371614	chr2:27152874	chr2:26930006	C	T	Fasting glucose	EFO_0004465	MAGIC	22885924	European	2012	-0.016	0.0024	7.09e-11	-	133010	0	133010	66	mmol/l	MAGIC_FG-METABO_EUR_2012
rs1371614	rs1371614	chr2:27152874	chr2:26930006	C	T	Fasting glucose related traits interaction with BMI	-	Manning AK	22581228	European	2012	NA	NA	2e-12	NA	-	-	-	-	-	NHGRI-EBI_GWAS_Catalog
rs1371614	rs1371614	chr2:27152874	chr2:26930006	C	T	Alcohol intake frequency	EFO_0004329	Neale B	UKBB	European	2017	0.01898	0.004123	4.175e-06	+	336965	0	336965	1	-	Neale-B_UKBB_EUR_2017
rs1371614	rs1371614	chr2:27152874	chr2:26930006	C	T	Cholelithiasis	EFO_0004799	Neale B	UKBB	European	2017	-0.001824	0.0004021	5.731e-06	-	337199	6986	330213	1	risk diff	Neale-B_UKBB_EUR_2017
rs148538224	rs148538224	chr17:62118301	chr17:64040941	C	T	Arm fat-free mass left	-	Neale B	UKBB	European	2017	0.02271	0.005068	7.417e-06	+	331159	0	331159	1	IVNT	Neale-B_UKBB_EUR_2017
rs148538224	rs148538224	chr17:62118301	chr17:64040941	C	T	Arm fat-free mass right	-	Neale B	UKBB	European	2017	0.02196	0.004967	9.818e-06	+	331221	0	331221	1	IVNT	Neale-B_UKBB_EUR_2017
rs148538224	rs148538224	chr17:62118301	chr17:64040941	C	T	Arm predicted mass right	-	Neale B	UKBB	European	2017	0.02316	0.00495	2.895e-06	+	331216	0	331216	1	IVNT	Neale-B_UKBB_EUR_2017
rs148538224	rs148538224	chr17:62118301	chr17:64040941	C	T	Basal metabolic rate	EFO_0007777	Neale B	UKBB	European	2017	0.0249	0.005286	2.465e-06	+	331307	0	331307	1	IVNT	Neale-B_UKBB_EUR_2017
rs148538224	rs148538224	chr17:62118301	chr17:64040941	C	T	Leg fat-free mass left	-	Neale B	UKBB	European	2017	0.02432	0.005249	3.603e-06	+	331258	0	331258	1	IVNT	Neale-B_UKBB_EUR_2017
rs148538224	rs148538224	chr17:62118301	chr17:64040941	C	T	Leg fat-free mass right	-	Neale B	UKBB	European	2017	0.02354	0.005247	7.231e-06	+	331285	0	331285	1	IVNT	Neale-B_UKBB_EUR_2017
rs148538224	rs148538224	chr17:62118301	chr17:64040941	C	T	Leg predicted mass left	-	Neale B	UKBB	European	2017	0.02353	0.005214	6.397e-06	+	331253	0	331253	1	IVNT	Neale-B_UKBB_EUR_2017
rs148538224	rs148538224	chr17:62118301	chr17:64040941	C	T	Leg predicted mass right	-	Neale B	UKBB	European	2017	0.02374	0.005213	5.28e-06	+	331285	0	331285	1	IVNT	Neale-B_UKBB_EUR_2017
rs148538224	rs148538224	chr17:62118301	chr17:64040941	C	T	Trunk fat-free mass	-	Neale B	UKBB	European	2017	0.02627	0.005021	1.67e-07	+	331030	0	331030	1	IVNT	Neale-B_UKBB_EUR_2017
rs148538224	rs148538224	chr17:62118301	chr17:64040941	C	T	Trunk predicted mass	-	Neale B	UKBB	European	2017	0.02591	0.005005	2.259e-07	+	330995	0	330995	1	IVNT	Neale-B_UKBB_EUR_2017
rs148538224	rs148538224	chr17:62118301	chr17:64040941	C	T	Whole body fat-free mass	-	Neale B	UKBB	European	2017	0.02615	0.005041	2.139e-07	+	331291	0	331291	1	IVNT	Neale-B_UKBB_EUR_2017
rs148538224	rs148538224	chr17:62118301	chr17:64040941	C	T	Whole body water mass	-	Neale B	UKBB	European	2017	0.02499	0.005048	7.409e-07	+	331315	0	331315	1	IVNT	Neale-B_UKBB_EUR_2017
rs34542491	rs34542491	chr5:168232811	chr5:168805806	C	T	Noninflammatory disorders of ovary, fallopian tube and broad ligament	EFO_0009548	Neale B	UKBB	European	2017	-0.001035	0.0002273	5.229e-06	-	337199	1619	335580	1	risk diff	Neale-B_UKBB_EUR_2017
rs34542491	rs34542491	chr5:168232811	chr5:168805806	C	T	Sitting height	EFO_0004339	Neale B	UKBB	European	2017	-0.01268	0.002538	5.904e-07	-	336172	0	336172	1	IVNT	Neale-B_UKBB_EUR_2017
rs35686293	rs35686293	chr2:27538635	chr2:27315768	A	G	Pulse rate	EFO_0004326	Neale B	UKBB	European	2017	0.03195	0.005618	1.287e-08	+	317756	0	317756	1	IVNT	Neale-B_UKBB_EUR_2017
rs56138102	rs56138102	chr13:28923483	chr13:28349346	A	G	Self-reported otosclerosis	EFO_0004213	Neale B	UKBB	European	2017	0.001238	0.0002787	8.947e-06	+	337159	171	336988	1	risk diff	Neale-B_UKBB_EUR_2017
rs58199976	rs58199976	chr2:27934524	chr2:27711657	C	T	Eosinophil percentage of white cells	EFO_0004586	Astle W	27863252	European	2016	0.01873	0.004013	3.056e-06	+	173480	0	173480	2	IVNT	Astle-W_Blood-Cell-Traits_EUR_2016
rs58199976	rs58199976	chr2:27934524	chr2:27711657	C	T	Hematocrit	EFO_0004586	Astle W	27863252	European	2016	0.01966	0.003976	7.652e-07	+	173480	0	173480	2	IVNT	Astle-W_Blood-Cell-Traits_EUR_2016
rs58199976	rs58199976	chr2:27934524	chr2:27711657	C	T	High light scatter percentage of red cells	EFO_0004586	Astle W	27863252	European	2016	-0.02167	0.004039	8.05e-08	-	173480	0	173480	2	IVNT	Astle-W_Blood-Cell-Traits_EUR_2016
rs58199976	rs58199976	chr2:27934524	chr2:27711657	C	T	High light scatter reticulocyte count	EFO_0004586	Astle W	27863252	European	2016	-0.01897	0.004038	2.627e-06	-	173480	0	173480	2	IVNT	Astle-W_Blood-Cell-Traits_EUR_2016
rs58199976	rs58199976	chr2:27934524	chr2:27711657	C	T	Red blood cell count	EFO_0004586	Astle W	27863252	European	2016	0.01805	0.004002	6.497e-06	+	173480	0	173480	2	IVNT	Astle-W_Blood-Cell-Traits_EUR_2016
rs58199976	rs58199976	chr2:27934524	chr2:27711657	C	T	Reticulocyte count	EFO_0004586	Astle W	27863252	European	2016	-0.01872	0.004045	3.71e-06	-	173480	0	173480	2	IVNT	Astle-W_Blood-Cell-Traits_EUR_2016
rs58199976	rs58199976	chr2:27934524	chr2:27711657	C	T	Reticulocyte fraction of red cells	EFO_0004586	Astle W	27863252	European	2016	-0.02294	0.004043	1.383e-08	-	173480	0	173480	2	IVNT	Astle-W_Blood-Cell-Traits_EUR_2016
rs58199976	rs58199976	chr2:27934524	chr2:27711657	C	T	Total cholesterol	EFO_0004574	GLGC	24097068	European	2013	-0.0321	0.0053	1.787e-08	-	92633	0	92633	60	IVNT	GLGC_TC_EUR_2013
rs58199976	rs58199976	chr2:27934524	chr2:27711657	C	T	Triglycerides	EFO_0004530	GLGC	24097068	European	2013	-0.0556	0.0051	2.103e-23	-	86727	0	86727	60	IVNT	GLGC_TG_EUR_2013
rs58199976	rs58199976	chr2:27934524	chr2:27711657	C	T	Age at menarche	EFO_0004703	Neale B	UKBB	European	2017	-0.0128	0.002802	4.926e-06	-	176008	0	176008	1	-	Neale-B_UKBB_EUR_2017
rs58199976	rs58199976	chr2:27934524	chr2:27711657	C	T	Alcohol intake frequency	EFO_0004329	Neale B	UKBB	European	2017	-0.02965	0.004028	1.837e-13	-	336965	0	336965	1	-	Neale-B_UKBB_EUR_2017
rs58199976	rs58199976	chr2:27934524	chr2:27711657	C	T	Arm fat-free mass left	-	Neale B	UKBB	European	2017	0.01537	0.00175	1.616e-18	+	331159	0	331159	1	IVNT	Neale-B_UKBB_EUR_2017
rs58199976	rs58199976	chr2:27934524	chr2:27711657	C	T	Arm fat-free mass right	-	Neale B	UKBB	European	2017	0.01564	0.001715	7.825e-20	+	331221	0	331221	1	IVNT	Neale-B_UKBB_EUR_2017
rs58199976	rs58199976	chr2:27934524	chr2:27711657	C	T	Arm predicted mass left	-	Neale B	UKBB	European	2017	0.01522	0.001744	2.547e-18	+	331146	0	331146	1	IVNT	Neale-B_UKBB_EUR_2017
rs58199976	rs58199976	chr2:27934524	chr2:27711657	C	T	Arm predicted mass right	-	Neale B	UKBB	European	2017	0.0159	0.001709	1.335e-20	+	331216	0	331216	1	IVNT	Neale-B_UKBB_EUR_2017
rs58199976	rs58199976	chr2:27934524	chr2:27711657	C	T	Basal metabolic rate	EFO_0007777	Neale B	UKBB	European	2017	0.01616	0.001825	8.308e-19	+	331307	0	331307	1	IVNT	Neale-B_UKBB_EUR_2017
rs58199976	rs58199976	chr2:27934524	chr2:27711657	C	T	Body mass index	EFO_0004340	Neale B	UKBB	European	2017	0.01233	0.002724	5.995e-06	+	336107	0	336107	1	IVNT	Neale-B_UKBB_EUR_2017
rs58199976	rs58199976	chr2:27934524	chr2:27711657	C	T	Comparative height size at age 10	-	Neale B	UKBB	European	2017	0.008407	0.00188	7.711e-06	+	332021	0	332021	1	-	Neale-B_UKBB_EUR_2017
rs58199976	rs58199976	chr2:27934524	chr2:27711657	C	T	Impedance of arm left	-	Neale B	UKBB	European	2017	-0.01824	0.001944	6.448e-21	-	331292	0	331292	1	IVNT	Neale-B_UKBB_EUR_2017
rs58199976	rs58199976	chr2:27934524	chr2:27711657	C	T	Impedance of arm right	-	Neale B	UKBB	European	2017	-0.01791	0.001936	2.231e-20	-	331279	0	331279	1	IVNT	Neale-B_UKBB_EUR_2017
rs58199976	rs58199976	chr2:27934524	chr2:27711657	C	T	Impedance of leg left	-	Neale B	UKBB	European	2017	-0.01989	0.00251	2.264e-15	-	331296	0	331296	1	IVNT	Neale-B_UKBB_EUR_2017
rs58199976	rs58199976	chr2:27934524	chr2:27711657	C	T	Impedance of leg right	-	Neale B	UKBB	European	2017	-0.0202	0.002491	5.116e-16	-	331301	0	331301	1	IVNT	Neale-B_UKBB_EUR_2017
rs58199976	rs58199976	chr2:27934524	chr2:27711657	C	T	Impedance of whole body	-	Neale B	UKBB	European	2017	-0.02023	0.002099	5.556e-22	-	331284	0	331284	1	IVNT	Neale-B_UKBB_EUR_2017
rs58199976	rs58199976	chr2:27934524	chr2:27711657	C	T	Leg fat-free mass left	-	Neale B	UKBB	European	2017	0.01493	0.001813	1.781e-16	+	331258	0	331258	1	IVNT	Neale-B_UKBB_EUR_2017
rs58199976	rs58199976	chr2:27934524	chr2:27711657	C	T	Leg fat-free mass right	-	Neale B	UKBB	European	2017	0.01515	0.001812	6.324e-17	+	331285	0	331285	1	IVNT	Neale-B_UKBB_EUR_2017
rs58199976	rs58199976	chr2:27934524	chr2:27711657	C	T	Leg predicted mass left	-	Neale B	UKBB	European	2017	0.01461	0.0018	4.789e-16	+	331253	0	331253	1	IVNT	Neale-B_UKBB_EUR_2017
rs58199976	rs58199976	chr2:27934524	chr2:27711657	C	T	Leg predicted mass right	-	Neale B	UKBB	European	2017	0.01506	0.0018	5.957e-17	+	331285	0	331285	1	IVNT	Neale-B_UKBB_EUR_2017
rs58199976	rs58199976	chr2:27934524	chr2:27711657	C	T	Pulse rate	EFO_0004326	Neale B	UKBB	European	2017	-0.01474	0.002839	2.085e-07	-	317756	0	317756	1	IVNT	Neale-B_UKBB_EUR_2017
rs58199976	rs58199976	chr2:27934524	chr2:27711657	C	T	Relative age of first facial hair	EFO_0007822	Neale B	UKBB	European	2017	-0.009687	0.001801	7.458e-08	-	151113	0	151113	1	-	Neale-B_UKBB_EUR_2017
rs58199976	rs58199976	chr2:27934524	chr2:27711657	C	T	Self-reported high cholesterol	EFO_0008111	Neale B	UKBB	European	2017	-0.004516	0.0009025	5.607e-07	-	337159	41296	295863	1	risk diff	Neale-B_UKBB_EUR_2017
rs58199976	rs58199976	chr2:27934524	chr2:27711657	C	T	Sitting height	EFO_0004339	Neale B	UKBB	European	2017	0.01194	0.002128	2.028e-08	+	336172	0	336172	1	IVNT	Neale-B_UKBB_EUR_2017
rs58199976	rs58199976	chr2:27934524	chr2:27711657	C	T	Trunk fat-free mass	-	Neale B	UKBB	European	2017	0.01643	0.001734	2.72e-21	+	331030	0	331030	1	IVNT	Neale-B_UKBB_EUR_2017
rs58199976	rs58199976	chr2:27934524	chr2:27711657	C	T	Trunk predicted mass	-	Neale B	UKBB	European	2017	0.01627	0.001728	4.91e-21	+	330995	0	330995	1	IVNT	Neale-B_UKBB_EUR_2017
rs58199976	rs58199976	chr2:27934524	chr2:27711657	C	T	Weight	EFO_0004338	Neale B	UKBB	European	2017	0.01448	0.002406	1.77e-09	+	336227	0	336227	1	IVNT	Neale-B_UKBB_EUR_2017
rs58199976	rs58199976	chr2:27934524	chr2:27711657	C	T	Whole body fat-free mass	-	Neale B	UKBB	European	2017	0.01637	0.001741	5.246e-21	+	331291	0	331291	1	IVNT	Neale-B_UKBB_EUR_2017
rs58199976	rs58199976	chr2:27934524	chr2:27711657	C	T	Whole body water mass	-	Neale B	UKBB	European	2017	0.01661	0.001743	1.619e-21	+	331315	0	331315	1	IVNT	Neale-B_UKBB_EUR_2017
rs6734392	rs6734392	chr2:27677778	chr2:27454911	C	T	Triglycerides	EFO_0004530	GLGC	24097068	European	2013	0.0636	0.01	8.249e-10	+	86764	0	86764	60	IVNT	GLGC_TG_EUR_2013
rs6734392	rs6734392	chr2:27677778	chr2:27454911	C	T	Cause of death: without complications	-	Neale B	UKBB	European	2017	-0.004564	0.001026	8.766e-06	-	7637	6	7631	1	risk diff	Neale-B_UKBB_EUR_2017
rs74506105	rs74506105	chr2:28502878	chr2:28280011	C	T	Triglycerides	EFO_0004530	GLGC	24097068	European	2013	0.0579	0.0078	3.544e-12	+	86764	0	86764	60	IVNT	GLGC_TG_EUR_2013
rs74873433	rs74873433	chr2:28277414	chr2:28054547	C	T	Monocyte percentage of white cells	EFO_0004586	Astle W	27863252	European	2016	-0.03609	0.007477	1.389e-06	-	173480	0	173480	2	IVNT	Astle-W_Blood-Cell-Traits_EUR_2016
rs74873433	rs74873433	chr2:28277414	chr2:28054547	C	T	Alcohol intake frequency	EFO_0004329	Neale B	UKBB	European	2017	0.03473	0.007452	3.155e-06	+	336965	0	336965	1	-	Neale-B_UKBB_EUR_2017
rs74873433	rs74873433	chr2:28277414	chr2:28054547	C	T	Arm fat-free mass left	-	Neale B	UKBB	European	2017	-0.01644	0.003238	3.821e-07	-	331159	0	331159	1	IVNT	Neale-B_UKBB_EUR_2017
rs74873433	rs74873433	chr2:28277414	chr2:28054547	C	T	Arm fat-free mass right	-	Neale B	UKBB	European	2017	-0.01454	0.003174	4.603e-06	-	331221	0	331221	1	IVNT	Neale-B_UKBB_EUR_2017
rs74873433	rs74873433	chr2:28277414	chr2:28054547	C	T	Arm predicted mass left	-	Neale B	UKBB	European	2017	-0.0153	0.003226	2.116e-06	-	331146	0	331146	1	IVNT	Neale-B_UKBB_EUR_2017
rs74873433	rs74873433	chr2:28277414	chr2:28054547	C	T	Basal metabolic rate	EFO_0007777	Neale B	UKBB	European	2017	-0.01653	0.003378	9.912e-07	-	331307	0	331307	1	IVNT	Neale-B_UKBB_EUR_2017
rs74873433	rs74873433	chr2:28277414	chr2:28054547	C	T	Leg fat-free mass left	-	Neale B	UKBB	European	2017	-0.01585	0.003354	2.311e-06	-	331258	0	331258	1	IVNT	Neale-B_UKBB_EUR_2017
rs74873433	rs74873433	chr2:28277414	chr2:28054547	C	T	Leg fat-free mass right	-	Neale B	UKBB	European	2017	-0.01724	0.003353	2.732e-07	-	331285	0	331285	1	IVNT	Neale-B_UKBB_EUR_2017
rs74873433	rs74873433	chr2:28277414	chr2:28054547	C	T	Leg predicted mass left	-	Neale B	UKBB	European	2017	-0.01558	0.003331	2.933e-06	-	331253	0	331253	1	IVNT	Neale-B_UKBB_EUR_2017
rs74873433	rs74873433	chr2:28277414	chr2:28054547	C	T	Leg predicted mass right	-	Neale B	UKBB	European	2017	-0.01718	0.003331	2.482e-07	-	331285	0	331285	1	IVNT	Neale-B_UKBB_EUR_2017
rs74873433	rs74873433	chr2:28277414	chr2:28054547	C	T	Sodium in urine	EFO_0009282	Neale B	UKBB	European	2017	0.02366	0.004959	1.826e-06	+	326831	0	326831	1	IVNT	Neale-B_UKBB_EUR_2017
rs74873433	rs74873433	chr2:28277414	chr2:28054547	C	T	Trunk fat-free mass	-	Neale B	UKBB	European	2017	-0.01558	0.003209	1.206e-06	-	331030	0	331030	1	IVNT	Neale-B_UKBB_EUR_2017
rs74873433	rs74873433	chr2:28277414	chr2:28054547	C	T	Trunk predicted mass	-	Neale B	UKBB	European	2017	-0.01567	0.003198	9.636e-07	-	330995	0	330995	1	IVNT	Neale-B_UKBB_EUR_2017
rs74873433	rs74873433	chr2:28277414	chr2:28054547	C	T	Whole body fat-free mass	-	Neale B	UKBB	European	2017	-0.01628	0.003221	4.294e-07	-	331291	0	331291	1	IVNT	Neale-B_UKBB_EUR_2017
rs74873433	rs74873433	chr2:28277414	chr2:28054547	C	T	Whole body water mass	-	Neale B	UKBB	European	2017	-0.01648	0.003226	3.257e-07	-	331315	0	331315	1	IVNT	Neale-B_UKBB_EUR_2017
rs78484886	rs78484886	chr2:27637759	chr2:27414892	A	G	Monocyte percentage of white cells	EFO_0004586	Astle W	27863252	European	2016	0.03389	0.007364	4.199e-06	+	173480	0	173480	2	IVNT	Astle-W_Blood-Cell-Traits_EUR_2016
rs78484886	rs78484886	chr2:27637759	chr2:27414892	A	G	Arm fat-free mass left	-	Neale B	UKBB	European	2017	0.02215	0.003205	4.831e-12	+	331159	0	331159	1	IVNT	Neale-B_UKBB_EUR_2017
rs78484886	rs78484886	chr2:27637759	chr2:27414892	A	G	Arm fat-free mass right	-	Neale B	UKBB	European	2017	0.02142	0.003141	9.121e-12	+	331221	0	331221	1	IVNT	Neale-B_UKBB_EUR_2017
rs78484886	rs78484886	chr2:27637759	chr2:27414892	A	G	Arm predicted mass left	-	Neale B	UKBB	European	2017	0.02206	0.003193	4.854e-12	+	331146	0	331146	1	IVNT	Neale-B_UKBB_EUR_2017
rs78484886	rs78484886	chr2:27637759	chr2:27414892	A	G	Arm predicted mass right	-	Neale B	UKBB	European	2017	0.02099	0.00313	2.02e-11	+	331216	0	331216	1	IVNT	Neale-B_UKBB_EUR_2017
rs78484886	rs78484886	chr2:27637759	chr2:27414892	A	G	Basal metabolic rate	EFO_0007777	Neale B	UKBB	European	2017	0.02306	0.003343	5.207e-12	+	331307	0	331307	1	IVNT	Neale-B_UKBB_EUR_2017
rs78484886	rs78484886	chr2:27637759	chr2:27414892	A	G	Hip circumference	EFO_0005093	Neale B	UKBB	European	2017	0.02329	0.004993	3.085e-06	+	336601	0	336601	1	IVNT	Neale-B_UKBB_EUR_2017
rs78484886	rs78484886	chr2:27637759	chr2:27414892	A	G	Impedance of arm left	-	Neale B	UKBB	European	2017	-0.02243	0.00356	2.972e-10	-	331292	0	331292	1	IVNT	Neale-B_UKBB_EUR_2017
rs78484886	rs78484886	chr2:27637759	chr2:27414892	A	G	Impedance of arm right	-	Neale B	UKBB	European	2017	-0.02011	0.003545	1.412e-08	-	331279	0	331279	1	IVNT	Neale-B_UKBB_EUR_2017
rs78484886	rs78484886	chr2:27637759	chr2:27414892	A	G	Impedance of leg left	-	Neale B	UKBB	European	2017	-0.02636	0.004596	9.747e-09	-	331296	0	331296	1	IVNT	Neale-B_UKBB_EUR_2017
rs78484886	rs78484886	chr2:27637759	chr2:27414892	A	G	Impedance of leg right	-	Neale B	UKBB	European	2017	-0.02469	0.004561	6.165e-08	-	331301	0	331301	1	IVNT	Neale-B_UKBB_EUR_2017
rs78484886	rs78484886	chr2:27637759	chr2:27414892	A	G	Impedance of whole body	-	Neale B	UKBB	European	2017	-0.02601	0.003844	1.327e-11	-	331284	0	331284	1	IVNT	Neale-B_UKBB_EUR_2017
rs78484886	rs78484886	chr2:27637759	chr2:27414892	A	G	Leg fat-free mass left	-	Neale B	UKBB	European	2017	0.02073	0.003319	4.257e-10	+	331258	0	331258	1	IVNT	Neale-B_UKBB_EUR_2017
rs78484886	rs78484886	chr2:27637759	chr2:27414892	A	G	Leg fat-free mass right	-	Neale B	UKBB	European	2017	0.0204	0.003318	7.888e-10	+	331285	0	331285	1	IVNT	Neale-B_UKBB_EUR_2017
rs78484886	rs78484886	chr2:27637759	chr2:27414892	A	G	Leg predicted mass left	-	Neale B	UKBB	European	2017	0.02051	0.003297	4.908e-10	+	331253	0	331253	1	IVNT	Neale-B_UKBB_EUR_2017
rs78484886	rs78484886	chr2:27637759	chr2:27414892	A	G	Leg predicted mass right	-	Neale B	UKBB	European	2017	0.02041	0.003297	5.934e-10	+	331285	0	331285	1	IVNT	Neale-B_UKBB_EUR_2017
rs78484886	rs78484886	chr2:27637759	chr2:27414892	A	G	Self-reported high cholesterol	EFO_0008111	Neale B	UKBB	European	2017	-0.008224	0.001653	6.47e-07	-	337159	41296	295863	1	risk diff	Neale-B_UKBB_EUR_2017
rs78484886	rs78484886	chr2:27637759	chr2:27414892	A	G	Sitting height	EFO_0004339	Neale B	UKBB	European	2017	0.01739	0.003897	8.124e-06	+	336172	0	336172	1	IVNT	Neale-B_UKBB_EUR_2017
rs78484886	rs78484886	chr2:27637759	chr2:27414892	A	G	Treatment with atorvastatin	EFO_0007056	Neale B	UKBB	European	2017	-0.004138	0.0008635	1.65e-06	-	337159	10167	326992	1	risk diff	Neale-B_UKBB_EUR_2017
rs78484886	rs78484886	chr2:27637759	chr2:27414892	A	G	Trunk fat-free mass	-	Neale B	UKBB	European	2017	0.02308	0.003175	3.618e-13	+	331030	0	331030	1	IVNT	Neale-B_UKBB_EUR_2017
rs78484886	rs78484886	chr2:27637759	chr2:27414892	A	G	Trunk predicted mass	-	Neale B	UKBB	European	2017	0.02317	0.003165	2.446e-13	+	330995	0	330995	1	IVNT	Neale-B_UKBB_EUR_2017
rs78484886	rs78484886	chr2:27637759	chr2:27414892	A	G	Weight	EFO_0004338	Neale B	UKBB	European	2017	0.02371	0.004406	7.393e-08	+	336227	0	336227	1	IVNT	Neale-B_UKBB_EUR_2017
rs78484886	rs78484886	chr2:27637759	chr2:27414892	A	G	Whole body fat-free mass	-	Neale B	UKBB	European	2017	0.02314	0.003188	3.9e-13	+	331291	0	331291	1	IVNT	Neale-B_UKBB_EUR_2017
rs78484886	rs78484886	chr2:27637759	chr2:27414892	A	G	Whole body water mass	-	Neale B	UKBB	European	2017	0.02346	0.003193	2.022e-13	+	331315	0	331315	1	IVNT	Neale-B_UKBB_EUR_2017
rs9856558	rs9856558	chr3:172122521	chr3:172404731	A	G	Height	EFO_0004339	GIANT	25282103	European	2014	-0.015	0.003	1.9e-07	-	252873	0	252873	79	Z-score	GIANT_Height_EUR_2014
rs9856558	rs9856558	chr3:172122521	chr3:172404731	A	G	Comparative height size at age 10	-	Neale B	UKBB	European	2017	-0.008122	0.001668	1.128e-06	-	332021	0	332021	1	-	Neale-B_UKBB_EUR_2017
rs9856558	rs9856558	chr3:172122521	chr3:172404731	A	G	Height	EFO_0004339	Neale B	UKBB	European	2017	-0.00901	0.001737	2.131e-07	-	336474	0	336474	1	IVNT	Neale-B_UKBB_EUR_2017
rs9856558	rs9856558	chr3:172122521	chr3:172404731	A	G	Pulse rate	EFO_0004326	Neale B	UKBB	European	2017	0.01132	0.002518	6.963e-06	+	317756	0	317756	1	IVNT	Neale-B_UKBB_EUR_2017
rs10459816	rs10459816	chr16:89926719	chr16:89860311	C	T	Height	EFO_0004339	Neale B	UKBB	European	2017	0.009661	0.001912	4.355e-07	+	336474	0	336474	1	IVNT	Neale-B_UKBB_EUR_2017
rs10459816	rs10459816	chr16:89926719	chr16:89860311	C	T	Self-reported unclassifiable non-cancer illness	-	Neale B	UKBB	European	2017	-0.002364	0.0005306	8.394e-06	-	337159	13589	323570	1	risk diff	Neale-B_UKBB_EUR_2017
rs12932219	rs12932219	chr16:89916391	chr16:89849983	A	G	Mean corpuscular hemoglobin	EFO_0004586	Astle W	27863252	European	2016	-0.01694	0.003551	1.837e-06	-	173480	0	173480	2	IVNT	Astle-W_Blood-Cell-Traits_EUR_2016
rs12932219	rs12932219	chr16:89916391	chr16:89849983	A	G	Mean corpuscular volume	EFO_0004586	Astle W	27863252	European	2016	-0.01615	0.003542	5.149e-06	-	173480	0	173480	2	IVNT	Astle-W_Blood-Cell-Traits_EUR_2016
rs12932219	rs12932219	chr16:89916391	chr16:89849983	A	G	Malignant melanoma of skin	EFO_0000756	Neale B	UKBB	European	2017	0.0006675	0.000133	5.193e-07	+	337199	1001	336198	1	risk diff	Neale-B_UKBB_EUR_2017
rs12932219	rs12932219	chr16:89916391	chr16:89849983	A	G	Number of self-reported cancers	EFO_0009800	Neale B	UKBB	European	2017	0.003434	0.0007604	6.305e-06	+	337154	0	337154	1	IVNT	Neale-B_UKBB_EUR_2017
rs12932219	rs12932219	chr16:89916391	chr16:89849983	A	G	Other malignant neoplasms of skin	EFO_0004198	Neale B	UKBB	European	2017	0.001978	0.0002903	9.616e-12	+	337199	4826	332373	1	risk diff	Neale-B_UKBB_EUR_2017
rs12932219	rs12932219	chr16:89916391	chr16:89849983	A	G	Self-reported basal cell carcinoma	EFO_0004193	Neale B	UKBB	European	2017	0.001099	0.0002354	3.038e-06	+	337159	3156	334003	1	risk diff	Neale-B_UKBB_EUR_2017
rs12932219	rs12932219	chr16:89916391	chr16:89849983	A	G	Self-reported malignant melanoma	EFO_0000756	Neale B	UKBB	European	2017	0.001314	0.000217	1.395e-09	+	337159	2677	334482	1	risk diff	Neale-B_UKBB_EUR_2017
rs145236572	rs145236572	chr6:147897381	chr6:147576245	A	G	Other and unspecified injuries of wrist and hand	EFO_0000546	Neale B	UKBB	European	2017	-0.0006102	0.0001334	4.814e-06	-	337199	76	337123	1	risk diff	Neale-B_UKBB_EUR_2017
rs145236572	rs145236572	chr6:147897381	chr6:147576245	A	G	Treatment with mesalazine	EFO_0007056	Neale B	UKBB	European	2017	-0.001475	0.0003313	8.574e-06	-	337159	469	336690	1	risk diff	Neale-B_UKBB_EUR_2017
rs149082870	rs149082870	chr16:89772265	chr16:89705857	A	G	High light scatter reticulocyte count	EFO_0004586	Astle W	27863252	European	2016	0.0261	0.005742	5.461e-06	+	173480	0	173480	2	IVNT	Astle-W_Blood-Cell-Traits_EUR_2016
rs149082870	rs149082870	chr16:89772265	chr16:89705857	A	G	Reticulocyte count	EFO_0004586	Astle W	27863252	European	2016	0.03233	0.005751	1.883e-08	+	173480	0	173480	2	IVNT	Astle-W_Blood-Cell-Traits_EUR_2016
rs149082870	rs149082870	chr16:89772265	chr16:89705857	A	G	Reticulocyte fraction of red cells	EFO_0004586	Astle W	27863252	European	2016	0.02849	0.005747	7.131e-07	+	173480	0	173480	2	IVNT	Astle-W_Blood-Cell-Traits_EUR_2016
rs149082870	rs149082870	chr16:89772265	chr16:89705857	A	G	Had menopause	EFO_0003922	Neale B	UKBB	European	2017	-0.01164	0.00256	5.486e-06	-	152035	111605	40430	1	risk diff	Neale-B_UKBB_EUR_2017
rs17805158	rs17805158	chr16:12160328	chr16:12066471	G	T	Age completed full time education	EFO_0004784	Neale B	UKBB	European	2017	-0.01252	0.00247	4.012e-07	-	226899	0	226899	1	-	Neale-B_UKBB_EUR_2017
rs17805158	rs17805158	chr16:12160328	chr16:12066471	G	T	Fluid intelligence score	-	Neale B	UKBB	European	2017	-0.04575	0.009148	5.694e-07	-	108818	0	108818	1	-	Neale-B_UKBB_EUR_2017
rs17805158	rs17805158	chr16:12160328	chr16:12066471	G	T	Qualifications: A levels or as levels or equivalent	EFO_0004784	Neale B	UKBB	European	2017	-0.005654	0.001112	3.677e-07	-	334070	91710	242360	1	risk diff	Neale-B_UKBB_EUR_2017
rs17805158	rs17805158	chr16:12160328	chr16:12066471	G	T	Qualifications: college or university degree	EFO_0004784	Neale B	UKBB	European	2017	-0.005481	0.00116	2.293e-06	-	334070	106305	227765	1	risk diff	Neale-B_UKBB_EUR_2017
rs2062541	rs2062541	chr16:16127235	chr16:16033378	G	A	Basophil count	EFO_0004586	Astle W	27863252	European	2016	0.02311	0.003593	1.271e-10	+	173480	0	173480	2	IVNT	Astle-W_Blood-Cell-Traits_EUR_2016
rs2062541	rs2062541	chr16:16127235	chr16:16033378	G	A	Basophil percentage of granulocytes	EFO_0004586	Astle W	27863252	European	2016	0.02029	0.003597	1.689e-08	+	173480	0	173480	2	IVNT	Astle-W_Blood-Cell-Traits_EUR_2016
rs2062541	rs2062541	chr16:16127235	chr16:16033378	G	A	Basophil percentage of white cells	EFO_0004586	Astle W	27863252	European	2016	0.02024	0.003566	1.381e-08	+	173480	0	173480	2	IVNT	Astle-W_Blood-Cell-Traits_EUR_2016
rs2062541	rs2062541	chr16:16127235	chr16:16033378	G	A	Blood metabolite levels	EFO_0005664	Shin SY	24816252	European	2014	-0.02	0.002778	6e-13	-	-	-	-	-	unit increase	NHGRI-EBI_GWAS_Catalog
rs2062541	rs2062541	chr16:16127235	chr16:16033378	G	A	Blood metabolite ratios	EFO_0005664	Shin SY	24816252	European	2014	-0.018	0.001717	1e-25	-	-	-	-	-	unit decrease	NHGRI-EBI_GWAS_Catalog
rs2280374	rs2280374	chr16:89687407	chr16:89620999	T	C	Cancer diagnosed by doctor	EFO_0000311	Neale B	UKBB	European	2017	0.00519	0.001085	1.738e-06	+	336272	26576	309696	1	risk diff	Neale-B_UKBB_EUR_2017
rs2280374	rs2280374	chr16:89687407	chr16:89620999	T	C	Carcinoma in situ of skin	EFO_0004198	Neale B	UKBB	European	2017	0.0004914	0.0001025	1.633e-06	+	337199	219	336980	1	risk diff	Neale-B_UKBB_EUR_2017
rs2280374	rs2280374	chr16:89687407	chr16:89620999	T	C	Comparative height size at age 10	-	Neale B	UKBB	European	2017	-0.01239	0.002738	6.022e-06	-	332021	0	332021	1	-	Neale-B_UKBB_EUR_2017
rs2280374	rs2280374	chr16:89687407	chr16:89620999	T	C	Height	EFO_0004339	Neale B	UKBB	European	2017	-0.02472	0.002849	4.068e-18	-	336474	0	336474	1	IVNT	Neale-B_UKBB_EUR_2017
rs2280374	rs2280374	chr16:89687407	chr16:89620999	T	C	Impedance of leg right	-	Neale B	UKBB	European	2017	-0.01662	0.003629	4.683e-06	-	331301	0	331301	1	IVNT	Neale-B_UKBB_EUR_2017
rs2280374	rs2280374	chr16:89687407	chr16:89620999	T	C	Malignant melanoma of skin	EFO_0000756	Neale B	UKBB	European	2017	0.001512	0.0002189	4.95e-12	+	337199	1001	336198	1	risk diff	Neale-B_UKBB_EUR_2017
rs2280374	rs2280374	chr16:89687407	chr16:89620999	T	C	Number of self-reported cancers	EFO_0009800	Neale B	UKBB	European	2017	0.007858	0.001251	3.404e-10	+	337154	0	337154	1	IVNT	Neale-B_UKBB_EUR_2017
rs2280374	rs2280374	chr16:89687407	chr16:89620999	T	C	Other malignant neoplasms of skin	EFO_0004198	Neale B	UKBB	European	2017	0.004378	0.0004778	5.09e-20	+	337199	4826	332373	1	risk diff	Neale-B_UKBB_EUR_2017
rs2280374	rs2280374	chr16:89687407	chr16:89620999	T	C	Relative age of first facial hair	EFO_0007822	Neale B	UKBB	European	2017	0.01926	0.002619	1.943e-13	+	151113	0	151113	1	-	Neale-B_UKBB_EUR_2017
rs2280374	rs2280374	chr16:89687407	chr16:89620999	T	C	Relative age voice broke	EFO_0007888	Neale B	UKBB	European	2017	0.009931	0.001955	3.776e-07	+	144645	0	144645	1	-	Neale-B_UKBB_EUR_2017
rs2280374	rs2280374	chr16:89687407	chr16:89620999	T	C	Self-reported basal cell carcinoma	EFO_0004193	Neale B	UKBB	European	2017	0.002698	0.0003874	3.315e-12	+	337159	3156	334003	1	risk diff	Neale-B_UKBB_EUR_2017
rs2280374	rs2280374	chr16:89687407	chr16:89620999	T	C	Self-reported malignant melanoma	EFO_0000756	Neale B	UKBB	European	2017	0.003765	0.000357	5.434e-26	+	337159	2677	334482	1	risk diff	Neale-B_UKBB_EUR_2017
rs2280374	rs2280374	chr16:89687407	chr16:89620999	T	C	Self-reported skin cancer	EFO_0009259	Neale B	UKBB	European	2017	0.001212	0.0002237	6.003e-08	+	337159	1046	336113	1	risk diff	Neale-B_UKBB_EUR_2017
rs2280374	rs2280374	chr16:89687407	chr16:89620999	T	C	Sitting height	EFO_0004339	Neale B	UKBB	European	2017	-0.0141	0.0031	5.392e-06	-	336172	0	336172	1	IVNT	Neale-B_UKBB_EUR_2017
rs2280374	rs2280374	chr16:89687407	chr16:89620999	T	C	Trunk fat mass	EFO_0005409	Neale B	UKBB	European	2017	-0.01976	0.004038	9.94e-07	-	331093	0	331093	1	IVNT	Neale-B_UKBB_EUR_2017
rs2280374	rs2280374	chr16:89687407	chr16:89620999	T	C	Trunk fat percentage	-	Neale B	UKBB	European	2017	-0.01694	0.003687	4.352e-06	-	331113	0	331113	1	IVNT	Neale-B_UKBB_EUR_2017
rs2280374	rs2280374	chr16:89687407	chr16:89620999	T	C	Worry too long after embarrassment	-	Neale B	UKBB	European	2017	0.009129	0.002029	6.845e-06	+	323766	154615	169151	1	risk diff	Neale-B_UKBB_EUR_2017
rs369230	rs369230	chr16:89645437	chr16:89579029	T	G	Arm fat mass left	-	Neale B	UKBB	European	2017	0.01418	0.00259	4.361e-08	+	331164	0	331164	1	IVNT	Neale-B_UKBB_EUR_2017
rs369230	rs369230	chr16:89645437	chr16:89579029	T	G	Arm fat mass right	-	Neale B	UKBB	European	2017	0.014	0.00259	6.382e-08	+	331226	0	331226	1	IVNT	Neale-B_UKBB_EUR_2017
rs369230	rs369230	chr16:89645437	chr16:89579029	T	G	Arm fat percentage left	-	Neale B	UKBB	European	2017	0.01114	0.002001	2.556e-08	+	331198	0	331198	1	IVNT	Neale-B_UKBB_EUR_2017
rs369230	rs369230	chr16:89645437	chr16:89579029	T	G	Arm fat percentage right	-	Neale B	UKBB	European	2017	0.01121	0.00201	2.415e-08	+	331249	0	331249	1	IVNT	Neale-B_UKBB_EUR_2017
rs369230	rs369230	chr16:89645437	chr16:89579029	T	G	Body fat percentage	EFO_0007800	Neale B	UKBB	European	2017	0.01097	0.002026	6.174e-08	+	331117	0	331117	1	IVNT	Neale-B_UKBB_EUR_2017
rs369230	rs369230	chr16:89645437	chr16:89579029	T	G	Leg fat mass left	-	Neale B	UKBB	European	2017	0.009886	0.002089	2.217e-06	+	331275	0	331275	1	IVNT	Neale-B_UKBB_EUR_2017
rs369230	rs369230	chr16:89645437	chr16:89579029	T	G	Leg fat mass right	-	Neale B	UKBB	European	2017	0.01014	0.002113	1.606e-06	+	331293	0	331293	1	IVNT	Neale-B_UKBB_EUR_2017
rs369230	rs369230	chr16:89645437	chr16:89579029	T	G	Leg fat-free mass left	-	Neale B	UKBB	European	2017	0.008225	0.00174	2.291e-06	+	331258	0	331258	1	IVNT	Neale-B_UKBB_EUR_2017
rs369230	rs369230	chr16:89645437	chr16:89579029	T	G	Leg predicted mass left	-	Neale B	UKBB	European	2017	0.008265	0.001729	1.743e-06	+	331253	0	331253	1	IVNT	Neale-B_UKBB_EUR_2017
rs369230	rs369230	chr16:89645437	chr16:89579029	T	G	Malignant melanoma of skin	EFO_0000756	Neale B	UKBB	European	2017	-0.0008477	0.0001443	4.209e-09	-	337199	1001	336198	1	risk diff	Neale-B_UKBB_EUR_2017
rs369230	rs369230	chr16:89645437	chr16:89579029	T	G	Other malignant neoplasms of skin	EFO_0004198	Neale B	UKBB	European	2017	-0.001978	0.000315	3.371e-10	-	337199	4826	332373	1	risk diff	Neale-B_UKBB_EUR_2017
rs369230	rs369230	chr16:89645437	chr16:89579029	T	G	Relative age of first facial hair	EFO_0007822	Neale B	UKBB	European	2017	-0.009341	0.001726	6.21e-08	-	151113	0	151113	1	-	Neale-B_UKBB_EUR_2017
rs369230	rs369230	chr16:89645437	chr16:89579029	T	G	Self-reported basal cell carcinoma	EFO_0004193	Neale B	UKBB	European	2017	-0.001385	0.0002554	5.825e-08	-	337159	3156	334003	1	risk diff	Neale-B_UKBB_EUR_2017
rs369230	rs369230	chr16:89645437	chr16:89579029	T	G	Self-reported malignant melanoma	EFO_0000756	Neale B	UKBB	European	2017	-0.00193	0.0002354	2.415e-16	-	337159	2677	334482	1	risk diff	Neale-B_UKBB_EUR_2017
rs369230	rs369230	chr16:89645437	chr16:89579029	T	G	Trunk fat mass	EFO_0005409	Neale B	UKBB	European	2017	0.01625	0.002661	1.013e-09	+	331093	0	331093	1	IVNT	Neale-B_UKBB_EUR_2017
rs369230	rs369230	chr16:89645437	chr16:89579029	T	G	Trunk fat percentage	-	Neale B	UKBB	European	2017	0.01446	0.002429	2.613e-09	+	331113	0	331113	1	IVNT	Neale-B_UKBB_EUR_2017
rs369230	rs369230	chr16:89645437	chr16:89579029	T	G	Waist circumference	EFO_0004342	Neale B	UKBB	European	2017	0.01175	0.002341	5.184e-07	+	336639	0	336639	1	IVNT	Neale-B_UKBB_EUR_2017
rs369230	rs369230	chr16:89645437	chr16:89579029	T	G	Weight	EFO_0004338	Neale B	UKBB	European	2017	0.0117	0.002309	4.018e-07	+	336227	0	336227	1	IVNT	Neale-B_UKBB_EUR_2017
rs369230	rs369230	chr16:89645437	chr16:89579029	T	G	Whole body fat mass	-	Neale B	UKBB	European	2017	0.01417	0.002579	3.955e-08	+	330762	0	330762	1	IVNT	Neale-B_UKBB_EUR_2017
rs409170	rs409170	chr16:89682350	chr16:89615942	A	G	Comparative height size at age 10	-	Neale B	UKBB	European	2017	0.00881	0.001694	1.991e-07	+	332021	0	332021	1	-	Neale-B_UKBB_EUR_2017
rs409170	rs409170	chr16:89682350	chr16:89615942	A	G	Forced expiratory volume in 1-second	EFO_0004314	Neale B	UKBB	European	2017	0.009538	0.002126	7.221e-06	+	307638	0	307638	1	IVNT	Neale-B_UKBB_EUR_2017
rs409170	rs409170	chr16:89682350	chr16:89615942	A	G	Forced vital capacity	EFO_0004312	Neale B	UKBB	European	2017	0.009525	0.002015	2.29e-06	+	307638	0	307638	1	IVNT	Neale-B_UKBB_EUR_2017
rs409170	rs409170	chr16:89682350	chr16:89615942	A	G	Height	EFO_0004339	Neale B	UKBB	European	2017	0.01288	0.001763	2.849e-13	+	336474	0	336474	1	IVNT	Neale-B_UKBB_EUR_2017
rs409170	rs409170	chr16:89682350	chr16:89615942	A	G	Self-reported hypertension	EFO_0000537	Neale B	UKBB	European	2017	0.005322	0.001089	1.02e-06	+	337159	87690	249469	1	risk diff	Neale-B_UKBB_EUR_2017
rs409170	rs409170	chr16:89682350	chr16:89615942	A	G	Treatment with blood pressure medication	EFO_0007056	Neale B	UKBB	European	2017	0.006987	0.001293	6.572e-08	+	180203	31488	148715	1	risk diff	Neale-B_UKBB_EUR_2017
rs4816480	rs4816480	chr21:35673528	chr21:34301228	A	G	Height	EFO_0004339	GIANT	20881960	European	2010	NA	NA	1.048e-07	NA	133767	0	133767	46	Z-score	GIANT_Height_EUR_2010
rs4816480	rs4816480	chr21:35673528	chr21:34301228	A	G	Height	EFO_0004339	GIANT	23754948	European	2013	0.02438	0.004267	1.112e-08	+	133606	0	133606	46	Z-score	GIANT_Height_EUR_2013
rs4816480	rs4816480	chr21:35673528	chr21:34301228	A	G	Height	EFO_0004339	GIANT	25282103	European	2014	0.022	0.003	1.3e-13	+	251918	0	251918	79	Z-score	GIANT_Height_EUR_2014
rs4816480	rs4816480	chr21:35673528	chr21:34301228	A	G	Height	EFO_0004339	GIANT	20881960	European	2010	NA	NA	1.048e-07	NA	133653	-	-	-	-	GRASP
rs4816480	rs4816480	chr21:35673528	chr21:34301228	A	G	Comparative height size at age 10	-	Neale B	UKBB	European	2017	0.01015	0.001688	1.842e-09	+	332021	0	332021	1	-	Neale-B_UKBB_EUR_2017
rs4816480	rs4816480	chr21:35673528	chr21:34301228	A	G	Height	EFO_0004339	Neale B	UKBB	European	2017	0.01647	0.001757	7.243e-21	+	336474	0	336474	1	IVNT	Neale-B_UKBB_EUR_2017
rs4816480	rs4816480	chr21:35673528	chr21:34301228	A	G	Coronary artery disease	EFO_0000378;EFO_0001645	Nelson CP	28714975	Mixed	2017	-0.03973	0.00825	1.5e-06	-	148715	10801	137914	1	log OR	Nelson-CP_CAD_Mixed_2017
rs4816480	rs4816480	chr21:35673528	chr21:34301228	A	G	Coronary artery disease	EFO_0000378;EFO_0001645	van der Harst P	29212778	Mixed	2018	-0.03324	0.007069	2.6e-06	-	296525	34541	261984	1	log OR	van-der-Harst-P_CAD-UKBB_Mixed_2018
rs4816480	rs4816480	chr21:35673528	chr21:34301228	A	G	Coronary artery disease	EFO_0000378;EFO_0001645	van der Harst P	29212778	Mixed	2018	-0.03	0.0051	4.588e-09	-	547261	122733	424528	2	log OR	van-der-Harst-P_CAD_Mixed_2018
rs61865116	rs61865116	chr10:86418421	chr10:84658665	C	T	Treatment with priadel 200mg m or r tablet	EFO_0007056	Neale B	UKBB	European	2017	0.0006915	0.0001563	9.667e-06	+	337159	219	336940	1	risk diff	Neale-B_UKBB_EUR_2017
rs77463543	rs77463543	chr16:90012231	chr16:89945823	C	T	Comparative height size at age 10	-	Neale B	UKBB	European	2017	-0.01136	0.002223	3.2e-07	-	332021	0	332021	1	-	Neale-B_UKBB_EUR_2017
rs77463543	rs77463543	chr16:90012231	chr16:89945823	C	T	Had menopause	EFO_0003922	Neale B	UKBB	European	2017	0.00965	0.002149	7.141e-06	+	152035	111605	40430	1	risk diff	Neale-B_UKBB_EUR_2017
rs77463543	rs77463543	chr16:90012231	chr16:89945823	C	T	Self-reported basal cell carcinoma	EFO_0004193	Neale B	UKBB	European	2017	-0.001493	0.0003146	2.08e-06	-	337159	3156	334003	1	risk diff	Neale-B_UKBB_EUR_2017
rs77463543	rs77463543	chr16:90012231	chr16:89945823	C	T	Self-reported malignant melanoma	EFO_0000756	Neale B	UKBB	European	2017	-0.001492	0.00029	2.664e-07	-	337159	2677	334482	1	risk diff	Neale-B_UKBB_EUR_2017
rs10795860	rs10795860	chr10:11362317	chr10:11320354	A	G	Cause of death: cervix uteri, unspecified	-	Neale B	UKBB	European	2017	-0.003802	0.0007542	4.723e-07	-	7637	9	7628	1	risk diff	Neale-B_UKBB_EUR_2017
rs10978403	rs10978403	chr9:99387997	chr9:96625715	A	G	Glaucoma	EFO_1001022	Neale B	UKBB	European	2017	0.0009292	0.0001927	1.427e-06	+	337199	983	336216	1	risk diff	Neale-B_UKBB_EUR_2017
rs10978403	rs10978403	chr9:99387997	chr9:96625715	A	G	Treatment with livial 2.5mg tablet	EFO_0007056	Neale B	UKBB	European	2017	0.0005884	0.0001315	7.597e-06	+	337159	457	336702	1	risk diff	Neale-B_UKBB_EUR_2017
rs117017436	rs117017436	chr12:14642635	chr12:14489701	A	G	Leg fat percentage right	-	Neale B	UKBB	European	2017	-0.01025	0.002259	5.63e-06	-	331296	0	331296	1	IVNT	Neale-B_UKBB_EUR_2017
rs150081553	rs150081553	chr15:44387046	chr15:44094848	A	G	Self-reported fibrocystic disease	EFO_0003014	Neale B	UKBB	European	2017	-0.001018	0.0002175	2.888e-06	-	337159	114	337045	1	risk diff	Neale-B_UKBB_EUR_2017
rs150081553	rs150081553	chr15:44387046	chr15:44094848	A	G	Treatment with chlorpheniramine	EFO_0007056	Neale B	UKBB	European	2017	-0.0008316	0.0001879	9.578e-06	-	337159	85	337074	1	risk diff	Neale-B_UKBB_EUR_2017
rs2472297	rs2472297	chr15:75027880	chr15:74735539	C	T	Platelet distribution width	EFO_0004586	Astle W	27863252	European	2016	0.02269	0.004068	2.436e-08	+	173480	0	173480	2	IVNT	Astle-W_Blood-Cell-Traits_EUR_2016
rs2472297	rs2472297	chr15:75027880	chr15:74735539	C	T	Diastolic blood pressure	EFO_0006336	BPExome	27618447	Mixed	2016	NA	NA	1.176e-06	NA	192763	0	192763	51	INVT	BPExome_DBP_Mixed_2016
rs2472297	rs2472297	chr15:75027880	chr15:74735539	C	T	Coffee consumption	EFO_0004330	Sulem P	21357676	European	2011	NA	NA	5.4e-14	NA	6611	-	-	-	-	GRASP
rs2472297	rs2472297	chr15:75027880	chr15:74735539	C	T	Coffee consumption	EFO_0004330	Amin N	21876539	European	2011	NA	NA	2.7e-11	NA	18176	-	-	-	-	GRASP
rs2472297	rs2472297	chr15:75027880	chr15:74735539	C	T	Coffee consumption in smokers	EFO_0004330	Sulem P	21357676	European	2011	NA	NA	1.9e-06	NA	6611	-	-	-	-	GRASP
rs2472297	rs2472297	chr15:75027880	chr15:74735539	C	T	Diastolic blood pressure	EFO_0006336	ICBP	21909115	European	2011	NA	NA	6.75e-06	NA	69395	-	-	-	-	GRASP
rs2472297	rs2472297	chr15:75027880	chr15:74735539	C	T	Habitual caffeine consumption	EFO_0004330	Cornelis MC	21490707	European	2011	NA	NA	3.88e-07	NA	47431	-	-	-	-	GRASP
rs2472297	rs2472297	chr15:75027880	chr15:74735539	C	T	Diastolic blood pressure	EFO_0006336	ICBP	21909115	European	2011	NA	NA	6.75e-06	NA	69395	0	69395	29	mmHg	ICBP_DBP_EUR_2011
rs2472297	rs2472297	chr15:75027880	chr15:74735539	C	T	Caffeine metabolism plasma 13 dimethylxanthine theophylline level	EFO_0007872	Cornelis MC	27702941	European	2016	-5.27	0.9894	1e-07	-	-	-	-	-	Z-score decrease	NHGRI-EBI_GWAS_Catalog
rs2472297	rs2472297	chr15:75027880	chr15:74735539	C	T	Caffeine metabolism plasma 137 trimethylxanthine caffeine level	EFO_0007872	Cornelis MC	27702941	European	2016	-9.34	1	1e-20	-	-	-	-	-	Z-score decrease	NHGRI-EBI_GWAS_Catalog
rs2472297	rs2472297	chr15:75027880	chr15:74735539	C	T	Caffeine metabolism plasma 17 dimethylxanthine paraxanthine to 137 trimethylxanthine caffeine ratio	EFO_0007872	Cornelis MC	27702941	European	2016	-9.58	0.9992	9e-22	-	-	-	-	-	Z-score increase	NHGRI-EBI_GWAS_Catalog
rs2472297	rs2472297	chr15:75027880	chr15:74735539	C	T	Coffee consumption	EFO_0004330	Sulem P	21357676	European	2011	-0.31	0.04116	5e-14	-	-	-	-	-	increase in cups per day	NHGRI-EBI_GWAS_Catalog
rs2472297	rs2472297	chr15:75027880	chr15:74735539	C	T	Coffee consumption cups per day	EFO_0004330;EFO_0006782	Cornelis MC	25288136	Mixed	2014	-0.14	0.01373	2e-24	-	-	-	-	-	unit increase	NHGRI-EBI_GWAS_Catalog
rs2472297	rs2472297	chr15:75027880	chr15:74735539	C	T	Average weekly beer plus cider intake	EFO_0004329	Neale B	UKBB	European	2017	0.01111	0.002258	8.71e-07	+	241447	0	241447	1	-	Neale-B_UKBB_EUR_2017
rs2472297	rs2472297	chr15:75027880	chr15:74735539	C	T	Body mass index	EFO_0004340	Neale B	UKBB	European	2017	-0.0145	0.002713	9.001e-08	-	336107	0	336107	1	IVNT	Neale-B_UKBB_EUR_2017
rs2472297	rs2472297	chr15:75027880	chr15:74735539	C	T	Creatinine in urine	EFO_0007934	Neale B	UKBB	European	2017	0.02714	0.002597	1.416e-25	+	327525	0	327525	1	IVNT	Neale-B_UKBB_EUR_2017
rs2472297	rs2472297	chr15:75027880	chr15:74735539	C	T	Daytime dozing or sleeping	EFO_0000614;EFO_0005855	Neale B	UKBB	European	2017	0.006128	0.001356	6.239e-06	+	336082	0	336082	1	IVNT	Neale-B_UKBB_EUR_2017
rs2472297	rs2472297	chr15:75027880	chr15:74735539	C	T	Impedance of arm left	-	Neale B	UKBB	European	2017	0.009826	0.001937	3.9e-07	+	331292	0	331292	1	IVNT	Neale-B_UKBB_EUR_2017
rs2472297	rs2472297	chr15:75027880	chr15:74735539	C	T	Impedance of arm right	-	Neale B	UKBB	European	2017	0.01118	0.001928	6.783e-09	+	331279	0	331279	1	IVNT	Neale-B_UKBB_EUR_2017
rs2472297	rs2472297	chr15:75027880	chr15:74735539	C	T	Leg fat mass left	-	Neale B	UKBB	European	2017	-0.01107	0.002167	3.288e-07	-	331275	0	331275	1	IVNT	Neale-B_UKBB_EUR_2017
rs2472297	rs2472297	chr15:75027880	chr15:74735539	C	T	Leg fat mass right	-	Neale B	UKBB	European	2017	-0.01097	0.002192	5.59e-07	-	331293	0	331293	1	IVNT	Neale-B_UKBB_EUR_2017
rs2472297	rs2472297	chr15:75027880	chr15:74735539	C	T	Leg fat percentage left	-	Neale B	UKBB	European	2017	-0.01015	0.001715	3.254e-09	-	331278	0	331278	1	IVNT	Neale-B_UKBB_EUR_2017
rs2472297	rs2472297	chr15:75027880	chr15:74735539	C	T	Leg fat percentage right	-	Neale B	UKBB	European	2017	-0.01007	0.001737	6.742e-09	-	331296	0	331296	1	IVNT	Neale-B_UKBB_EUR_2017
rs2472297	rs2472297	chr15:75027880	chr15:74735539	C	T	Potassium in urine	EFO_0009283	Neale B	UKBB	European	2017	0.01556	0.002753	1.587e-08	+	326816	0	326816	1	IVNT	Neale-B_UKBB_EUR_2017
rs2472297	rs2472297	chr15:75027880	chr15:74735539	C	T	Sodium in urine	EFO_0009282	Neale B	UKBB	European	2017	0.02029	0.00267	2.98e-14	+	326831	0	326831	1	IVNT	Neale-B_UKBB_EUR_2017
rs2472297	rs2472297	chr15:75027880	chr15:74735539	C	T	Waist circumference	EFO_0004342	Neale B	UKBB	European	2017	-0.01117	0.002429	4.245e-06	-	336639	0	336639	1	IVNT	Neale-B_UKBB_EUR_2017
rs2472297	rs2472297	chr15:75027880	chr15:74735539	C	T	Creatinine	EFO_0004518	Prins B	28887542	European	2017	0.01	NA	5.255e-06	+	9961	0	9961	1	mg/dl	Prins-B_Creatinine_EUR_2017
rs2472297	rs2472297	chr15:75027880	chr15:74735539	C	T	Coffee	NCIT_C73380	Sulem P	21357676	European	2011	NA	NA	5e-14	NA	-	-	-	-	-	dbGaP
rs62328061	rs62328061	chr4:119610606	chr4:118689451	A	G	Cause of death: creutzfeldt-jakob disease	EFO_0004226	Neale B	UKBB	European	2017	-0.006512	0.001426	5.006e-06	-	7637	10	7627	1	risk diff	Neale-B_UKBB_EUR_2017
rs6439629	rs6439629	chr3:135901270	chr3:136182428	A	G	Coronary artery disease	EFO_0000378;EFO_0001645	CARDIoGRAMplusC4D	26343387	Mixed	2015	0.04762	0.01072	8.84e-06	+	184305	60801	123504	48	log OR	CARDIoGRAMplusC4D_CHD_Mixed_2015
rs6439629	rs6439629	chr3:135901270	chr3:136182428	A	G	Height in females	EFO_0004339	GIANT	23754948	European	2013	-0.034	0.0063	7.36e-08	-	73136	0	73136	46	Z-score	GIANT_Height-F_EUR_2013
rs6439629	rs6439629	chr3:135901270	chr3:136182428	A	G	Height	EFO_0004339	GIANT	20881960	European	2010	NA	NA	6.279e-08	NA	133852	0	133852	46	Z-score	GIANT_Height_EUR_2010
rs6439629	rs6439629	chr3:135901270	chr3:136182428	A	G	Height	EFO_0004339	GIANT	23754948	European	2013	-0.02582	0.004652	2.873e-08	-	133692	0	133692	46	Z-score	GIANT_Height_EUR_2013
rs6439629	rs6439629	chr3:135901270	chr3:136182428	A	G	Height	EFO_0004339	GIANT	25282103	European	2014	-0.026	0.0033	2.1e-15	-	252251	0	252251	79	Z-score	GIANT_Height_EUR_2014
rs6439629	rs6439629	chr3:135901270	chr3:136182428	A	G	Height	EFO_0004339	GIANT	20881960	European	2010	NA	NA	6.279e-08	NA	133653	-	-	-	-	GRASP
rs6439629	rs6439629	chr3:135901270	chr3:136182428	A	G	Body mass index	EFO_0004340	Neale B	UKBB	European	2017	0.01867	0.002708	5.403e-12	+	336107	0	336107	1	IVNT	Neale-B_UKBB_EUR_2017
rs6439629	rs6439629	chr3:135901270	chr3:136182428	A	G	Comparative height size at age 10	-	Neale B	UKBB	European	2017	-0.01393	0.001869	8.998e-14	-	332021	0	332021	1	-	Neale-B_UKBB_EUR_2017
rs6439629	rs6439629	chr3:135901270	chr3:136182428	A	G	Fed-up feelings	EFO_0009588	Neale B	UKBB	European	2017	0.006145	0.00136	6.251e-06	+	330549	134124	196425	1	risk diff	Neale-B_UKBB_EUR_2017
rs6439629	rs6439629	chr3:135901270	chr3:136182428	A	G	Hair or balding pattern: pattern 4	EFO_0007822	Neale B	UKBB	European	2017	0.007242	0.001564	3.651e-06	+	154988	28389	126599	1	risk diff	Neale-B_UKBB_EUR_2017
rs6439629	rs6439629	chr3:135901270	chr3:136182428	A	G	Height	EFO_0004339	Neale B	UKBB	European	2017	-0.02298	0.001945	3.344e-32	-	336474	0	336474	1	IVNT	Neale-B_UKBB_EUR_2017
rs6439629	rs6439629	chr3:135901270	chr3:136182428	A	G	Impedance of arm left	-	Neale B	UKBB	European	2017	-0.01655	0.001933	1.121e-17	-	331292	0	331292	1	IVNT	Neale-B_UKBB_EUR_2017
rs6439629	rs6439629	chr3:135901270	chr3:136182428	A	G	Impedance of arm right	-	Neale B	UKBB	European	2017	-0.01682	0.001925	2.361e-18	-	331279	0	331279	1	IVNT	Neale-B_UKBB_EUR_2017
rs6439629	rs6439629	chr3:135901270	chr3:136182428	A	G	Impedance of leg left	-	Neale B	UKBB	European	2017	-0.01377	0.002496	3.445e-08	-	331296	0	331296	1	IVNT	Neale-B_UKBB_EUR_2017
rs6439629	rs6439629	chr3:135901270	chr3:136182428	A	G	Impedance of leg right	-	Neale B	UKBB	European	2017	-0.01365	0.002477	3.576e-08	-	331301	0	331301	1	IVNT	Neale-B_UKBB_EUR_2017
rs6439629	rs6439629	chr3:135901270	chr3:136182428	A	G	Impedance of whole body	-	Neale B	UKBB	European	2017	-0.01602	0.002087	1.669e-14	-	331284	0	331284	1	IVNT	Neale-B_UKBB_EUR_2017
rs6439629	rs6439629	chr3:135901270	chr3:136182428	A	G	Leg fat percentage left	-	Neale B	UKBB	European	2017	0.008509	0.001712	6.651e-07	+	331278	0	331278	1	IVNT	Neale-B_UKBB_EUR_2017
rs6439629	rs6439629	chr3:135901270	chr3:136182428	A	G	Leg fat percentage right	-	Neale B	UKBB	European	2017	0.008052	0.001734	3.405e-06	+	331296	0	331296	1	IVNT	Neale-B_UKBB_EUR_2017
rs6439629	rs6439629	chr3:135901270	chr3:136182428	A	G	Miserableness	-	Neale B	UKBB	European	2017	0.006079	0.001357	7.446e-06	+	331856	141755	190101	1	risk diff	Neale-B_UKBB_EUR_2017
rs6439629	rs6439629	chr3:135901270	chr3:136182428	A	G	Mouth or teeth dental problems: dentures	-	Neale B	UKBB	European	2017	0.00493	0.001029	1.659e-06	+	336138	56894	279244	1	risk diff	Neale-B_UKBB_EUR_2017
rs6439629	rs6439629	chr3:135901270	chr3:136182428	A	G	Sleep duration	EFO_0005271	Neale B	UKBB	European	2017	0.0101	0.002115	1.775e-06	+	335410	0	335410	1	-	Neale-B_UKBB_EUR_2017
rs6439629	rs6439629	chr3:135901270	chr3:136182428	A	G	Usual walking pace	EFO_0008002	Neale B	UKBB	European	2017	-0.009055	0.001672	6.16e-08	-	335349	0	335349	1	-	Neale-B_UKBB_EUR_2017
rs6439629	rs6439629	chr3:135901270	chr3:136182428	A	G	Worrier or anxious feelings	EFO_0009863	Neale B	UKBB	European	2017	0.007563	0.001359	2.618e-08	+	328717	186559	142158	1	risk diff	Neale-B_UKBB_EUR_2017
rs6439629	rs6439629	chr3:135901270	chr3:136182428	A	G	Age at menopause	EFO_0004704;EFO_0004703	ReproGen	26414677	European	2015	-0.11	0.02	3.2e-06	-	69360	0	69360	33	years	ReproGen_Age-at-Menopause_EUR_2015
rs6439629	rs6439629	chr3:135901270	chr3:136182428	A	G	Coronary artery disease	EFO_0000378;EFO_0001645	van der Harst P	29212778	Mixed	2018	0.0318	0.0064	7.567e-07	+	547261	122733	424528	2	log OR	van-der-Harst-P_CAD_Mixed_2018
rs683228	rs683228	chr10:103062273	chr10:101302516	T	C	Body mass index	EFO_0004340	Akiyama M	28892062	East Asian	2017	-0.01729	0.003595	1.512e-06	-	173430	0	173430	3	IVNT	Akiyama-M_BMI_EAS_2017
rs118182258	rs118182258	chr10:62739884	chr10:60980126	A	G	Benign neoplasm of bone and articular cartilage	EFO_0003820	Neale B	UKBB	European	2017	0.0008115	0.0001699	1.791e-06	+	337199	162	337037	1	risk diff	Neale-B_UKBB_EUR_2017
rs118182258	rs118182258	chr10:62739884	chr10:60980126	A	G	Cause of death: inquest adjourned death	-	Neale B	UKBB	European	2017	0.00945	0.001786	1.242e-07	+	7637	9	7628	1	risk diff	Neale-B_UKBB_EUR_2017
rs13072652	rs13072652	chr3:84456627	chr3:84407476	G	T	Arm fat mass left	-	Neale B	UKBB	European	2017	0.01149	0.002398	1.66e-06	+	331164	0	331164	1	IVNT	Neale-B_UKBB_EUR_2017
rs13072652	rs13072652	chr3:84456627	chr3:84407476	G	T	Arm fat mass right	-	Neale B	UKBB	European	2017	0.0115	0.002398	1.604e-06	+	331226	0	331226	1	IVNT	Neale-B_UKBB_EUR_2017
rs13072652	rs13072652	chr3:84456627	chr3:84407476	G	T	Body fat percentage	EFO_0007800	Neale B	UKBB	European	2017	0.008587	0.001876	4.713e-06	+	331117	0	331117	1	IVNT	Neale-B_UKBB_EUR_2017
rs13072652	rs13072652	chr3:84456627	chr3:84407476	G	T	Body mass index	EFO_0004340	Neale B	UKBB	European	2017	0.01209	0.002421	5.853e-07	+	336107	0	336107	1	IVNT	Neale-B_UKBB_EUR_2017
rs13072652	rs13072652	chr3:84456627	chr3:84407476	G	T	Leg fat mass left	-	Neale B	UKBB	European	2017	0.01005	0.001934	2.025e-07	+	331275	0	331275	1	IVNT	Neale-B_UKBB_EUR_2017
rs13072652	rs13072652	chr3:84456627	chr3:84407476	G	T	Leg fat mass right	-	Neale B	UKBB	European	2017	0.01048	0.001956	8.567e-08	+	331293	0	331293	1	IVNT	Neale-B_UKBB_EUR_2017
rs13072652	rs13072652	chr3:84456627	chr3:84407476	G	T	Leg fat percentage left	-	Neale B	UKBB	European	2017	0.007646	0.00153	5.825e-07	+	331278	0	331278	1	IVNT	Neale-B_UKBB_EUR_2017
rs13072652	rs13072652	chr3:84456627	chr3:84407476	G	T	Leg fat percentage right	-	Neale B	UKBB	European	2017	0.007824	0.00155	4.447e-07	+	331296	0	331296	1	IVNT	Neale-B_UKBB_EUR_2017
rs13072652	rs13072652	chr3:84456627	chr3:84407476	G	T	Trunk fat mass	EFO_0005409	Neale B	UKBB	European	2017	0.01216	0.002464	7.968e-07	+	331093	0	331093	1	IVNT	Neale-B_UKBB_EUR_2017
rs13072652	rs13072652	chr3:84456627	chr3:84407476	G	T	Waist circumference	EFO_0004342	Neale B	UKBB	European	2017	0.01124	0.002167	2.155e-07	+	336639	0	336639	1	IVNT	Neale-B_UKBB_EUR_2017
rs13072652	rs13072652	chr3:84456627	chr3:84407476	G	T	Weight	EFO_0004338	Neale B	UKBB	European	2017	0.01061	0.002138	7.049e-07	+	336227	0	336227	1	IVNT	Neale-B_UKBB_EUR_2017
rs13072652	rs13072652	chr3:84456627	chr3:84407476	G	T	Whole body fat mass	-	Neale B	UKBB	European	2017	0.01201	0.002387	4.903e-07	+	330762	0	330762	1	IVNT	Neale-B_UKBB_EUR_2017
rs17447439	rs17447439	chr3:189549423	chr3:189831634	A	G	Facial morphology	EFO_0004743	Liu	23028347	European	2014	NA	NA	4.44e-08	NA	5388	-	-	-	-	GRASP
rs2744738	rs2744738	chr1:22551813	chr1:22225320	C	T	Sitting height	EFO_0004339	Neale B	UKBB	European	2017	-0.01066	0.001886	1.559e-08	-	336172	0	336172	1	IVNT	Neale-B_UKBB_EUR_2017
rs4856547	rs4856547	chr3:84840993	chr3:84791842	C	T	Comparative body size at age 10	-	Neale B	UKBB	European	2017	-0.008904	0.001769	4.804e-07	-	331693	0	331693	1	-	Neale-B_UKBB_EUR_2017
rs4856547	rs4856547	chr3:84840993	chr3:84791842	C	T	Tense or highly strung	EFO_0009596	Neale B	UKBB	European	2017	0.0044	0.0009896	8.758e-06	+	327232	56012	271220	1	risk diff	Neale-B_UKBB_EUR_2017
rs1077835	rs1077835	chr15:58723426	chr15:58431227	G	A	Hematocrit	EFO_0004586	Astle W	27863252	European	2016	-0.0193	0.004284	6.637e-06	-	173480	0	173480	2	IVNT	Astle-W_Blood-Cell-Traits_EUR_2016
rs1077835	rs1077835	chr15:58723426	chr15:58431227	G	A	Hemoglobin concentration	EFO_0004586	Astle W	27863252	European	2016	-0.02397	0.004303	2.514e-08	-	173480	0	173480	2	IVNT	Astle-W_Blood-Cell-Traits_EUR_2016
rs1077835	rs1077835	chr15:58723426	chr15:58431227	G	A	Age-related macular degeneration	EFO_0001365	Fritsche LG	26691988	European	2015	NA	NA	7.64e-11	-	33976	16144	17832	26	log OR	Fritsche-L_AMD_EUR_2016
rs1077835	rs1077835	chr15:58723426	chr15:58431227	G	A	Age-related macular degeneration	EFO_0001365	Fritsche L	23455636	Mixed	2013	NA	NA	3.874e-06	-	58661	7376	51285	15	log OR	Fritsche-L_AMD_Mixed_2013
rs1077835	rs1077835	chr15:58723426	chr15:58431227	G	A	High density lipoprotein	EFO_0004612	GLGC	20686565	Mixed	2010	0.109	0.011	2.486e-25	+	99900	0	99900	46	Z-score	GLGC_HDL_Mixed_2010
rs1077835	rs1077835	chr15:58723426	chr15:58431227	G	A	Advanced age related macular degeneration	NCIT_C84391;HP_0007868	Fritsche L	23455636	Mixed	2013	NA	NA	3.874e-06	NA	59494	-	-	-	-	GRASP
rs1077835	rs1077835	chr15:58723426	chr15:58431227	G	A	HDL cholesterol	NCIT_C61041;NCIT_C105587	Kathiresan S	19060906	European	2008	NA	NA	2.61e-08	NA	19840	-	-	-	-	GRASP
rs1077835	rs1077835	chr15:58723426	chr15:58431227	G	A	HDL cholesterol	NCIT_C61041;NCIT_C105587	GLGC	20686565	Mixed	2010	NA	NA	2.486e-25	NA	100184	-	-	-	-	GRASP
rs1077835	rs1077835	chr15:58723426	chr15:58431227	G	A	HDL cholesterol	NCIT_C61041;NCIT_C105587	Weissglas Volkov D	23505323	Hispanic	2013	NA	NA	2.1e-14	NA	2240	-	-	-	-	GRASP
rs1077835	rs1077835	chr15:58723426	chr15:58431227	G	A	HDL cholesterol change with statins	EFO_0007805	Barber M	20339536	European	2010	NA	NA	8.9e-06	NA	3928	-	-	-	-	GRASP
rs1077835	rs1077835	chr15:58723426	chr15:58431227	G	A	Metabolic syndrome domains Atherogenic Dyslipidemia PC2	NCIT_C84442	Avery	22022282	Mixed	2011	NA	NA	5.6e-18	NA	25755	-	-	-	-	GRASP
rs1077835	rs1077835	chr15:58723426	chr15:58431227	G	A	Metabolic syndrome domains Multivariate analysis	NCIT_C84442	Avery	22022282	Mixed	2011	NA	NA	1.1e-14	NA	25755	-	-	-	-	GRASP
rs1077835	rs1077835	chr15:58723426	chr15:58431227	G	A	HDL cholesterol	EFO_0004612	Weissglas Volkov D	23505323	Hispanic	2013	-0.17	0.02222	2e-14	-	-	-	-	-	unit decrease	NHGRI-EBI_GWAS_Catalog
rs1077835	rs1077835	chr15:58723426	chr15:58431227	G	A	Triglycerides	EFO_0004530	Surakka I	25961943	European	2015	0.059	0.007712	2e-14	+	-	-	-	-	SD increase	NHGRI-EBI_GWAS_Catalog
rs1077835	rs1077835	chr15:58723426	chr15:58431227	G	A	Self-reported high cholesterol	EFO_0008111	Neale B	UKBB	European	2017	0.004766	0.000963	7.446e-07	+	337159	41296	295863	1	risk diff	Neale-B_UKBB_EUR_2017
rs1077835	rs1077835	chr15:58723426	chr15:58431227	G	A	High density lipoprotein	EFO_0004612	Prins B	28887542	European	2017	0.08	0.02	8.216e-06	+	9961	0	9961	1	IVNT	Prins-B_HDL_EUR_2017
rs1077835	rs1077835	chr15:58723426	chr15:58431227	G	A	High density lipoprotein	EFO_0004612	Spracklen CN	28334899	East Asian	2017	0.135	0.0102	2.78e-40	+	19967	0	19967	13	IVNT	Spracklen-CN_HDL_EAS_2017
rs1077835	rs1077835	chr15:58723426	chr15:58431227	G	A	Total cholesterol	EFO_0004574	Spracklen CN	28334899	East Asian	2017	0.0702	0.0106	2.21e-11	+	19974	0	19974	13	IVNT	Spracklen-CN_Total-Cholesterol_EAS_2017
rs1077835	rs1077835	chr15:58723426	chr15:58431227	G	A	Triglycerides	EFO_0004530	Spracklen CN	28334899	East Asian	2017	0.0835	0.012	1.85e-12	+	15566	0	15566	13	IVNT	Spracklen-CN_Triglycerides_EAS_2017
rs115582058	rs115582058	chr2:31212057	chr2:30989191	C	T	Cause of death: hypertensive heart disease with heart failure	-	Neale B	UKBB	European	2017	0.01558	0.002965	1.524e-07	+	7637	22	7615	1	risk diff	Neale-B_UKBB_EUR_2017
rs117749052	rs117749052	chr15:58749309	chr15:58457110	C	T	Cause of death: alcoholic hepatitis	-	Neale B	UKBB	European	2017	0.007725	0.001634	2.301e-06	+	7637	7	7630	1	risk diff	Neale-B_UKBB_EUR_2017
rs118078695	rs118078695	chr15:58686409	chr15:58394210	A	G	Hyperfunction of pituitary gland	EFO_1000973	Neale B	UKBB	European	2017	0.0007935	0.0001711	3.531e-06	+	337199	81	337118	1	risk diff	Neale-B_UKBB_EUR_2017
rs145400890	rs145400890	chr2:105848108	chr2:105231651	A	G	Cause of death: other and unspecified intestinal obstruction	-	Neale B	UKBB	European	2017	-0.01231	0.002607	2.35e-06	-	7637	7	7630	1	risk diff	Neale-B_UKBB_EUR_2017
rs145400890	rs145400890	chr2:105848108	chr2:105231651	A	G	Self-reported fibrocystic disease	EFO_0003014	Neale B	UKBB	European	2017	-0.001057	0.0002309	4.66e-06	-	337159	114	337045	1	risk diff	Neale-B_UKBB_EUR_2017
rs145400890	rs145400890	chr2:105848108	chr2:105231651	A	G	Treatment with lumigan 0.3mg or ml eye drops	EFO_0007056	Neale B	UKBB	European	2017	-0.00146	0.0003272	8.063e-06	-	337159	229	336930	1	risk diff	Neale-B_UKBB_EUR_2017
rs145521244	rs145521244	chr15:58679447	chr15:58387248	A	G	Other bursopathies	-	Neale B	UKBB	European	2017	0.0009568	0.0002039	2.71e-06	+	337199	276	336923	1	risk diff	Neale-B_UKBB_EUR_2017
rs157581	rs157581	chr19:45395714	chr19:44892457	T	C	Mean corpuscular hemoglobin concentration	EFO_0004586	Astle W	27863252	European	2016	-0.02125	0.004205	4.318e-07	-	173480	0	173480	2	IVNT	Astle-W_Blood-Cell-Traits_EUR_2016
rs157581	rs157581	chr19:45395714	chr19:44892457	T	C	Platelet count	EFO_0004586	Astle W	27863252	European	2016	0.02416	0.004428	4.881e-08	+	173480	0	173480	2	IVNT	Astle-W_Blood-Cell-Traits_EUR_2016
rs157581	rs157581	chr19:45395714	chr19:44892457	T	C	Platelet distribution width	EFO_0004586	Astle W	27863252	European	2016	-0.02319	0.004367	1.094e-07	-	173480	0	173480	2	IVNT	Astle-W_Blood-Cell-Traits_EUR_2016
rs157581	rs157581	chr19:45395714	chr19:44892457	T	C	Plateletcrit	EFO_0004586	Astle W	27863252	European	2016	0.02987	0.004443	1.792e-11	+	173480	0	173480	2	IVNT	Astle-W_Blood-Cell-Traits_EUR_2016
rs157581	rs157581	chr19:45395714	chr19:44892457	T	C	Red cell distribution width	EFO_0004586	Astle W	27863252	European	2016	0.03045	0.004298	1.388e-12	+	173480	0	173480	2	IVNT	Astle-W_Blood-Cell-Traits_EUR_2016
rs157581	rs157581	chr19:45395714	chr19:44892457	T	C	Age-related macular degeneration	EFO_0001365	Fritsche LG	26691988	European	2015	NA	NA	1.31e-21	+	33976	16144	17832	26	log OR	Fritsche-L_AMD_EUR_2016
rs157581	rs157581	chr19:45395714	chr19:44892457	T	C	Cognitive ageing	-	Davies G	23207651	European	2012	NA	NA	1.56e-06	NA	3280	-	-	-	-	GRASP
rs157581	rs157581	chr19:45395714	chr19:44892457	T	C	Cognitive ageing females	-	Davies G	23207651	European	2012	NA	NA	2.28e-07	NA	3280	-	-	-	-	GRASP
rs157581	rs157581	chr19:45395714	chr19:44892457	T	C	Serum triglycerides levels males	HP_0002155	Tan A	22171074	East Asian	2011	NA	NA	8.48e-07	NA	1999	-	-	-	-	GRASP
rs157581	rs157581	chr19:45395714	chr19:44892457	T	C	Triglycerides	-	Asselbergs	23063622	European	2012	NA	NA	8.86e-07	NA	66240	-	-	-	-	GRASP
rs157581	rs157581	chr19:45395714	chr19:44892457	T	C	Alzheimers disease	EFO_0000249	IGAP	24162737	European	2013	-0.9508	0.0205	8.86e-469	-	54162	17008	37154	31	log OR	IGAP_Alzheimers_EUR_2013
rs157581	rs157581	chr19:45395714	chr19:44892457	T	C	Body fat percentage	EFO_0007800	Neale B	UKBB	European	2017	0.01023	0.002261	6.017e-06	+	331117	0	331117	1	IVNT	Neale-B_UKBB_EUR_2017
rs157581	rs157581	chr19:45395714	chr19:44892457	T	C	Body mass index	EFO_0004340	Neale B	UKBB	European	2017	0.01408	0.002917	1.389e-06	+	336107	0	336107	1	IVNT	Neale-B_UKBB_EUR_2017
rs157581	rs157581	chr19:45395714	chr19:44892457	T	C	Cause of death: unspecified dementia	EFO_0000249	Neale B	UKBB	European	2017	-0.006342	0.001387	4.895e-06	-	7637	40	7597	1	risk diff	Neale-B_UKBB_EUR_2017
rs157581	rs157581	chr19:45395714	chr19:44892457	T	C	Illnesses of father: alzheimers disease or dementia	EFO_0000249	Neale B	UKBB	European	2017	-0.01558	0.0006621	2.109e-122	-	292807	14024	278783	1	risk diff	Neale-B_UKBB_EUR_2017
rs157581	rs157581	chr19:45395714	chr19:44892457	T	C	Illnesses of mother: alzheimers disease or dementia	EFO_0000249	Neale B	UKBB	European	2017	-0.03019	0.0008523	2.984e-274	-	309843	26757	283086	1	risk diff	Neale-B_UKBB_EUR_2017
rs157581	rs157581	chr19:45395714	chr19:44892457	T	C	Illnesses of mother: chronic bronchitis or emphysema	EFO_0006505;EFO_0000464	Neale B	UKBB	European	2017	0.003311	0.000709	3.023e-06	+	309793	18252	291541	1	risk diff	Neale-B_UKBB_EUR_2017
rs780093	rs780093	chr2:27742603	chr2:27519736	T	C	Type 2 diabetes	EFO_0001360	Imamura M	26818947	Mixed	2016	-0.07308	0.01537	2e-06	-	-	-	-	-	log OR	NHGRI-EBI_GWAS_Catalog
rs157581	rs157581	chr19:45395714	chr19:44892457	T	C	Illnesses of mother: none of the above, group 1	-	Neale B	UKBB	European	2017	0.01019	0.001517	1.856e-11	+	311264	129391	181873	1	risk diff	Neale-B_UKBB_EUR_2017
rs157581	rs157581	chr19:45395714	chr19:44892457	T	C	Illnesses of siblings: alzheimers disease or dementia	EFO_0000249	Neale B	UKBB	European	2017	-0.002091	0.0002442	1.099e-17	-	260016	1468	258548	1	risk diff	Neale-B_UKBB_EUR_2017
rs157581	rs157581	chr19:45395714	chr19:44892457	T	C	Leg fat mass left	-	Neale B	UKBB	European	2017	0.01216	0.002331	1.809e-07	+	331275	0	331275	1	IVNT	Neale-B_UKBB_EUR_2017
rs157581	rs157581	chr19:45395714	chr19:44892457	T	C	Leg fat mass right	-	Neale B	UKBB	European	2017	0.01159	0.002358	8.791e-07	+	331293	0	331293	1	IVNT	Neale-B_UKBB_EUR_2017
rs157581	rs157581	chr19:45395714	chr19:44892457	T	C	Leg fat percentage left	-	Neale B	UKBB	European	2017	0.01026	0.001844	2.635e-08	+	331278	0	331278	1	IVNT	Neale-B_UKBB_EUR_2017
rs157581	rs157581	chr19:45395714	chr19:44892457	T	C	Leg fat percentage right	-	Neale B	UKBB	European	2017	0.009708	0.001868	2.013e-07	+	331296	0	331296	1	IVNT	Neale-B_UKBB_EUR_2017
rs10456045	rs10456045	chr6:26404958	chr6:26404730	A	G	Type 1 diabetes	EFO_0001359	WTCCC	17554300	European	2007	NA	NA	2.03e-10	NA	4806	-	-	-	-	GRASP
rs1264350	rs1264350	chr6:30796545	chr6:30828768	T	C	Type 1 diabetes	EFO_0001359	Hakonarson H	17632545	European	2007	NA	NA	1e-10	NA	3105	-	-	-	-	GRASP
rs157581	rs157581	chr19:45395714	chr19:44892457	T	C	Mother still alive	-	Neale B	UKBB	European	2017	0.009025	0.001456	5.768e-10	+	331902	130993	200909	1	risk diff	Neale-B_UKBB_EUR_2017
rs157581	rs157581	chr19:45395714	chr19:44892457	T	C	Self-reported dementia or alzheimers/cognitive impairment	EFO_0000249	Neale B	UKBB	European	2017	-0.0002712	4.643e-05	5.202e-09	-	337159	83	337076	1	risk diff	Neale-B_UKBB_EUR_2017
rs157581	rs157581	chr19:45395714	chr19:44892457	T	C	Self-reported high cholesterol	EFO_0008111	Neale B	UKBB	European	2017	-0.01482	0.0009664	4.684e-53	-	337159	41296	295863	1	risk diff	Neale-B_UKBB_EUR_2017
rs157581	rs157581	chr19:45395714	chr19:44892457	T	C	Treatment with atorvastatin	EFO_0007056	Neale B	UKBB	European	2017	-0.004013	0.0005051	1.934e-15	-	337159	10167	326992	1	risk diff	Neale-B_UKBB_EUR_2017
rs157581	rs157581	chr19:45395714	chr19:44892457	T	C	Treatment with cholesterol lowering medication	EFO_0007056	Neale B	UKBB	European	2017	-0.01384	0.001343	6.997e-25	-	180203	22705	157498	1	risk diff	Neale-B_UKBB_EUR_2017
rs157581	rs157581	chr19:45395714	chr19:44892457	T	C	Treatment with ezetimibe	EFO_0007056	Neale B	UKBB	European	2017	-0.00133	0.000227	4.739e-09	-	337159	1997	335162	1	risk diff	Neale-B_UKBB_EUR_2017
rs157581	rs157581	chr19:45395714	chr19:44892457	T	C	Treatment with lipitor 10mg tablet	EFO_0007056	Neale B	UKBB	European	2017	-0.001307	0.0002467	1.183e-07	-	337159	2361	334798	1	risk diff	Neale-B_UKBB_EUR_2017
rs157581	rs157581	chr19:45395714	chr19:44892457	T	C	Treatment with rosuvastatin	EFO_0007056	Neale B	UKBB	European	2017	-0.001145	0.0002322	8.217e-07	-	337159	2089	335070	1	risk diff	Neale-B_UKBB_EUR_2017
rs157581	rs157581	chr19:45395714	chr19:44892457	T	C	Treatment with simvastatin	EFO_0007056	Neale B	UKBB	European	2017	-0.007937	0.0009351	2.113e-17	-	337159	38492	298667	1	risk diff	Neale-B_UKBB_EUR_2017
rs157581	rs157581	chr19:45395714	chr19:44892457	T	C	Waist circumference	EFO_0004342	Neale B	UKBB	European	2017	0.01591	0.002612	1.116e-09	+	336639	0	336639	1	IVNT	Neale-B_UKBB_EUR_2017
rs157581	rs157581	chr19:45395714	chr19:44892457	T	C	Weight change compared with 1 year ago	EFO_0004338	Neale B	UKBB	European	2017	0.01061	0.001919	3.27e-08	+	331803	0	331803	1	-	Neale-B_UKBB_EUR_2017
rs157581	rs157581	chr19:45395714	chr19:44892457	T	C	Whole body fat mass	-	Neale B	UKBB	European	2017	0.01273	0.002877	9.655e-06	+	330762	0	330762	1	IVNT	Neale-B_UKBB_EUR_2017
rs157581	rs157581	chr19:45395714	chr19:44892457	T	C	Coronary artery disease	EFO_0000378;EFO_0001645	Nelson CP	28714975	Mixed	2017	-0.0508	0.01067	1.96e-06	-	148715	10801	137914	1	log OR	Nelson-CP_CAD_Mixed_2017
rs157581	rs157581	chr19:45395714	chr19:44892457	T	C	C-reactive protein	EFO_0004458	Prins B	28887542	European	2017	0.14	0.02	4.518e-13	+	9961	0	9961	1	mg/L	Prins-B_CRP_EUR_2017
rs157581	rs157581	chr19:45395714	chr19:44892457	T	C	Triglycerides	EFO_0004530	Prins B	28887542	European	2017	-0.09	0.02	4.212e-07	-	9961	0	9961	1	IVNT	Prins-B_TG_EUR_2017
rs157581	rs157581	chr19:45395714	chr19:44892457	T	C	Coronary artery disease	EFO_0000378;EFO_0001645	van der Harst P	29212778	Mixed	2018	-0.04123	0.008389	8.9e-07	-	296525	34541	261984	1	log OR	van-der-Harst-P_CAD-UKBB_Mixed_2018
rs157581	rs157581	chr19:45395714	chr19:44892457	T	C	Coronary artery disease	EFO_0000378;EFO_0001645	van der Harst P	29212778	Mixed	2018	-0.0436	0.0071	6.756e-10	-	547261	122733	424528	2	log OR	van-der-Harst-P_CAD_Mixed_2018
rs16940126	rs16940126	chr15:58651632	chr15:58359433	C	T	High density lipoprotein	EFO_0004612	GLGC	24097068	European	2013	0.0529	0.006	2.226e-18	+	178174	0	178174	60	IVNT	GLGC_HDL_EUR_2013
rs16940126	rs16940126	chr15:58651632	chr15:58359433	C	T	High density lipoprotein	EFO_0004612	GLGC	20686565	Mixed	2010	0.0505	0.0087	1.22e-10	+	99900	0	99900	46	Z-score	GLGC_HDL_Mixed_2010
rs16940126	rs16940126	chr15:58651632	chr15:58359433	C	T	HDL cholesterol	NCIT_C61041;NCIT_C105587	GLGC	20686565	Mixed	2010	NA	NA	1.22e-10	NA	100184	-	-	-	-	GRASP
rs174574	rs174574	chr11:61600342	chr11:61832870	A	C	Eosinophil count	EFO_0004586	Astle W	27863252	European	2016	-0.02284	0.003728	8.917e-10	-	173480	0	173480	2	IVNT	Astle-W_Blood-Cell-Traits_EUR_2016
rs174574	rs174574	chr11:61600342	chr11:61832870	A	C	Granulocyte count	EFO_0004586	Astle W	27863252	European	2016	-0.02544	0.003754	1.218e-11	-	173480	0	173480	2	IVNT	Astle-W_Blood-Cell-Traits_EUR_2016
rs174574	rs174574	chr11:61600342	chr11:61832870	A	C	Granulocyte percentage of myeloid white cells	EFO_0004586	Astle W	27863252	European	2016	-0.02961	0.003735	2.225e-15	-	173480	0	173480	2	IVNT	Astle-W_Blood-Cell-Traits_EUR_2016
rs174574	rs174574	chr11:61600342	chr11:61832870	A	C	Hematocrit	EFO_0004586	Astle W	27863252	European	2016	0.02441	0.003692	3.768e-11	+	173480	0	173480	2	IVNT	Astle-W_Blood-Cell-Traits_EUR_2016
rs174574	rs174574	chr11:61600342	chr11:61832870	A	C	Hemoglobin concentration	EFO_0004586	Astle W	27863252	European	2016	0.02771	0.003708	7.841e-14	+	173480	0	173480	2	IVNT	Astle-W_Blood-Cell-Traits_EUR_2016
rs174574	rs174574	chr11:61600342	chr11:61832870	A	C	Mean corpuscular volume	EFO_0004586	Astle W	27863252	European	2016	-0.02351	0.003691	1.896e-10	-	173480	0	173480	2	IVNT	Astle-W_Blood-Cell-Traits_EUR_2016
rs174574	rs174574	chr11:61600342	chr11:61832870	A	C	Mean platelet volume	EFO_0004586	Astle W	27863252	European	2016	-0.03729	0.003779	5.723e-23	-	173480	0	173480	2	IVNT	Astle-W_Blood-Cell-Traits_EUR_2016
rs174574	rs174574	chr11:61600342	chr11:61832870	A	C	Monocyte percentage of white cells	EFO_0004586	Astle W	27863252	European	2016	0.02724	0.003726	2.651e-13	+	173480	0	173480	2	IVNT	Astle-W_Blood-Cell-Traits_EUR_2016
rs174574	rs174574	chr11:61600342	chr11:61832870	A	C	Myeloid white cell count	EFO_0004586	Astle W	27863252	European	2016	-0.023	0.003764	9.964e-10	-	173480	0	173480	2	IVNT	Astle-W_Blood-Cell-Traits_EUR_2016
rs174574	rs174574	chr11:61600342	chr11:61832870	A	C	Neutrophil count	EFO_0004586	Astle W	27863252	European	2016	-0.02313	0.003745	6.499e-10	-	173480	0	173480	2	IVNT	Astle-W_Blood-Cell-Traits_EUR_2016
rs174574	rs174574	chr11:61600342	chr11:61832870	A	C	Platelet count	EFO_0004586	Astle W	27863252	European	2016	0.03741	0.003811	9.429e-23	+	173480	0	173480	2	IVNT	Astle-W_Blood-Cell-Traits_EUR_2016
rs174574	rs174574	chr11:61600342	chr11:61832870	A	C	Plateletcrit	EFO_0004586	Astle W	27863252	European	2016	0.02327	0.003824	1.163e-09	+	173480	0	173480	2	IVNT	Astle-W_Blood-Cell-Traits_EUR_2016
rs174574	rs174574	chr11:61600342	chr11:61832870	A	C	Red blood cell count	EFO_0004586	Astle W	27863252	European	2016	0.03457	0.003718	1.433e-20	+	173480	0	173480	2	IVNT	Astle-W_Blood-Cell-Traits_EUR_2016
rs174574	rs174574	chr11:61600342	chr11:61832870	A	C	Red cell distribution width	EFO_0004586	Astle W	27863252	European	2016	-0.04958	0.0037	5.849e-41	-	173480	0	173480	2	IVNT	Astle-W_Blood-Cell-Traits_EUR_2016
rs174574	rs174574	chr11:61600342	chr11:61832870	A	C	Reticulocyte count	EFO_0004586	Astle W	27863252	European	2016	0.02137	0.003756	1.27e-08	+	173480	0	173480	2	IVNT	Astle-W_Blood-Cell-Traits_EUR_2016
rs174574	rs174574	chr11:61600342	chr11:61832870	A	C	Sum basophil neutrophil counts	EFO_0004586	Astle W	27863252	European	2016	-0.0234	0.003751	4.388e-10	-	173480	0	173480	2	IVNT	Astle-W_Blood-Cell-Traits_EUR_2016
rs174574	rs174574	chr11:61600342	chr11:61832870	A	C	Sum eosinophil basophil counts	EFO_0004586	Astle W	27863252	European	2016	-0.02148	0.003732	8.604e-09	-	173480	0	173480	2	IVNT	Astle-W_Blood-Cell-Traits_EUR_2016
rs174574	rs174574	chr11:61600342	chr11:61832870	A	C	Sum neutrophil eosinophil counts	EFO_0004586	Astle W	27863252	European	2016	-0.02526	0.003748	1.578e-11	-	173480	0	173480	2	IVNT	Astle-W_Blood-Cell-Traits_EUR_2016
rs174574	rs174574	chr11:61600342	chr11:61832870	A	C	White blood cell count	EFO_0004586	Astle W	27863252	European	2016	-0.02205	0.003747	4.021e-09	-	173480	0	173480	2	IVNT	Astle-W_Blood-Cell-Traits_EUR_2016
rs174574	rs174574	chr11:61600342	chr11:61832870	A	C	ALA 18:3n3	EFO_0005110	Lemaitre RN	21829377	European	2011	0.0156	0.0009	2.756e-62	+	8866	0	8866	5	%	CHARGE_ALA_EUR_2011
rs174574	rs174574	chr11:61600342	chr11:61832870	A	C	Adrenic acid 22:4n6	EFO_0005110	Guan W	24823311	European	2014	-0.0478	0.0019	2.33e-135	-	8631	0	8631	5	%	CHARGE_Adrenic-acid_EUR_2014
rs174574	rs174574	chr11:61600342	chr11:61832870	A	C	Arachidonic acid 20:4n6	EFO_0005110	Guan W	24823311	European	2014	-1.678	0.0254	2.03e-948	-	8631	0	8631	5	%	CHARGE_Arachidonic-acid_EUR_2014
rs174574	rs174574	chr11:61600342	chr11:61832870	A	C	Cis trans-18:2	EFO_0006825;EFO_0006824;EFO_0005110	Mozaffarian D	25646338	European	2014	0.0032	0.0004	3.175e-14	+	8013	0	8013	7	%	CHARGE_Cis-trans-182_EUR_2015
rs174574	rs174574	chr11:61600342	chr11:61832870	A	C	DHA 22:6n3	EFO_0005110	Lemaitre RN	21829377	European	2011	-0.0687	0.0149	3.964e-06	-	8866	0	8866	5	%	CHARGE_DHA_EUR_2011
rs174574	rs174574	chr11:61600342	chr11:61832870	A	C	DPA 22:5n3	EFO_0005110	Lemaitre RN	21829377	European	2011	-0.0745	0.0028	1.93e-151	-	8866	0	8866	5	%	CHARGE_DPA_EUR_2011
rs174574	rs174574	chr11:61600342	chr11:61832870	A	C	Dihomo-gamma-linolenic acid	EFO_0007763;EFO_0005680;EFO_0005110	Guan W	24823311	European	2014	0.356	0.0135	7.39e-153	+	8631	0	8631	5	%	CHARGE_Dihomo-gamma-linolenic-acid_EUR_2014
rs174574	rs174574	chr11:61600342	chr11:61832870	A	C	EPA 20:5n3	EFO_0005110	Lemaitre RN	21829377	European	2011	-0.0802	0.0051	4.03e-55	-	8866	0	8866	5	%	CHARGE_EPA_EUR_2011
rs174574	rs174574	chr11:61600342	chr11:61832870	A	C	Gamma-linolenic acid 18:3n6	EFO_0005110	Guan W	24823311	European	2014	-0.0156	0.0009	9.347e-72	-	8631	0	8631	5	%	CHARGE_Gamma-linolenic-acid_EUR_2014
rs174574	rs174574	chr11:61600342	chr11:61832870	A	C	Linoleic acid 18:2n6	EFO_0005110	Guan W	24823311	European	2014	1.461	0.0418	1.9e-267	+	8631	0	8631	5	%	CHARGE_Linoleic-acid_EUR_2014
rs174574	rs174574	chr11:61600342	chr11:61832870	A	C	Oleic acid 18:1n9	EFO_0005110	Wu JH	23362303	European	2013	0.2299	0.0196	8.755e-32	+	8961	0	8961	5	%	CHARGE_Oleic-acid_EUR_2013
rs174574	rs174574	chr11:61600342	chr11:61832870	A	C	Palmitoleic acid 16:1n7	EFO_0005110	Wu JH	23362303	European	2013	0.0233	0.0033	2.731e-12	+	8961	0	8961	5	%	CHARGE_Palmitoleic-acid_EUR_2013
rs174574	rs174574	chr11:61600342	chr11:61832870	A	C	Stearic acid 18:0	EFO_0005110	Wu JH	23362303	European	2013	-0.1733	0.0194	3.687e-19	-	8961	0	8961	5	%	CHARGE_Stearic-acid_EUR_2013
rs174574	rs174574	chr11:61600342	chr11:61832870	A	C	High density lipoprotein	EFO_0004612	GLGC	24097068	European	2013	-0.0368	0.0044	8.584e-16	-	127357	0	127357	60	IVNT	GLGC_HDL_EUR_2013
rs174574	rs174574	chr11:61600342	chr11:61832870	A	C	High density lipoprotein	EFO_0004612	GLGC	20686565	Mixed	2010	-0.056	0.009	2.655e-09	-	99900	0	99900	46	Z-score	GLGC_HDL_Mixed_2010
rs174574	rs174574	chr11:61600342	chr11:61832870	A	C	Low density lipoprotein	EFO_0004611	GLGC	24097068	European	2013	-0.0528	0.0047	1.343e-28	-	114030	0	114030	60	IVNT	GLGC_LDL_EUR_2013
rs174574	rs174574	chr11:61600342	chr11:61832870	A	C	Low density lipoprotein	EFO_0004611	GLGC	20686565	Mixed	2010	-0.0501	0.0095	1.052e-08	-	95454	0	95454	46	Z-score	GLGC_LDL_Mixed_2010
rs174574	rs174574	chr11:61600342	chr11:61832870	A	C	Total cholesterol	EFO_0004574	GLGC	24097068	European	2013	-0.0477	0.0044	4.144e-26	-	127266	0	127266	60	IVNT	GLGC_TC_EUR_2013
rs174574	rs174574	chr11:61600342	chr11:61832870	A	C	Total cholesterol	EFO_0004574	GLGC	20686565	Mixed	2010	-0.0515	0.0091	2.732e-09	-	100184	0	100184	46	Z-score	GLGC_TC_Mixed_2010
rs174574	rs174574	chr11:61600342	chr11:61832870	A	C	Triglycerides	EFO_0004530	GLGC	24097068	European	2013	0.0368	0.0041	3.018e-19	+	117932	0	117932	60	IVNT	GLGC_TG_EUR_2013
rs174574	rs174574	chr11:61600342	chr11:61832870	A	C	HDL cholesterol	NCIT_C61041;NCIT_C105587	Kathiresan S	19060906	European	2008	NA	NA	6.75e-06	NA	19840	-	-	-	-	GRASP
rs174574	rs174574	chr11:61600342	chr11:61832870	A	C	HDL cholesterol	NCIT_C61041;NCIT_C105587	Barber M	20339536	European	2010	NA	NA	9.762e-06	NA	3928	-	-	-	-	GRASP
rs174574	rs174574	chr11:61600342	chr11:61832870	A	C	HDL cholesterol	NCIT_C61041;NCIT_C105587	GLGC	20686565	Mixed	2010	NA	NA	2.655e-09	NA	100184	-	-	-	-	GRASP
rs174574	rs174574	chr11:61600342	chr11:61832870	A	C	HDL cholesterol change with statins	EFO_0007805	Barber M	20339536	European	2010	NA	NA	9.8e-06	NA	3928	-	-	-	-	GRASP
rs174574	rs174574	chr11:61600342	chr11:61832870	A	C	LDL cholesterol	EFO_0004195	GLGC	20686565	Mixed	2010	NA	NA	1.052e-08	NA	100184	-	-	-	-	GRASP
rs174574	rs174574	chr11:61600342	chr11:61832870	A	C	Plasma alpha linolenic acid levels	CHEBI_27432;NCIT_C997	Lemaitre RN	21829377	European	2011	NA	NA	2.76e-62	NA	8866	-	-	-	-	GRASP
rs174574	rs174574	chr11:61600342	chr11:61832870	A	C	Plasma docosahexaenoic acid levels	CHEBI_36005;NCIT_C68345	Lemaitre RN	21829377	European	2011	NA	NA	3.96e-06	NA	8866	-	-	-	-	GRASP
rs174574	rs174574	chr11:61600342	chr11:61832870	A	C	Plasma docosapentaenoic acid levels	NCIT_C68347;CHEBI_61204	Lemaitre RN	21829377	European	2011	NA	NA	1.93e-151	NA	8866	-	-	-	-	GRASP
rs174574	rs174574	chr11:61600342	chr11:61832870	A	C	Plasma eicosapentaenoic acid levels	NCIT_C67080	Lemaitre RN	21829377	European	2011	NA	NA	4.03e-55	NA	8866	-	-	-	-	GRASP
rs174574	rs174574	chr11:61600342	chr11:61832870	A	C	Plasma oleic acid	CHEBI_16196	Wu JH	23362303	European	2013	NA	NA	8.76e-32	NA	8961	-	-	-	-	GRASP
rs174574	rs174574	chr11:61600342	chr11:61832870	A	C	Plasma palmitoleic acid	NCIT_C68408	Wu JH	23362303	European	2013	NA	NA	2.73e-12	NA	8961	-	-	-	-	GRASP
rs174574	rs174574	chr11:61600342	chr11:61832870	A	C	Plasma stearic acid	NCIT_C68426	Wu JH	23362303	European	2013	NA	NA	3.69e-19	NA	8961	-	-	-	-	GRASP
rs174574	rs174574	chr11:61600342	chr11:61832870	A	C	RR interval	EFO_0004831	Eijgelsheim M	20639392	European	2010	NA	NA	2.92e-08	NA	38991	-	-	-	-	GRASP
rs174574	rs174574	chr11:61600342	chr11:61832870	A	C	Total cholesterol	NCIT_C61032;NCIT_C105586	Barber M	20339536	European	2010	NA	NA	3.078e-06	NA	3928	-	-	-	-	GRASP
rs174574	rs174574	chr11:61600342	chr11:61832870	A	C	Total cholesterol	NCIT_C61032;NCIT_C105586	GLGC	20686565	Mixed	2010	NA	NA	2.732e-09	NA	100184	-	-	-	-	GRASP
rs174574	rs174574	chr11:61600342	chr11:61832870	A	C	Triglycerides change with statins	NCIT_C906	Barber M	20339536	European	2010	NA	NA	3.1e-06	NA	3928	-	-	-	-	GRASP
rs174574	rs174574	chr11:61600342	chr11:61832870	A	C	Crohns disease	EFO_0000384	IBDGC	26192919	European	2015	0.1128	0.024	2.542e-06	+	20883	5956	14927	7	log OR	IBDGC_Chrons-Disease_EUR_2015
rs174574	rs174574	chr11:61600342	chr11:61832870	A	C	Fasting glucose	EFO_0004465	MAGIC	22885924	European	2012	-0.018	0.0025	2.03e-13	-	133010	0	133010	66	mmol/l	MAGIC_FG-METABO_EUR_2012
rs174574	rs174574	chr11:61600342	chr11:61832870	A	C	HbA1c	EFO_0004541;EFO_0001360	MAGIC	28898252	European	2017	-0.0087	0.0018	7.719e-07	-	123665	0	123665	50	%	MAGIC_HbA1c_EUR_2017
rs174574	rs174574	chr11:61600342	chr11:61832870	A	C	C reactive protein levels or LDL cholesterol levels pleiotropy	EFO_0004611;EFO_0004458	Ligthart S	27286809	Unspecified	2016	NA	NA	8e-10	NA	-	-	-	-	-	NHGRI-EBI_GWAS_Catalog
rs174574	rs174574	chr11:61600342	chr11:61832870	A	C	Phospholipid levels plasma	-	Lemaitre RN	21829377	European	2011	0.08	0.005116	4e-55	+	-	-	-	-	% decrease	NHGRI-EBI_GWAS_Catalog
rs174574	rs174574	chr11:61600342	chr11:61832870	A	C	Trans fatty acid levels	EFO_0006821;EFO_0006822	Mozaffarian D	25646338	Mixed	2014	0.0032	0.0004212	3e-14	+	-	-	-	-	unit increase	NHGRI-EBI_GWAS_Catalog
rs174574	rs174574	chr11:61600342	chr11:61832870	A	C	Asthma	EFO_0000270	Neale B	UKBB	European	2017	-0.004881	0.0008153	2.132e-09	-	336782	38791	297991	1	risk diff	Neale-B_UKBB_EUR_2017
rs174574	rs174574	chr11:61600342	chr11:61832870	A	C	Average weekly champagne plus white wine intake	EFO_0004329	Neale B	UKBB	European	2017	0.01417	0.002557	3.016e-08	+	240864	0	240864	1	-	Neale-B_UKBB_EUR_2017
rs174574	rs174574	chr11:61600342	chr11:61832870	A	C	Hair or balding pattern: pattern 4	EFO_0007822	Neale B	UKBB	European	2017	-0.008066	0.001456	3.043e-08	-	154988	28389	126599	1	risk diff	Neale-B_UKBB_EUR_2017
rs174574	rs174574	chr11:61600342	chr11:61832870	A	C	Heel bone mineral density	EFO_0009270	Neale B	UKBB	European	2017	0.01606	0.003259	8.285e-07	+	194398	0	194398	1	IVNT	Neale-B_UKBB_EUR_2017
rs174574	rs174574	chr11:61600342	chr11:61832870	A	C	Heel bone mineral density right	EFO_0009270	Neale B	UKBB	European	2017	0.01968	0.004336	5.682e-06	+	106251	0	106251	1	IVNT	Neale-B_UKBB_EUR_2017
rs174574	rs174574	chr11:61600342	chr11:61832870	A	C	Height	EFO_0004339	Neale B	UKBB	European	2017	-0.01257	0.001808	3.593e-12	-	336474	0	336474	1	IVNT	Neale-B_UKBB_EUR_2017
rs174574	rs174574	chr11:61600342	chr11:61832870	A	C	Irritability	EFO_0009594	Neale B	UKBB	European	2017	0.005496	0.001169	2.61e-06	+	322668	90282	232386	1	risk diff	Neale-B_UKBB_EUR_2017
rs174574	rs174574	chr11:61600342	chr11:61832870	A	C	Nap during day	EFO_0004870	Neale B	UKBB	European	2017	0.009433	0.001509	4.03e-10	+	337074	0	337074	1	-	Neale-B_UKBB_EUR_2017
rs174574	rs174574	chr11:61600342	chr11:61832870	A	C	Number of live births	EFO_0009439	Neale B	UKBB	European	2017	-0.01916	0.004023	1.902e-06	-	180952	0	180952	1	-	Neale-B_UKBB_EUR_2017
rs174574	rs174574	chr11:61600342	chr11:61832870	A	C	Pulse rate	EFO_0004326	Neale B	UKBB	European	2017	0.03312	0.002622	1.436e-36	+	317756	0	317756	1	IVNT	Neale-B_UKBB_EUR_2017
rs174574	rs174574	chr11:61600342	chr11:61832870	A	C	Pulse rate	EFO_0004326	Neale B	UKBB	European	2017	0.03128	0.004451	2.103e-12	+	110153	0	110153	1	IVNT	Neale-B_UKBB_EUR_2017
rs174574	rs174574	chr11:61600342	chr11:61832870	A	C	Self-reported asthma	EFO_0000270	Neale B	UKBB	European	2017	-0.005183	0.0008168	2.217e-10	-	337159	39049	298110	1	risk diff	Neale-B_UKBB_EUR_2017
rs174574	rs174574	chr11:61600342	chr11:61832870	A	C	Self-reported hypothyroidism or myxoedema	EFO_0004705;EFO_1001055	Neale B	UKBB	European	2017	-0.002864	0.0005435	1.367e-07	-	337159	16376	320783	1	risk diff	Neale-B_UKBB_EUR_2017
rs174574	rs174574	chr11:61600342	chr11:61832870	A	C	Sitting height	EFO_0004339	Neale B	UKBB	European	2017	-0.0097	0.001967	8.185e-07	-	336172	0	336172	1	IVNT	Neale-B_UKBB_EUR_2017
rs174574	rs174574	chr11:61600342	chr11:61832870	A	C	Treatment with levothyroxine sodium	EFO_0007056	Neale B	UKBB	European	2017	-0.002768	0.0005008	3.274e-08	-	337159	13717	323442	1	risk diff	Neale-B_UKBB_EUR_2017
rs174574	rs174574	chr11:61600342	chr11:61832870	A	C	High density lipoprotein	EFO_0004612	Spracklen CN	28334899	East Asian	2017	-0.0391	0.0091	2.61e-06	-	32188	0	32188	13	IVNT	Spracklen-CN_HDL_EAS_2017
rs174574	rs174574	chr11:61600342	chr11:61832870	A	C	Low density lipoprotein	EFO_0004611	Spracklen CN	28334899	East Asian	2017	-0.0485	0.0098	2.12e-07	-	29588	0	29588	13	IVNT	Spracklen-CN_LDL_EAS_2017
rs174574	rs174574	chr11:61600342	chr11:61832870	A	C	Total cholesterol	EFO_0004574	Spracklen CN	28334899	East Asian	2017	-0.0469	0.0098	1.04e-07	-	29841	0	29841	13	IVNT	Spracklen-CN_Total-Cholesterol_EAS_2017
rs174574	rs174574	chr11:61600342	chr11:61832870	A	C	Phospholipids	NCIT_C70561	Lemaitre RN	21829377	European	2011	NA	NA	4e-55	NA	-	-	-	-	-	dbGaP
rs17821298	rs17821298	chr15:58690738	chr15:58398539	A	C	High density lipoprotein	EFO_0004612	GLGC	24097068	European	2013	0.0422	0.004	7.981e-22	+	185577	0	185577	60	IVNT	GLGC_HDL_EUR_2013
rs17821298	rs17821298	chr15:58690738	chr15:58398539	A	C	High density lipoprotein	EFO_0004612	GLGC	20686565	Mixed	2010	0.0456	0.006	6.176e-14	+	99900	0	99900	46	Z-score	GLGC_HDL_Mixed_2010
rs17821298	rs17821298	chr15:58690738	chr15:58398539	A	C	Total cholesterol	EFO_0004574	GLGC	24097068	European	2013	0.0219	0.0042	8.036e-07	+	185730	0	185730	60	IVNT	GLGC_TC_EUR_2013
rs17821298	rs17821298	chr15:58690738	chr15:58398539	A	C	HDL cholesterol	NCIT_C61041;NCIT_C105587	GLGC	20686565	Mixed	2010	NA	NA	6.176e-14	NA	100184	-	-	-	-	GRASP
rs17821298	rs17821298	chr15:58690738	chr15:58398539	A	C	High density lipoprotein	EFO_0004612	Spracklen CN	28334899	East Asian	2017	0.0764	0.0095	5.66e-16	+	25576	0	25576	13	IVNT	Spracklen-CN_HDL_EAS_2017
rs261291	rs261291	chr15:58680178	chr15:58387979	T	C	Red blood cell count	EFO_0004586	Astle W	27863252	European	2016	0.01757	0.003707	2.157e-06	+	173480	0	173480	2	IVNT	Astle-W_Blood-Cell-Traits_EUR_2016
rs261291	rs261291	chr15:58680178	chr15:58387979	T	C	Age-related macular degeneration	EFO_0001365	Fritsche LG	26691988	European	2015	NA	NA	2.81e-11	+	33976	16144	17832	26	log OR	Fritsche-L_AMD_EUR_2016
rs261291	rs261291	chr15:58680178	chr15:58387979	T	C	HDL cholesterol	EFO_0004612	Surakka I	25961943	European	2015	-0.122	0.006173	6e-87	-	-	-	-	-	SD increase	NHGRI-EBI_GWAS_Catalog
rs2240803	rs2240803	chr6:30920957	chr6:30953180	G	A	Started insulin within one year diagnosis of diabetes	EFO_0000400	Neale B	UKBB	European	2017	0.02353	0.005111	4.158e-06	+	15397	1872	13525	1	risk diff	Neale-B_UKBB_EUR_2017
rs1264350	rs1264350	chr6:30796545	chr6:30828768	T	C	Started insulin within one year diagnosis of diabetes	EFO_0000400	Neale B	UKBB	European	2017	-0.04072	0.004884	8.188e-17	-	15397	1872	13525	1	risk diff	Neale-B_UKBB_EUR_2017
rs261291	rs261291	chr15:58680178	chr15:58387979	T	C	Self-reported high cholesterol	EFO_0008111	Neale B	UKBB	European	2017	-0.005568	0.0008315	2.137e-11	-	337159	41296	295863	1	risk diff	Neale-B_UKBB_EUR_2017
rs261291	rs261291	chr15:58680178	chr15:58387979	T	C	Treatment with atorvastatin	EFO_0007056	Neale B	UKBB	European	2017	-0.002032	0.0004345	2.905e-06	-	337159	10167	326992	1	risk diff	Neale-B_UKBB_EUR_2017
rs261291	rs261291	chr15:58680178	chr15:58387979	T	C	High density lipoprotein	EFO_0004612	Prins B	28887542	European	2017	-0.1	0.02	8.125e-10	-	9961	0	9961	1	IVNT	Prins-B_HDL_EUR_2017
rs261291	rs261291	chr15:58680178	chr15:58387979	T	C	Total cholesterol	EFO_0004574	Prins B	28887542	European	2017	-0.08	0.02	6.423e-07	-	9961	0	9961	1	IVNT	Prins-B_Total-Cholesterol_EUR_2017
rs34003087	rs34003087	chr11:116663596	chr11:116792880	T	C	High density lipoprotein	EFO_0004612	GLGC	24097068	European	2013	0.0639	0.0101	1.073e-08	+	92768	0	92768	60	IVNT	GLGC_HDL_EUR_2013
rs34003087	rs34003087	chr11:116663596	chr11:116792880	T	C	Triglycerides	EFO_0004530	GLGC	24097068	European	2013	-0.062	0.0097	1.803e-10	-	86759	0	86759	60	IVNT	GLGC_TG_EUR_2013
rs34003087	rs34003087	chr11:116663596	chr11:116792880	T	C	HDL cholesterol	NCIT_C61041;NCIT_C105587	Asselbergs	23063622	European	2012	NA	NA	1.65e-11	NA	66240	-	-	-	-	GRASP
rs34003087	rs34003087	chr11:116663596	chr11:116792880	T	C	Triglycerides	-	Asselbergs	23063622	European	2012	NA	NA	2.11e-08	NA	66240	-	-	-	-	GRASP
rs35372866	rs35372866	chr7:73106209	chr7:73691879	A	G	Monocyte percentage of white cells	EFO_0004586	Astle W	27863252	European	2016	-0.04443	0.009726	4.926e-06	-	173480	0	173480	2	IVNT	Astle-W_Blood-Cell-Traits_EUR_2016
rs35372866	rs35372866	chr7:73106209	chr7:73691879	A	G	Forced vital capacity	EFO_0004312	Neale B	UKBB	European	2017	-0.02369	0.005316	8.387e-06	-	307638	0	307638	1	IVNT	Neale-B_UKBB_EUR_2017
rs3734398	rs3734398	chr6:10982973	chr6:10982740	C	T	Adrenic acid 22:4n6	EFO_0005110	Guan W	24823311	European	2014	0.0101	0.0021	1.167e-06	+	8631	0	8631	5	%	CHARGE_Adrenic-acid_EUR_2014
rs3734398	rs3734398	chr6:10982973	chr6:10982740	C	T	DHA 22:6n3	EFO_0005110	Lemaitre RN	21829377	European	2011	-0.1143	0.0144	1.654e-15	-	8866	0	8866	5	%	CHARGE_DHA_EUR_2011
rs3734398	rs3734398	chr6:10982973	chr6:10982740	C	T	DPA 22:5n3	EFO_0005110	Lemaitre RN	21829377	European	2011	0.0404	0.0029	9.605e-44	+	8866	0	8866	5	%	CHARGE_DPA_EUR_2011
rs3734398	rs3734398	chr6:10982973	chr6:10982740	C	T	EPA 20:5n3	EFO_0005110	Lemaitre RN	21829377	European	2011	0.0352	0.0051	3.988e-12	+	8866	0	8866	5	%	CHARGE_EPA_EUR_2011
rs3734398	rs3734398	chr6:10982973	chr6:10982740	C	T	Plasma docosahexaenoic acid levels	CHEBI_36005;NCIT_C68345	Lemaitre RN	21829377	European	2011	NA	NA	1.65e-15	NA	8866	-	-	-	-	GRASP
rs3734398	rs3734398	chr6:10982973	chr6:10982740	C	T	Plasma docosapentaenoic acid levels	NCIT_C68347;CHEBI_61204	Lemaitre RN	21829377	European	2011	NA	NA	9.61e-44	NA	8866	-	-	-	-	GRASP
rs3734398	rs3734398	chr6:10982973	chr6:10982740	C	T	Plasma eicosapentaenoic acid levels	NCIT_C67080	Lemaitre RN	21829377	European	2011	NA	NA	3.99e-12	NA	8866	-	-	-	-	GRASP
rs3734398	rs3734398	chr6:10982973	chr6:10982740	C	T	Phospholipid levels plasma	-	Lemaitre RN	21829377	European	2011	-0.04	0.002884	1e-43	-	-	-	-	-	% decrease	NHGRI-EBI_GWAS_Catalog
rs3734398	rs3734398	chr6:10982973	chr6:10982740	C	T	Phospholipids	NCIT_C70561	Lemaitre RN	21829377	European	2011	NA	NA	1e-43	NA	-	-	-	-	-	dbGaP
rs484195	rs484195	chr19:45421877	chr19:44918620	A	G	Mean corpuscular hemoglobin concentration	EFO_0004586	Astle W	27863252	European	2016	-0.01715	0.003386	4.084e-07	-	173480	0	173480	2	IVNT	Astle-W_Blood-Cell-Traits_EUR_2016
rs484195	rs484195	chr19:45421877	chr19:44918620	A	G	Monocyte count	EFO_0004586	Astle W	27863252	European	2016	0.01755	0.003487	4.839e-07	+	173480	0	173480	2	IVNT	Astle-W_Blood-Cell-Traits_EUR_2016
rs484195	rs484195	chr19:45421877	chr19:44918620	A	G	Plateletcrit	EFO_0004586	Astle W	27863252	European	2016	0.02043	0.003572	1.066e-08	+	173480	0	173480	2	IVNT	Astle-W_Blood-Cell-Traits_EUR_2016
rs484195	rs484195	chr19:45421877	chr19:44918620	A	G	Red cell distribution width	EFO_0004586	Astle W	27863252	European	2016	0.0228	0.003458	4.305e-11	+	173480	0	173480	2	IVNT	Astle-W_Blood-Cell-Traits_EUR_2016
rs484195	rs484195	chr19:45421877	chr19:44918620	A	G	Age-related macular degeneration	EFO_0001365	Fritsche LG	26691988	European	2015	NA	NA	5.57e-06	+	33976	16144	17832	26	log OR	Fritsche-L_AMD_EUR_2016
rs484195	rs484195	chr19:45421877	chr19:44918620	A	G	Alzheimers disease	EFO_0000249	IGAP	24162737	European	2013	-0.3548	0.0208	4.133e-65	-	54162	17008	37154	31	log OR	IGAP_Alzheimers_EUR_2013
rs484195	rs484195	chr19:45421877	chr19:44918620	A	G	C-reactive protein	EFO_0004458	Prins B	28887542	European	2017	0.09	0.02	4.898e-08	+	9961	0	9961	1	mg/L	Prins-B_CRP_EUR_2017
rs484195	rs484195	chr19:45421877	chr19:44918620	A	G	Low density lipoprotein	EFO_0004611	Prins B	28887542	European	2017	-0.08	0.02	1.318e-07	-	9961	0	9961	1	IVNT	Prins-B_LDL_EUR_2017
rs484195	rs484195	chr19:45421877	chr19:44918620	A	G	Total cholesterol	EFO_0004574	Prins B	28887542	European	2017	-0.09	0.02	9.835e-09	-	9961	0	9961	1	IVNT	Prins-B_Total-Cholesterol_EUR_2017
rs6078	rs6078	chr15:58833993	chr15:58541794	A	G	Number of unsuccessful stop-smoking attempts	EFO_0005671	Neale B	UKBB	European	2017	-0.05625	0.01221	4.117e-06	-	75135	0	75135	1	IVNT	Neale-B_UKBB_EUR_2017
rs6753534	rs6753534	chr2:27752871	chr2:27530004	C	T	Granulocyte count	EFO_0004586	Astle W	27863252	European	2016	0.02429	0.003643	2.584e-11	+	173480	0	173480	2	IVNT	Astle-W_Blood-Cell-Traits_EUR_2016
rs6753534	rs6753534	chr2:27752871	chr2:27530004	C	T	Granulocyte percentage of myeloid white cells	EFO_0004586	Astle W	27863252	European	2016	0.0363	0.003623	1.279e-23	+	173480	0	173480	2	IVNT	Astle-W_Blood-Cell-Traits_EUR_2016
rs6753534	rs6753534	chr2:27752871	chr2:27530004	C	T	Hematocrit	EFO_0004586	Astle W	27863252	European	2016	-0.01763	0.003581	8.549e-07	-	173480	0	173480	2	IVNT	Astle-W_Blood-Cell-Traits_EUR_2016
rs6753534	rs6753534	chr2:27752871	chr2:27530004	C	T	High light scatter percentage of red cells	EFO_0004586	Astle W	27863252	European	2016	0.02714	0.003637	8.396e-14	+	173480	0	173480	2	IVNT	Astle-W_Blood-Cell-Traits_EUR_2016
rs6753534	rs6753534	chr2:27752871	chr2:27530004	C	T	High light scatter reticulocyte count	EFO_0004586	Astle W	27863252	European	2016	0.02448	0.003637	1.668e-11	+	173480	0	173480	2	IVNT	Astle-W_Blood-Cell-Traits_EUR_2016
rs6753534	rs6753534	chr2:27752871	chr2:27530004	C	T	Monocyte count	EFO_0004586	Astle W	27863252	European	2016	-0.01756	0.003619	1.219e-06	-	173480	0	173480	2	IVNT	Astle-W_Blood-Cell-Traits_EUR_2016
rs6753534	rs6753534	chr2:27752871	chr2:27530004	C	T	Monocyte percentage of white cells	EFO_0004586	Astle W	27863252	European	2016	-0.03906	0.003612	2.907e-27	-	173480	0	173480	2	IVNT	Astle-W_Blood-Cell-Traits_EUR_2016
rs6753534	rs6753534	chr2:27752871	chr2:27530004	C	T	Myeloid white cell count	EFO_0004586	Astle W	27863252	European	2016	0.02137	0.003652	4.848e-09	+	173480	0	173480	2	IVNT	Astle-W_Blood-Cell-Traits_EUR_2016
rs6753534	rs6753534	chr2:27752871	chr2:27530004	C	T	Neutrophil count	EFO_0004586	Astle W	27863252	European	2016	0.02584	0.003633	1.141e-12	+	173480	0	173480	2	IVNT	Astle-W_Blood-Cell-Traits_EUR_2016
rs6753534	rs6753534	chr2:27752871	chr2:27530004	C	T	Neutrophil percentage of white cells	EFO_0004586	Astle W	27863252	European	2016	0.01683	0.00362	3.353e-06	+	173480	0	173480	2	IVNT	Astle-W_Blood-Cell-Traits_EUR_2016
rs6753534	rs6753534	chr2:27752871	chr2:27530004	C	T	Platelet count	EFO_0004586	Astle W	27863252	European	2016	0.03189	0.003697	6.34e-18	+	173480	0	173480	2	IVNT	Astle-W_Blood-Cell-Traits_EUR_2016
rs6753534	rs6753534	chr2:27752871	chr2:27530004	C	T	Plateletcrit	EFO_0004586	Astle W	27863252	European	2016	0.0301	0.003711	5.019e-16	+	173480	0	173480	2	IVNT	Astle-W_Blood-Cell-Traits_EUR_2016
rs6753534	rs6753534	chr2:27752871	chr2:27530004	C	T	Red blood cell count	EFO_0004586	Astle W	27863252	European	2016	-0.01787	0.003604	7.14e-07	-	173480	0	173480	2	IVNT	Astle-W_Blood-Cell-Traits_EUR_2016
rs6753534	rs6753534	chr2:27752871	chr2:27530004	C	T	Red cell distribution width	EFO_0004586	Astle W	27863252	European	2016	-0.0213	0.003591	2.984e-09	-	173480	0	173480	2	IVNT	Astle-W_Blood-Cell-Traits_EUR_2016
rs6753534	rs6753534	chr2:27752871	chr2:27530004	C	T	Reticulocyte count	EFO_0004586	Astle W	27863252	European	2016	0.025	0.003643	6.759e-12	+	173480	0	173480	2	IVNT	Astle-W_Blood-Cell-Traits_EUR_2016
rs6753534	rs6753534	chr2:27752871	chr2:27530004	C	T	Reticulocyte fraction of red cells	EFO_0004586	Astle W	27863252	European	2016	0.02999	0.003641	1.785e-16	+	173480	0	173480	2	IVNT	Astle-W_Blood-Cell-Traits_EUR_2016
rs6753534	rs6753534	chr2:27752871	chr2:27530004	C	T	Sum basophil neutrophil counts	EFO_0004586	Astle W	27863252	European	2016	0.02516	0.00364	4.782e-12	+	173480	0	173480	2	IVNT	Astle-W_Blood-Cell-Traits_EUR_2016
rs6753534	rs6753534	chr2:27752871	chr2:27530004	C	T	Sum neutrophil eosinophil counts	EFO_0004586	Astle W	27863252	European	2016	0.02494	0.003637	6.961e-12	+	173480	0	173480	2	IVNT	Astle-W_Blood-Cell-Traits_EUR_2016
rs6753534	rs6753534	chr2:27752871	chr2:27530004	C	T	White blood cell count	EFO_0004586	Astle W	27863252	European	2016	0.02365	0.003635	7.769e-11	+	173480	0	173480	2	IVNT	Astle-W_Blood-Cell-Traits_EUR_2016
rs3134924	rs3134924	chr6:32204684	chr6:32236907	T	G	Started insulin within one year diagnosis of diabetes	EFO_0000400	Neale B	UKBB	European	2017	0.06688	0.004822	1.737e-43	+	15397	1872	13525	1	risk diff	Neale-B_UKBB_EUR_2017
rs6753534	rs6753534	chr2:27752871	chr2:27530004	C	T	Alcohol intake frequency	EFO_0004329	Neale B	UKBB	European	2017	0.04002	0.003606	1.274e-28	+	336965	0	336965	1	-	Neale-B_UKBB_EUR_2017
rs6753534	rs6753534	chr2:27752871	chr2:27530004	C	T	Alcohol intake versus 10 years previously	EFO_0004329	Neale B	UKBB	European	2017	0.01074	0.001873	9.833e-09	+	313248	0	313248	1	-	Neale-B_UKBB_EUR_2017
rs6753534	rs6753534	chr2:27752871	chr2:27530004	C	T	Arm fat-free mass left	-	Neale B	UKBB	European	2017	-0.01594	0.001567	2.689e-24	-	331159	0	331159	1	IVNT	Neale-B_UKBB_EUR_2017
rs6753534	rs6753534	chr2:27752871	chr2:27530004	C	T	Arm fat-free mass right	-	Neale B	UKBB	European	2017	-0.01631	0.001536	2.412e-26	-	331221	0	331221	1	IVNT	Neale-B_UKBB_EUR_2017
rs6753534	rs6753534	chr2:27752871	chr2:27530004	C	T	Arm predicted mass left	-	Neale B	UKBB	European	2017	-0.01573	0.001561	7.306e-24	-	331146	0	331146	1	IVNT	Neale-B_UKBB_EUR_2017
rs6753534	rs6753534	chr2:27752871	chr2:27530004	C	T	Arm predicted mass right	-	Neale B	UKBB	European	2017	-0.01596	0.00153	1.82e-25	-	331216	0	331216	1	IVNT	Neale-B_UKBB_EUR_2017
rs6753534	rs6753534	chr2:27752871	chr2:27530004	C	T	Basal metabolic rate	EFO_0007777	Neale B	UKBB	European	2017	-0.01551	0.001634	2.38e-21	-	331307	0	331307	1	IVNT	Neale-B_UKBB_EUR_2017
rs6753534	rs6753534	chr2:27752871	chr2:27530004	C	T	Comparative height size at age 10	-	Neale B	UKBB	European	2017	-0.01198	0.001683	1.09e-12	-	332021	0	332021	1	-	Neale-B_UKBB_EUR_2017
rs6753534	rs6753534	chr2:27752871	chr2:27530004	C	T	Daytime dozing or sleeping	EFO_0000614;EFO_0005855	Neale B	UKBB	European	2017	0.007094	0.001219	5.929e-09	+	336082	0	336082	1	IVNT	Neale-B_UKBB_EUR_2017
rs9258375	rs9258375	chr6:29752808	chr6:29785031	A	G	Started insulin within one year diagnosis of diabetes	EFO_0000400	Neale B	UKBB	European	2017	-0.04208	0.005557	3.894e-14	-	15397	1872	13525	1	risk diff	Neale-B_UKBB_EUR_2017
rs6753534	rs6753534	chr2:27752871	chr2:27530004	C	T	Height	EFO_0004339	Neale B	UKBB	European	2017	-0.01378	0.001752	3.658e-15	-	336474	0	336474	1	IVNT	Neale-B_UKBB_EUR_2017
rs6753534	rs6753534	chr2:27752871	chr2:27530004	C	T	Impedance of arm left	-	Neale B	UKBB	European	2017	0.01563	0.001741	2.743e-19	+	331292	0	331292	1	IVNT	Neale-B_UKBB_EUR_2017
rs6753534	rs6753534	chr2:27752871	chr2:27530004	C	T	Impedance of arm right	-	Neale B	UKBB	European	2017	0.01571	0.001733	1.287e-19	+	331279	0	331279	1	IVNT	Neale-B_UKBB_EUR_2017
rs6753534	rs6753534	chr2:27752871	chr2:27530004	C	T	Impedance of leg left	-	Neale B	UKBB	European	2017	0.01369	0.002247	1.136e-09	+	331296	0	331296	1	IVNT	Neale-B_UKBB_EUR_2017
rs6753534	rs6753534	chr2:27752871	chr2:27530004	C	T	Impedance of leg right	-	Neale B	UKBB	European	2017	0.0134	0.00223	1.855e-09	+	331301	0	331301	1	IVNT	Neale-B_UKBB_EUR_2017
rs6753534	rs6753534	chr2:27752871	chr2:27530004	C	T	Impedance of whole body	-	Neale B	UKBB	European	2017	0.0162	0.001879	6.71e-18	+	331284	0	331284	1	IVNT	Neale-B_UKBB_EUR_2017
rs6753534	rs6753534	chr2:27752871	chr2:27530004	C	T	Leg fat-free mass left	-	Neale B	UKBB	European	2017	-0.01363	0.001623	4.507e-17	-	331258	0	331258	1	IVNT	Neale-B_UKBB_EUR_2017
rs6753534	rs6753534	chr2:27752871	chr2:27530004	C	T	Leg fat-free mass right	-	Neale B	UKBB	European	2017	-0.01369	0.001622	3.214e-17	-	331285	0	331285	1	IVNT	Neale-B_UKBB_EUR_2017
rs6753534	rs6753534	chr2:27752871	chr2:27530004	C	T	Leg predicted mass left	-	Neale B	UKBB	European	2017	-0.01355	0.001612	4.301e-17	-	331253	0	331253	1	IVNT	Neale-B_UKBB_EUR_2017
rs6753534	rs6753534	chr2:27752871	chr2:27530004	C	T	Leg predicted mass right	-	Neale B	UKBB	European	2017	-0.01367	0.001612	2.296e-17	-	331285	0	331285	1	IVNT	Neale-B_UKBB_EUR_2017
rs10774021	rs10774021	chr12:349298	chr12:240132	C	T	Serum creatinine estimated glomerular filtration rate eGFR without diabetes	NCIT_C110935;HP_0012213	Pattaro C	22479191	European	2012	NA	NA	3.2e-08	NA	74354	-	-	-	-	GRASP
rs1260326	rs1260326	chr2:27730940	chr2:27508073	C	T	Serum creatinine estimated glomerular filtration rate eGFR without diabetes	NCIT_C110935;HP_0012213	Pattaro C	22479191	European	2012	NA	NA	7.7e-11	NA	74354	-	-	-	-	GRASP
rs6753534	rs6753534	chr2:27752871	chr2:27530004	C	T	Number of self-reported non-cancer illnesses	EFO_0009801	Neale B	UKBB	European	2017	0.01068	0.002036	1.573e-07	+	337159	0	337159	1	-	Neale-B_UKBB_EUR_2017
rs6753534	rs6753534	chr2:27752871	chr2:27530004	C	T	Pulse rate	EFO_0004326	Neale B	UKBB	European	2017	0.02394	0.00254	4.19e-21	+	317756	0	317756	1	IVNT	Neale-B_UKBB_EUR_2017
rs6753534	rs6753534	chr2:27752871	chr2:27530004	C	T	Pulse rate	EFO_0004326	Neale B	UKBB	European	2017	0.0234	0.00431	5.696e-08	+	110153	0	110153	1	IVNT	Neale-B_UKBB_EUR_2017
rs1260326	rs1260326	chr2:27730940	chr2:27508073	C	T	Serum creatinine estimated glomerular filtration rate eGFR no diabetes	NCIT_C110935;HP_0012213	CKDGen	20383146	European	2010	NA	NA	3.8e-10	NA	67093	-	-	-	-	GRASP
rs6753534	rs6753534	chr2:27752871	chr2:27530004	C	T	Self-reported gout	EFO_0004274	Neale B	UKBB	European	2017	0.002765	0.0002914	2.337e-21	+	337159	4807	332352	1	risk diff	Neale-B_UKBB_EUR_2017
rs6753534	rs6753534	chr2:27752871	chr2:27530004	C	T	Self-reported high cholesterol	EFO_0008111	Neale B	UKBB	European	2017	0.007445	0.0008079	3.128e-20	+	337159	41296	295863	1	risk diff	Neale-B_UKBB_EUR_2017
rs6753534	rs6753534	chr2:27752871	chr2:27530004	C	T	Sitting height	EFO_0004339	Neale B	UKBB	European	2017	-0.01513	0.001905	2.042e-15	-	336172	0	336172	1	IVNT	Neale-B_UKBB_EUR_2017
rs6753534	rs6753534	chr2:27752871	chr2:27530004	C	T	Sodium in urine	EFO_0009282	Neale B	UKBB	European	2017	0.01608	0.0024	2.112e-11	+	326831	0	326831	1	IVNT	Neale-B_UKBB_EUR_2017
rs6753534	rs6753534	chr2:27752871	chr2:27530004	C	T	Treatment with allopurinol	EFO_0007056	Neale B	UKBB	European	2017	0.002343	0.0002605	2.361e-19	+	337159	3819	333340	1	risk diff	Neale-B_UKBB_EUR_2017
rs6753534	rs6753534	chr2:27752871	chr2:27530004	C	T	Treatment with atorvastatin	EFO_0007056	Neale B	UKBB	European	2017	0.002388	0.0004222	1.544e-08	+	337159	10167	326992	1	risk diff	Neale-B_UKBB_EUR_2017
rs6753534	rs6753534	chr2:27752871	chr2:27530004	C	T	Treatment with cholesterol lowering medication	EFO_0007056	Neale B	UKBB	European	2017	0.00642	0.001123	1.092e-08	+	180203	22705	157498	1	risk diff	Neale-B_UKBB_EUR_2017
rs6753534	rs6753534	chr2:27752871	chr2:27530004	C	T	Trunk fat-free mass	-	Neale B	UKBB	European	2017	-0.01724	0.001552	1.201e-28	-	331030	0	331030	1	IVNT	Neale-B_UKBB_EUR_2017
rs6753534	rs6753534	chr2:27752871	chr2:27530004	C	T	Trunk predicted mass	-	Neale B	UKBB	European	2017	-0.0172	0.001547	1.1e-28	-	330995	0	330995	1	IVNT	Neale-B_UKBB_EUR_2017
rs6753534	rs6753534	chr2:27752871	chr2:27530004	C	T	Weight	EFO_0004338	Neale B	UKBB	European	2017	-0.01346	0.002154	4.126e-10	-	336227	0	336227	1	IVNT	Neale-B_UKBB_EUR_2017
rs6753534	rs6753534	chr2:27752871	chr2:27530004	C	T	Whole body fat-free mass	-	Neale B	UKBB	European	2017	-0.01629	0.001559	1.406e-25	-	331291	0	331291	1	IVNT	Neale-B_UKBB_EUR_2017
rs6753534	rs6753534	chr2:27752871	chr2:27530004	C	T	Whole body water mass	-	Neale B	UKBB	European	2017	-0.01659	0.001561	2.187e-26	-	331315	0	331315	1	IVNT	Neale-B_UKBB_EUR_2017
rs6976930	rs6976930	chr7:72885810	chr7:73471480	A	G	Granulocyte percentage of myeloid white cells	EFO_0004586	Astle W	27863252	European	2016	-0.02511	0.004489	2.234e-08	-	173480	0	173480	2	IVNT	Astle-W_Blood-Cell-Traits_EUR_2016
rs6976930	rs6976930	chr7:72885810	chr7:73471480	A	G	High light scatter percentage of red cells	EFO_0004586	Astle W	27863252	European	2016	-0.03318	0.004508	1.824e-13	-	173480	0	173480	2	IVNT	Astle-W_Blood-Cell-Traits_EUR_2016
rs6976930	rs6976930	chr7:72885810	chr7:73471480	A	G	High light scatter reticulocyte count	EFO_0004586	Astle W	27863252	European	2016	-0.03363	0.004508	8.645e-14	-	173480	0	173480	2	IVNT	Astle-W_Blood-Cell-Traits_EUR_2016
rs6976930	rs6976930	chr7:72885810	chr7:73471480	A	G	Immature fraction of reticulocytes	EFO_0004586	Astle W	27863252	European	2016	-0.0205	0.004465	4.426e-06	-	173480	0	173480	2	IVNT	Astle-W_Blood-Cell-Traits_EUR_2016
rs6976930	rs6976930	chr7:72885810	chr7:73471480	A	G	Mean platelet volume	EFO_0004586	Astle W	27863252	European	2016	0.0221	0.004546	1.162e-06	+	173480	0	173480	2	IVNT	Astle-W_Blood-Cell-Traits_EUR_2016
rs6976930	rs6976930	chr7:72885810	chr7:73471480	A	G	Monocyte percentage of white cells	EFO_0004586	Astle W	27863252	European	2016	0.02763	0.004478	6.811e-10	+	173480	0	173480	2	IVNT	Astle-W_Blood-Cell-Traits_EUR_2016
rs6976930	rs6976930	chr7:72885810	chr7:73471480	A	G	Platelet count	EFO_0004586	Astle W	27863252	European	2016	-0.02116	0.004586	3.95e-06	-	173480	0	173480	2	IVNT	Astle-W_Blood-Cell-Traits_EUR_2016
rs6976930	rs6976930	chr7:72885810	chr7:73471480	A	G	Red cell distribution width	EFO_0004586	Astle W	27863252	European	2016	0.02004	0.004451	6.723e-06	+	173480	0	173480	2	IVNT	Astle-W_Blood-Cell-Traits_EUR_2016
rs6976930	rs6976930	chr7:72885810	chr7:73471480	A	G	Reticulocyte count	EFO_0004586	Astle W	27863252	European	2016	-0.0336	0.004516	9.996e-14	-	173480	0	173480	2	IVNT	Astle-W_Blood-Cell-Traits_EUR_2016
rs6976930	rs6976930	chr7:72885810	chr7:73471480	A	G	Reticulocyte fraction of red cells	EFO_0004586	Astle W	27863252	European	2016	-0.03405	0.004513	4.561e-14	-	173480	0	173480	2	IVNT	Astle-W_Blood-Cell-Traits_EUR_2016
rs6976930	rs6976930	chr7:72885810	chr7:73471480	A	G	Waist hip ratio in physically active females	EFO_0004343	GIANT	28448500	Mixed	2017	-0.0308	0.007	9.67e-06	-	72317	0	72317	48	IVNT	GIANT_WHR-Active-F_Mixed_2017
rs6976930	rs6976930	chr7:72885810	chr7:73471480	A	G	Waist hip ratio in physically active indivdiuals	EFO_0004343	GIANT	28448500	European	2017	-0.0319	0.0058	3.72e-08	-	113358	0	113358	52	IVNT	GIANT_WHR-Active_EUR_2017
rs6976930	rs6976930	chr7:72885810	chr7:73471480	A	G	Waist hip ratio in physically active indivdiuals	EFO_0004343	GIANT	28448500	Mixed	2017	-0.0277	0.0055	3.99e-07	-	124197	0	124197	55	IVNT	GIANT_WHR-Active_Mixed_2017
rs6976930	rs6976930	chr7:72885810	chr7:73471480	A	G	Waist hip ratio in non-smokers	EFO_0004343	GIANT	28443625	European	2017	-0.0178	0.0037	1.838e-06	-	129886	0	129886	66	IVNT	GIANT_WHR-Non-smokers_EUR_2017
rs6976930	rs6976930	chr7:72885810	chr7:73471480	A	G	Waist hip ratio adjusted for physical activity in females	EFO_0007788	GIANT	28448500	Mixed	2017	-0.0282	0.0061	3.88e-06	-	94411	0	94411	48	IVNT	GIANT_WHR-adjusted-PA-F_Mixed_2017
rs6976930	rs6976930	chr7:72885810	chr7:73471480	A	G	Waist hip ratio adjusted for physical activity	EFO_0007788	GIANT	28448500	European	2017	-0.0294	0.0051	1.03e-08	-	146094	0	146094	52	IVNT	GIANT_WHR-adjusted-PA_EUR_2017
rs6976930	rs6976930	chr7:72885810	chr7:73471480	A	G	Waist hip ratio adjusted for physical activity	EFO_0007788	GIANT	28448500	Mixed	2017	-0.0242	0.0048	3.49e-07	-	164663	0	164663	55	IVNT	GIANT_WHR-adjusted-PA_Mixed_2017
rs6976930	rs6976930	chr7:72885810	chr7:73471480	A	G	Waist hip ratio adjusted for smoking	EFO_0007788	GIANT	28443625	European	2017	-0.0219	0.0047	2.961e-06	-	165463	0	165463	66	IVNT	GIANT_WHR-adjusted-Smoking_EUR_2017
rs6976930	rs6976930	chr7:72885810	chr7:73471480	A	G	High density lipoprotein	EFO_0004612	GLGC	24097068	European	2013	0.031	0.0043	4.399e-11	+	187058	0	187058	60	IVNT	GLGC_HDL_EUR_2013
rs6976930	rs6976930	chr7:72885810	chr7:73471480	A	G	High density lipoprotein	EFO_0004612	GLGC	20686565	Mixed	2010	0.0293	0.0063	2.859e-06	+	99900	0	99900	46	Z-score	GLGC_HDL_Mixed_2010
rs6976930	rs6976930	chr7:72885810	chr7:73471480	A	G	Triglycerides	EFO_0004530	GLGC	24097068	European	2013	-0.088	0.0042	8.9e-95	-	177770	0	177770	60	IVNT	GLGC_TG_EUR_2013
rs6976930	rs6976930	chr7:72885810	chr7:73471480	A	G	Triglycerides	EFO_0004530	GLGC	20686565	Mixed	2010	-0.095	0.0061	1.57e-56	-	96598	0	96598	46	Z-score	GLGC_TG_Mixed_2010
rs6976930	rs6976930	chr7:72885810	chr7:73471480	A	G	HDL cholesterol	NCIT_C61041;NCIT_C105587	GLGC	20686565	Mixed	2010	NA	NA	2.859e-06	NA	100184	-	-	-	-	GRASP
rs6976930	rs6976930	chr7:72885810	chr7:73471480	A	G	Plasma protein C levels	HP_0010896	Tang W	20802025	European	2010	NA	NA	2.83e-08	NA	8048	-	-	-	-	GRASP
rs6976930	rs6976930	chr7:72885810	chr7:73471480	A	G	Serum urate	NCIT_C64814	GUGC	23263486	European	2012	NA	NA	3.14e-11	NA	69374	-	-	-	-	GRASP
rs6976930	rs6976930	chr7:72885810	chr7:73471480	A	G	Triglycerides	EFO_0004530	Kathiresan S	19060906	European	2008	NA	NA	5.34e-12	NA	19840	-	-	-	-	GRASP
rs6976930	rs6976930	chr7:72885810	chr7:73471480	A	G	Triglycerides	-	GLGC	20686565	Mixed	2010	NA	NA	1.57e-56	NA	100184	-	-	-	-	GRASP
rs6976930	rs6976930	chr7:72885810	chr7:73471480	A	G	Serum urate	EFO_0004531	GUGC	23263486	European	2012	-0.048	0.0069	3.144e-11	-	110079	0	110079	48	mg/dl	GUGC_Urate_EUR_2012
rs6976930	rs6976930	chr7:72885810	chr7:73471480	A	G	Waist to hip ratio adjusted for BMI in active individuals	EFO_0007788;EFO_0008002	GIANT	28448500	European	2017	-0.0319	0.00581	4e-08	-	-	-	-	-	unit increase	NHGRI-EBI_GWAS_Catalog
rs6976930	rs6976930	chr7:72885810	chr7:73471480	A	G	Waist to hip ratio adjusted for BMI in active individuals	EFO_0007788;EFO_0008002	GIANT	28448500	European	2017	-0.0351	0.007515	3e-06	-	-	-	-	-	unit increase	NHGRI-EBI_GWAS_Catalog
rs6976930	rs6976930	chr7:72885810	chr7:73471480	A	G	Waist to hip ratio adjusted for BMI joint analysis for main effect and physical activity interaction	EFO_0007788;EFO_0008002	GIANT	28448500	European	2017	NA	NA	2e-08	NA	-	-	-	-	-	NHGRI-EBI_GWAS_Catalog
rs6976930	rs6976930	chr7:72885810	chr7:73471480	A	G	Waist to hip ratio adjusted for BMI joint analysis for main effect and physical activity interaction	EFO_0007788;EFO_0008002	GIANT	28448500	European	2017	NA	NA	2e-06	NA	-	-	-	-	-	NHGRI-EBI_GWAS_Catalog
rs6976930	rs6976930	chr7:72885810	chr7:73471480	A	G	Waist to hip ratio adjusted for body mass index	EFO_0007788;EFO_0008002	GIANT	28448500	European	2017	-0.0326	0.006605	8e-07	-	-	-	-	-	unit increase	NHGRI-EBI_GWAS_Catalog
rs6976930	rs6976930	chr7:72885810	chr7:73471480	A	G	Waist to hip ratio adjusted for body mass index	EFO_0007788;EFO_0008002	GIANT	28448500	European	2017	-0.0294	0.00513	1e-08	-	-	-	-	-	unit increase	NHGRI-EBI_GWAS_Catalog
rs6976930	rs6976930	chr7:72885810	chr7:73471480	A	G	Alcohol intake frequency	EFO_0004329	Neale B	UKBB	European	2017	-0.02048	0.00446	4.377e-06	-	336965	0	336965	1	-	Neale-B_UKBB_EUR_2017
rs6976930	rs6976930	chr7:72885810	chr7:73471480	A	G	Arm fat-free mass left	-	Neale B	UKBB	European	2017	0.01303	0.001938	1.768e-11	+	331159	0	331159	1	IVNT	Neale-B_UKBB_EUR_2017
rs6976930	rs6976930	chr7:72885810	chr7:73471480	A	G	Arm fat-free mass right	-	Neale B	UKBB	European	2017	0.01466	0.0019	1.206e-14	+	331221	0	331221	1	IVNT	Neale-B_UKBB_EUR_2017
rs6976930	rs6976930	chr7:72885810	chr7:73471480	A	G	Arm predicted mass left	-	Neale B	UKBB	European	2017	0.01331	0.001931	5.482e-12	+	331146	0	331146	1	IVNT	Neale-B_UKBB_EUR_2017
rs6976930	rs6976930	chr7:72885810	chr7:73471480	A	G	Arm predicted mass right	-	Neale B	UKBB	European	2017	0.01447	0.001893	2.102e-14	+	331216	0	331216	1	IVNT	Neale-B_UKBB_EUR_2017
rs6976930	rs6976930	chr7:72885810	chr7:73471480	A	G	Basal metabolic rate	EFO_0007777	Neale B	UKBB	European	2017	0.01266	0.002022	3.821e-10	+	331307	0	331307	1	IVNT	Neale-B_UKBB_EUR_2017
rs6976930	rs6976930	chr7:72885810	chr7:73471480	A	G	Hip circumference	EFO_0005093	Neale B	UKBB	European	2017	0.01853	0.003019	8.475e-10	+	336601	0	336601	1	IVNT	Neale-B_UKBB_EUR_2017
rs6976930	rs6976930	chr7:72885810	chr7:73471480	A	G	Impedance of arm left	-	Neale B	UKBB	European	2017	-0.01564	0.002153	3.825e-13	-	331292	0	331292	1	IVNT	Neale-B_UKBB_EUR_2017
rs6976930	rs6976930	chr7:72885810	chr7:73471480	A	G	Impedance of arm right	-	Neale B	UKBB	European	2017	-0.01634	0.002144	2.488e-14	-	331279	0	331279	1	IVNT	Neale-B_UKBB_EUR_2017
rs6976930	rs6976930	chr7:72885810	chr7:73471480	A	G	Impedance of leg left	-	Neale B	UKBB	European	2017	-0.01414	0.00278	3.667e-07	-	331296	0	331296	1	IVNT	Neale-B_UKBB_EUR_2017
rs6976930	rs6976930	chr7:72885810	chr7:73471480	A	G	Impedance of leg right	-	Neale B	UKBB	European	2017	-0.01511	0.002759	4.29e-08	-	331301	0	331301	1	IVNT	Neale-B_UKBB_EUR_2017
rs6976930	rs6976930	chr7:72885810	chr7:73471480	A	G	Impedance of whole body	-	Neale B	UKBB	European	2017	-0.01622	0.002325	3.024e-12	-	331284	0	331284	1	IVNT	Neale-B_UKBB_EUR_2017
rs6976930	rs6976930	chr7:72885810	chr7:73471480	A	G	Leg fat-free mass left	-	Neale B	UKBB	European	2017	0.01095	0.002008	4.904e-08	+	331258	0	331258	1	IVNT	Neale-B_UKBB_EUR_2017
rs6976930	rs6976930	chr7:72885810	chr7:73471480	A	G	Leg fat-free mass right	-	Neale B	UKBB	European	2017	0.01167	0.002007	6.103e-09	+	331285	0	331285	1	IVNT	Neale-B_UKBB_EUR_2017
rs6976930	rs6976930	chr7:72885810	chr7:73471480	A	G	Leg predicted mass left	-	Neale B	UKBB	European	2017	0.01093	0.001994	4.275e-08	+	331253	0	331253	1	IVNT	Neale-B_UKBB_EUR_2017
rs6976930	rs6976930	chr7:72885810	chr7:73471480	A	G	Leg predicted mass right	-	Neale B	UKBB	European	2017	0.01159	0.001994	6.065e-09	+	331285	0	331285	1	IVNT	Neale-B_UKBB_EUR_2017
rs6976930	rs6976930	chr7:72885810	chr7:73471480	A	G	Self-reported gout	EFO_0004274	Neale B	UKBB	European	2017	-0.001925	0.0003604	9.225e-08	-	337159	4807	332352	1	risk diff	Neale-B_UKBB_EUR_2017
rs6976930	rs6976930	chr7:72885810	chr7:73471480	A	G	Sitting height	EFO_0004339	Neale B	UKBB	European	2017	0.01565	0.002357	3.142e-11	+	336172	0	336172	1	IVNT	Neale-B_UKBB_EUR_2017
rs6976930	rs6976930	chr7:72885810	chr7:73471480	A	G	Sodium in urine	EFO_0009282	Neale B	UKBB	European	2017	-0.01665	0.002969	2.037e-08	-	326831	0	326831	1	IVNT	Neale-B_UKBB_EUR_2017
rs6976930	rs6976930	chr7:72885810	chr7:73471480	A	G	Trunk fat-free mass	-	Neale B	UKBB	European	2017	0.01375	0.001921	8.157e-13	+	331030	0	331030	1	IVNT	Neale-B_UKBB_EUR_2017
rs6976930	rs6976930	chr7:72885810	chr7:73471480	A	G	Trunk predicted mass	-	Neale B	UKBB	European	2017	0.01386	0.001914	4.491e-13	+	330995	0	330995	1	IVNT	Neale-B_UKBB_EUR_2017
rs6976930	rs6976930	chr7:72885810	chr7:73471480	A	G	Weight	EFO_0004338	Neale B	UKBB	European	2017	0.0119	0.002664	7.996e-06	+	336227	0	336227	1	IVNT	Neale-B_UKBB_EUR_2017
rs6976930	rs6976930	chr7:72885810	chr7:73471480	A	G	Whole body fat-free mass	-	Neale B	UKBB	European	2017	0.01323	0.001928	6.739e-12	+	331291	0	331291	1	IVNT	Neale-B_UKBB_EUR_2017
rs6976930	rs6976930	chr7:72885810	chr7:73471480	A	G	Whole body water mass	-	Neale B	UKBB	European	2017	0.01344	0.001931	3.356e-12	+	331315	0	331315	1	IVNT	Neale-B_UKBB_EUR_2017
rs6976930	rs6976930	chr7:72885810	chr7:73471480	A	G	Triglycerides	EFO_0004530	Prins B	28887542	European	2017	-0.1	0.02	2.338e-08	-	9961	0	9961	1	IVNT	Prins-B_TG_EUR_2017
rs6976930	rs6976930	chr7:72885810	chr7:73471480	A	G	Triglycerides	EFO_0004530	Spracklen CN	28334899	East Asian	2017	-0.1165	0.014	1.19e-16	-	27652	0	27652	13	IVNT	Spracklen-CN_Triglycerides_EAS_2017
rs72779648	rs72779648	chr2:12762516	chr2:12622390	A	G	Cause of death: follicular non-hodgkins lymphoma, unspecified	EFO_0000183;EFO_0005952	Neale B	UKBB	European	2017	0.01374	0.002656	2.381e-07	+	7637	14	7623	1	risk diff	Neale-B_UKBB_EUR_2017
rs74710034	rs74710034	chr15:93889994	chr15:93346765	A	G	Cause of death: larynx, unspecified	-	Neale B	UKBB	European	2017	0.01925	0.003986	1.392e-06	+	7637	17	7620	1	risk diff	Neale-B_UKBB_EUR_2017
rs74710034	rs74710034	chr15:93889994	chr15:93346765	A	G	Cause of death: thoracic aortic aneurysm, ruptured	-	Neale B	UKBB	European	2017	0.0134	0.002559	1.676e-07	+	7637	7	7630	1	risk diff	Neale-B_UKBB_EUR_2017
rs8042174	rs8042174	chr15:58685970	chr15:58393771	C	T	High density lipoprotein	EFO_0004612	GLGC	24097068	European	2013	-0.0693	0.0091	7.299e-12	-	89701	0	89701	60	IVNT	GLGC_HDL_EUR_2013
rs8042174	rs8042174	chr15:58685970	chr15:58393771	C	T	High density lipoprotein	EFO_0004612	GLGC	20686565	Mixed	2010	-0.0634	0.0091	7.048e-12	-	99900	0	99900	46	Z-score	GLGC_HDL_Mixed_2010
rs8042174	rs8042174	chr15:58685970	chr15:58393771	C	T	HDL cholesterol	NCIT_C61041;NCIT_C105587	Kathiresan S	19060906	European	2008	NA	NA	4e-06	NA	19840	-	-	-	-	GRASP
rs8042174	rs8042174	chr15:58685970	chr15:58393771	C	T	HDL cholesterol	NCIT_C61041;NCIT_C105587	GLGC	20686565	Mixed	2010	NA	NA	7.048e-12	NA	100184	-	-	-	-	GRASP
rs8042174	rs8042174	chr15:58685970	chr15:58393771	C	T	High density lipoprotein	EFO_0004612	Spracklen CN	28334899	East Asian	2017	-0.0989	0.0093	5.93e-27	-	25576	0	25576	13	IVNT	Spracklen-CN_HDL_EAS_2017
rs8042174	rs8042174	chr15:58685970	chr15:58393771	C	T	Total cholesterol	EFO_0004574	Spracklen CN	28334899	East Asian	2017	-0.0481	0.0101	1.28e-06	-	23220	0	23220	13	IVNT	Spracklen-CN_Total-Cholesterol_EAS_2017
rs8042174	rs8042174	chr15:58685970	chr15:58393771	C	T	Triglycerides	EFO_0004530	Spracklen CN	28334899	East Asian	2017	-0.0623	0.011	2.12e-08	-	18860	0	18860	13	IVNT	Spracklen-CN_Triglycerides_EAS_2017
rs111589439	rs111589439	chr15:48645990	chr15:48353793	C	T	Other and unspecified injuries of wrist and hand	EFO_0000546	Neale B	UKBB	European	2017	0.001147	0.0002485	3.96e-06	+	337199	76	337123	1	risk diff	Neale-B_UKBB_EUR_2017
rs111589439	rs111589439	chr15:48645990	chr15:48353793	C	T	Plasmodium falciparum malaria	EFO_0007444	Neale B	UKBB	European	2017	0.0007312	0.0001562	2.83e-06	+	337199	30	337169	1	risk diff	Neale-B_UKBB_EUR_2017
rs11236515	rs11236515	chr11:75451411	chr11:75740366	A	G	Hemoglobin concentration	EFO_0004586	Astle W	27863252	European	2016	-0.02973	0.006074	9.864e-07	-	173480	0	173480	2	IVNT	Astle-W_Blood-Cell-Traits_EUR_2016
rs11236515	rs11236515	chr11:75451411	chr11:75740366	A	G	Red blood cell count	EFO_0004586	Astle W	27863252	European	2016	-0.02709	0.006091	8.67e-06	-	173480	0	173480	2	IVNT	Astle-W_Blood-Cell-Traits_EUR_2016
rs11236515	rs11236515	chr11:75451411	chr11:75740366	A	G	High density lipoprotein	EFO_0004612	Spracklen CN	28334899	East Asian	2017	0.0416	0.0092	4.94e-06	+	34345	0	34345	13	IVNT	Spracklen-CN_HDL_EAS_2017
rs1168041	rs1168041	chr1:62960250	chr1:62494579	C	T	Mean platelet volume	EFO_0004586	Astle W	27863252	European	2016	0.019	0.003888	1.029e-06	+	173480	0	173480	2	IVNT	Astle-W_Blood-Cell-Traits_EUR_2016
rs1168041	rs1168041	chr1:62960250	chr1:62494579	C	T	Platelet count	EFO_0004586	Astle W	27863252	European	2016	-0.02017	0.003924	2.757e-07	-	173480	0	173480	2	IVNT	Astle-W_Blood-Cell-Traits_EUR_2016
rs1168041	rs1168041	chr1:62960250	chr1:62494579	C	T	Platelet distribution width	EFO_0004586	Astle W	27863252	European	2016	0.04368	0.003867	1.384e-29	+	173480	0	173480	2	IVNT	Astle-W_Blood-Cell-Traits_EUR_2016
rs1168041	rs1168041	chr1:62960250	chr1:62494579	C	T	Arachidic acid 20:0	EFO_0005110	Lemaitre RN	25378659	European	2014	NA	NA	2.476e-06	-	10129	0	10129	7	%	CHARGE_Arachidic-acid_EUR_2015
rs1168041	rs1168041	chr1:62960250	chr1:62494579	C	T	Low density lipoprotein	EFO_0004611	GLGC	24097068	European	2013	0.0506	0.0058	4.844e-16	+	89888	0	89888	60	IVNT	GLGC_LDL_EUR_2013
rs1168041	rs1168041	chr1:62960250	chr1:62494579	C	T	Low density lipoprotein	EFO_0004611	GLGC	20686565	Mixed	2010	0.0482	0.0058	1.414e-16	+	95454	0	95454	46	Z-score	GLGC_LDL_Mixed_2010
rs1168041	rs1168041	chr1:62960250	chr1:62494579	C	T	Total cholesterol	EFO_0004574	GLGC	24097068	European	2013	0.0743	0.0057	1.893e-35	+	94595	0	94595	60	IVNT	GLGC_TC_EUR_2013
rs1168041	rs1168041	chr1:62960250	chr1:62494579	C	T	Total cholesterol	EFO_0004574	GLGC	20686565	Mixed	2010	0.0722	0.0058	3.686e-37	+	100184	0	100184	46	Z-score	GLGC_TC_Mixed_2010
rs1168041	rs1168041	chr1:62960250	chr1:62494579	C	T	Triglycerides	EFO_0004530	GLGC	24097068	European	2013	0.0654	0.0052	5.674e-37	+	91013	0	91013	60	IVNT	GLGC_TG_EUR_2013
rs1168041	rs1168041	chr1:62960250	chr1:62494579	C	T	Triglycerides	EFO_0004530	GLGC	20686565	Mixed	2010	0.0669	0.0053	8.533e-39	+	96598	0	96598	46	Z-score	GLGC_TG_Mixed_2010
rs1168041	rs1168041	chr1:62960250	chr1:62494579	C	T	LDL cholesterol	EFO_0004195	GLGC	20686565	Mixed	2010	NA	NA	1.414e-16	NA	100184	-	-	-	-	GRASP
rs1168041	rs1168041	chr1:62960250	chr1:62494579	C	T	Total cholesterol	NCIT_C61032;NCIT_C105586	GLGC	20686565	Mixed	2010	NA	NA	3.686e-37	NA	100184	-	-	-	-	GRASP
rs1168041	rs1168041	chr1:62960250	chr1:62494579	C	T	Triglycerides	EFO_0004530	Kathiresan S	19060906	European	2008	NA	NA	7.73e-07	NA	19840	-	-	-	-	GRASP
rs1168041	rs1168041	chr1:62960250	chr1:62494579	C	T	Triglycerides	-	GLGC	20686565	Mixed	2010	NA	NA	8.533e-39	NA	100184	-	-	-	-	GRASP
rs1168041	rs1168041	chr1:62960250	chr1:62494579	C	T	Metabolite levels lipid measures	EFO_0004529;EFO_0005664	Kettunen J	27005778	European	2016	0.1	0.01184	3e-17	+	-	-	-	-	unit increase	NHGRI-EBI_GWAS_Catalog
rs1264350	rs1264350	chr6:30796545	chr6:30828768	T	C	Self-reported type 1 diabetes	EFO_0001359	Neale B	UKBB	European	2017	-0.0004427	9.555e-05	3.605e-06	-	337159	286	336873	1	risk diff	Neale-B_UKBB_EUR_2017
rs3134924	rs3134924	chr6:32204684	chr6:32236907	T	G	Self-reported type 1 diabetes	EFO_0001359	Neale B	UKBB	European	2017	0.0006432	9.566e-05	1.772e-11	+	337159	286	336873	1	risk diff	Neale-B_UKBB_EUR_2017
rs1168041	rs1168041	chr1:62960250	chr1:62494579	C	T	Self-reported high cholesterol	EFO_0008111	Neale B	UKBB	European	2017	0.008171	0.0008498	6.933e-22	+	337159	41296	295863	1	risk diff	Neale-B_UKBB_EUR_2017
rs1168041	rs1168041	chr1:62960250	chr1:62494579	C	T	Treatment with cholesterol lowering medication	EFO_0007056	Neale B	UKBB	European	2017	0.007377	0.001182	4.339e-10	+	180203	22705	157498	1	risk diff	Neale-B_UKBB_EUR_2017
rs1168041	rs1168041	chr1:62960250	chr1:62494579	C	T	Treatment with simvastatin	EFO_0007056	Neale B	UKBB	European	2017	0.005084	0.0008222	6.275e-10	+	337159	38492	298667	1	risk diff	Neale-B_UKBB_EUR_2017
rs1168041	rs1168041	chr1:62960250	chr1:62494579	C	T	Triglycerides	EFO_0004530	Prins B	28887542	European	2017	0.08	0.02	8.128e-07	+	9961	0	9961	1	IVNT	Prins-B_TG_EUR_2017
rs1168041	rs1168041	chr1:62960250	chr1:62494579	C	T	Triglycerides	EFO_0004530	Spracklen CN	28334899	East Asian	2017	0.082	0.0141	9.04e-09	+	17334	0	17334	13	IVNT	Spracklen-CN_Triglycerides_EAS_2017
rs117983270	rs117983270	chr11:61611710	chr11:61844238	C	T	Platelet count	EFO_0004586	Astle W	27863252	European	2016	0.05412	0.009525	1.333e-08	+	173480	0	173480	2	IVNT	Astle-W_Blood-Cell-Traits_EUR_2016
rs12317268	rs12317268	chr12:21352541	chr12:21199607	A	G	Mean corpuscular hemoglobin	EFO_0004586	Astle W	27863252	European	2016	0.02628	0.004912	8.852e-08	+	173480	0	173480	2	IVNT	Astle-W_Blood-Cell-Traits_EUR_2016
rs12317268	rs12317268	chr12:21352541	chr12:21199607	A	G	Mean corpuscular volume	EFO_0004586	Astle W	27863252	European	2016	0.0231	0.004899	2.419e-06	+	173480	0	173480	2	IVNT	Astle-W_Blood-Cell-Traits_EUR_2016
rs12317268	rs12317268	chr12:21352541	chr12:21199607	A	G	LDL cholesterol response to statins fractional change in LDL cholesterol	NCIT_C100425;NCIT_C121182	Chasman DI	22331829	European	2012	NA	NA	4.1e-06	NA	6989	-	-	-	-	GRASP
rs12317268	rs12317268	chr12:21352541	chr12:21199607	A	G	Methotrexate plasma clearance 24 hour infusion of a 1 gm2 dose or 4 hour infusion of a 2 gm2 dose in children with acute lymphoblastic leukemia ALL	GO_0034381	Ramsey LB	23233662	Mixed	2012	NA	NA	2.98e-18	NA	1279	-	-	-	-	GRASP
rs12317268	rs12317268	chr12:21352541	chr12:21199607	A	G	Statin induced myopathy	CHEBI_87631	Link E	18650507	European	2008	NA	NA	4e-09	NA	175	-	-	-	-	GRASP
rs12317268	rs12317268	chr12:21352541	chr12:21199607	A	G	Total bilirubin	NCIT_C38037	Bielinski SJ	21646302	European	2011	NA	NA	1.35e-07	NA	6307	-	-	-	-	GRASP
rs12317268	rs12317268	chr12:21352541	chr12:21199607	A	G	Total serum bilirubin	CMO_0000376;NCIT_C61031	Johnson AD	19414484	European	2009	NA	NA	1.9e-12	NA	9264	-	-	-	-	GRASP
rs12317268	rs12317268	chr12:21352541	chr12:21199607	A	G	Blood metabolite levels	EFO_0005664	Shin SY	24816252	European	2014	0.054	0.003818	2e-45	+	-	-	-	-	unit decrease	NHGRI-EBI_GWAS_Catalog
rs12317268	rs12317268	chr12:21352541	chr12:21199607	A	G	Blood metabolite levels	EFO_0005664	Shin SY	24816252	European	2014	0.101	0.006175	4e-60	+	-	-	-	-	unit decrease	NHGRI-EBI_GWAS_Catalog
rs12317268	rs12317268	chr12:21352541	chr12:21199607	A	G	Blood metabolite levels	EFO_0005664	Shin SY	24816252	European	2014	0.138	0.007954	2e-67	+	-	-	-	-	unit decrease	NHGRI-EBI_GWAS_Catalog
rs12317268	rs12317268	chr12:21352541	chr12:21199607	A	G	Dihydroepiandrosterone sulphate	-	Prins B	28887542	European	2017	-0.06	0.01	3.217e-07	-	9961	0	9961	1	umol/l	Prins-B_DHEAS_EUR_2017
rs139690031	rs139690031	chr19:22861628	chr19:22678826	C	T	Treatment with solpadeine tablet	EFO_0007056	Neale B	UKBB	European	2017	-0.000738	0.0001618	5.084e-06	-	337159	78	337081	1	risk diff	Neale-B_UKBB_EUR_2017
rs139957766	rs139957766	chr11:61607047	chr11:61839575	A	G	Cause of death: bladder, unspecified	-	Neale B	UKBB	European	2017	0.02814	0.005739	9.655e-07	+	7637	97	7540	1	risk diff	Neale-B_UKBB_EUR_2017
rs17231506	rs17231506	chr16:56994528	chr16:56960616	C	T	Age-related macular degeneration	EFO_0001365	Fritsche LG	26691988	European	2015	NA	NA	2.18e-18	-	33976	16144	17832	26	log OR	Fritsche-L_AMD_EUR_2016
rs17231506	rs17231506	chr16:56994528	chr16:56960616	C	T	High density lipoprotein	EFO_0004612	GLGC	24097068	European	2013	-0.2385	0.0044	7.54e-585	-	131237	0	131237	60	IVNT	GLGC_HDL_EUR_2013
rs17231506	rs17231506	chr16:56994528	chr16:56960616	C	T	High density lipoprotein	EFO_0004612	GLGC	20686565	Mixed	2010	-0.2837	0.0189	1.979e-50	-	99900	0	99900	46	Z-score	GLGC_HDL_Mixed_2010
rs17231506	rs17231506	chr16:56994528	chr16:56960616	C	T	High density lipoprotein	EFO_0004612	GLGC	20686565	Mixed	2010	-0.1987	0.0091	8.57e-121	-	99900	0	99900	46	Z-score	GLGC_HDL_Mixed_2010
rs17231506	rs17231506	chr16:56994528	chr16:56960616	C	T	Low density lipoprotein	EFO_0004611	GLGC	24097068	European	2013	0.0572	0.0048	1.333e-28	+	119801	0	119801	60	IVNT	GLGC_LDL_EUR_2013
rs17231506	rs17231506	chr16:56994528	chr16:56960616	C	T	Total cholesterol	EFO_0004574	GLGC	24097068	European	2013	-0.0511	0.0046	7.4e-26	-	130171	0	130171	60	IVNT	GLGC_TC_EUR_2013
rs17231506	rs17231506	chr16:56994528	chr16:56960616	C	T	Triglycerides	EFO_0004530	GLGC	24097068	European	2013	0.039	0.0044	5.516e-19	+	124284	0	124284	60	IVNT	GLGC_TG_EUR_2013
rs17231506	rs17231506	chr16:56994528	chr16:56960616	C	T	APOA1 apolipoprotein AI	NCIT_C116417;NCIT_C74733;NCIT_C116419	Talmud	19913121	European	2009	NA	NA	1.41e-19	NA	5059	-	-	-	-	GRASP
rs17231506	rs17231506	chr16:56994528	chr16:56960616	C	T	APOB apolipoprotein B	NCIT_C74734;NCIT_C106032;NCIT_C106030	Talmud	19913121	European	2009	NA	NA	1.36e-06	NA	5059	-	-	-	-	GRASP
rs17231506	rs17231506	chr16:56994528	chr16:56960616	C	T	HDL cholesterol	NCIT_C61041;NCIT_C105587	Talmud	19913121	European	2009	NA	NA	2.21e-36	NA	5059	-	-	-	-	GRASP
rs17231506	rs17231506	chr16:56994528	chr16:56960616	C	T	HDL cholesterol	NCIT_C61041;NCIT_C105587	GLGC	20686565	Mixed	2010	NA	NA	1.979e-50	NA	100184	-	-	-	-	GRASP
rs17231506	rs17231506	chr16:56994528	chr16:56960616	C	T	HDL cholesterol	NCIT_C61041;NCIT_C105587	Kaess	21283740	European	2011	NA	NA	5.9e-15	NA	2024	-	-	-	-	GRASP
rs17231506	rs17231506	chr16:56994528	chr16:56960616	C	T	HDL cholesterol	NCIT_C61041;NCIT_C105587	Musunuru	22629316	Mixed	2012	NA	NA	1.2e-120	NA	44957	-	-	-	-	GRASP
rs17231506	rs17231506	chr16:56994528	chr16:56960616	C	T	HDL cholesterol	NCIT_C61041;NCIT_C105587	Asselbergs	23063622	European	2012	NA	NA	1.28e-273	NA	66240	-	-	-	-	GRASP
rs17231506	rs17231506	chr16:56994528	chr16:56960616	C	T	HDL cholesterol change with statins	EFO_0007805	Barber M	20339536	European	2010	NA	NA	3.9e-12	NA	3928	-	-	-	-	GRASP
rs17231506	rs17231506	chr16:56994528	chr16:56960616	C	T	HDL cholesterol female	NCIT_C61041;NCIT_C105587	Musunuru	22629316	Mixed	2012	NA	NA	6.83e-68	NA	44957	-	-	-	-	GRASP
rs17231506	rs17231506	chr16:56994528	chr16:56960616	C	T	HDL cholesterol male	NCIT_C61041;NCIT_C105587	Musunuru	22629316	Mixed	2012	NA	NA	1.13e-60	NA	44957	-	-	-	-	GRASP
rs17231506	rs17231506	chr16:56994528	chr16:56960616	C	T	HDL cholesterol mean particle size	NCIT_C103402	Kaess	21283740	European	2011	NA	NA	1.9e-10	NA	2024	-	-	-	-	GRASP
rs17231506	rs17231506	chr16:56994528	chr16:56960616	C	T	LDL cholesterol	EFO_0004195	Talmud	19913121	European	2009	NA	NA	4.63e-07	NA	5059	-	-	-	-	GRASP
rs17231506	rs17231506	chr16:56994528	chr16:56960616	C	T	Total cholesterol	NCIT_C61032;NCIT_C105586	Asselbergs	23063622	European	2012	NA	NA	9.31e-10	NA	66240	-	-	-	-	GRASP
rs17231506	rs17231506	chr16:56994528	chr16:56960616	C	T	Triglycerides	-	Asselbergs	23063622	European	2012	NA	NA	7.77e-07	NA	66240	-	-	-	-	GRASP
rs17231506	rs17231506	chr16:56994528	chr16:56960616	C	T	Advanced age related macular degeneration	EFO_1001492;EFO_0001365;EFO_0004683	Fritsche LG	26691988	Mixed	2015	NA	NA	2e-18	NA	-	-	-	-	-	NHGRI-EBI_GWAS_Catalog
rs17231506	rs17231506	chr16:56994528	chr16:56960616	C	T	HDL cholesterol	EFO_0004612	Surakka I	25961943	European	2015	-0.243	0.006396	6.99999998443113e-316	-	-	-	-	-	SD increase	NHGRI-EBI_GWAS_Catalog
rs9258375	rs9258375	chr6:29752808	chr6:29785031	A	G	Self-reported type 1 diabetes	EFO_0001359	Neale B	UKBB	European	2017	-0.000492	0.0001088	6.177e-06	-	337159	286	336873	1	risk diff	Neale-B_UKBB_EUR_2017
rs1260326	rs1260326	chr2:27730940	chr2:27508073	C	T	Self-reported diabetes	EFO_0000400	Neale B	UKBB	European	2017	0.003066	0.0004829	2.161e-10	+	337159	13243	323916	1	risk diff	Neale-B_UKBB_EUR_2017
rs17231506	rs17231506	chr16:56994528	chr16:56960616	C	T	Treatment with simvastatin	EFO_0007056	Neale B	UKBB	European	2017	0.00437	0.0008229	1.094e-07	+	337159	38492	298667	1	risk diff	Neale-B_UKBB_EUR_2017
rs17231506	rs17231506	chr16:56994528	chr16:56960616	C	T	High density lipoprotein	EFO_0004612	Prins B	28887542	European	2017	-0.24	0.02	3.795e-53	-	9961	0	9961	1	IVNT	Prins-B_HDL_EUR_2017
rs17231506	rs17231506	chr16:56994528	chr16:56960616	C	T	High density lipoprotein	EFO_0004612	Spracklen CN	28334899	East Asian	2017	-0.2949	0.0195	2.29e-51	-	10246	0	10246	13	IVNT	Spracklen-CN_HDL_EAS_2017
rs17231506	rs17231506	chr16:56994528	chr16:56960616	C	T	Total cholesterol	EFO_0004574	Spracklen CN	28334899	East Asian	2017	-0.0902	0.0198	4.98e-06	-	10246	0	10246	13	IVNT	Spracklen-CN_Total-Cholesterol_EAS_2017
rs17231506	rs17231506	chr16:56994528	chr16:56960616	C	T	Coronary artery disease	EFO_0000378;EFO_0001645	van der Harst P	29212778	Mixed	2018	0.0383	0.007475	3e-07	+	296525	34541	261984	1	log OR	van-der-Harst-P_CAD-UKBB_Mixed_2018
rs17231506	rs17231506	chr16:56994528	chr16:56960616	C	T	Coronary artery disease	EFO_0000378;EFO_0001645	van der Harst P	29212778	Mixed	2018	0.0365	0.0061	2.133e-09	+	547261	122733	424528	2	log OR	van-der-Harst-P_CAD_Mixed_2018
rs174472	rs174472	chr11:61671956	chr11:61904484	A	G	Red cell distribution width	EFO_0004586	Astle W	27863252	European	2016	0.01723	0.003611	1.822e-06	+	173480	0	173480	2	IVNT	Astle-W_Blood-Cell-Traits_EUR_2016
rs174472	rs174472	chr11:61671956	chr11:61904484	A	G	Arachidonic acid 20:4n6	EFO_0005110	Guan W	24823311	European	2014	0.3992	0.036	1.476e-28	+	8631	0	8631	5	%	CHARGE_Arachidonic-acid_EUR_2014
rs174472	rs174472	chr11:61671956	chr11:61904484	A	G	DPA 22:5n3	EFO_0005110	Lemaitre RN	21829377	European	2011	0.0274	0.0037	5.736e-14	+	8866	0	8866	5	%	CHARGE_DPA_EUR_2011
rs174472	rs174472	chr11:61671956	chr11:61904484	A	G	Dihomo-gamma-linolenic acid	EFO_0007763;EFO_0005680;EFO_0005110	Guan W	24823311	European	2014	-0.1197	0.0154	7.035e-15	-	8631	0	8631	5	%	CHARGE_Dihomo-gamma-linolenic-acid_EUR_2014
rs174472	rs174472	chr11:61671956	chr11:61904484	A	G	EPA 20:5n3	EFO_0005110	Lemaitre RN	21829377	European	2011	0.0328	0.0063	1.979e-07	+	8866	0	8866	5	%	CHARGE_EPA_EUR_2011
rs174472	rs174472	chr11:61671956	chr11:61904484	A	G	Linoleic acid 18:2n6	EFO_0005110	Guan W	24823311	European	2014	-0.3863	0.0505	2.107e-14	-	8631	0	8631	5	%	CHARGE_Linoleic-acid_EUR_2014
rs174472	rs174472	chr11:61671956	chr11:61904484	A	G	Plasma docosapentaenoic acid levels	NCIT_C68347;CHEBI_61204	Lemaitre RN	21829377	European	2011	NA	NA	5.74e-14	NA	8866	-	-	-	-	GRASP
rs174472	rs174472	chr11:61671956	chr11:61904484	A	G	Plasma eicosapentaenoic acid levels	NCIT_C67080	Lemaitre RN	21829377	European	2011	NA	NA	1.98e-07	NA	8866	-	-	-	-	GRASP
rs174560	rs174560	chr11:61581764	chr11:61814292	C	T	Eosinophil count	EFO_0004586	Astle W	27863252	European	2016	-0.02631	0.003832	6.633e-12	-	173480	0	173480	2	IVNT	Astle-W_Blood-Cell-Traits_EUR_2016
rs174560	rs174560	chr11:61581764	chr11:61814292	C	T	Eosinophil percentage of white cells	EFO_0004586	Astle W	27863252	European	2016	-0.0187	0.003829	1.036e-06	-	173480	0	173480	2	IVNT	Astle-W_Blood-Cell-Traits_EUR_2016
rs174560	rs174560	chr11:61581764	chr11:61814292	C	T	Granulocyte count	EFO_0004586	Astle W	27863252	European	2016	-0.0287	0.003859	1.024e-13	-	173480	0	173480	2	IVNT	Astle-W_Blood-Cell-Traits_EUR_2016
rs174560	rs174560	chr11:61581764	chr11:61814292	C	T	Granulocyte percentage of myeloid white cells	EFO_0004586	Astle W	27863252	European	2016	-0.03196	0.00384	8.59e-17	-	173480	0	173480	2	IVNT	Astle-W_Blood-Cell-Traits_EUR_2016
rs174560	rs174560	chr11:61581764	chr11:61814292	C	T	Hematocrit	EFO_0004586	Astle W	27863252	European	2016	0.02306	0.003795	1.226e-09	+	173480	0	173480	2	IVNT	Astle-W_Blood-Cell-Traits_EUR_2016
rs174560	rs174560	chr11:61581764	chr11:61814292	C	T	Hemoglobin concentration	EFO_0004586	Astle W	27863252	European	2016	0.02713	0.003812	1.096e-12	+	173480	0	173480	2	IVNT	Astle-W_Blood-Cell-Traits_EUR_2016
rs174560	rs174560	chr11:61581764	chr11:61814292	C	T	Mean corpuscular volume	EFO_0004586	Astle W	27863252	European	2016	-0.02336	0.003794	7.409e-10	-	173480	0	173480	2	IVNT	Astle-W_Blood-Cell-Traits_EUR_2016
rs174560	rs174560	chr11:61581764	chr11:61814292	C	T	Mean platelet volume	EFO_0004586	Astle W	27863252	European	2016	-0.04554	0.003884	9.712e-32	-	173480	0	173480	2	IVNT	Astle-W_Blood-Cell-Traits_EUR_2016
rs174560	rs174560	chr11:61581764	chr11:61814292	C	T	Monocyte percentage of white cells	EFO_0004586	Astle W	27863252	European	2016	0.02955	0.003829	1.201e-14	+	173480	0	173480	2	IVNT	Astle-W_Blood-Cell-Traits_EUR_2016
rs174560	rs174560	chr11:61581764	chr11:61814292	C	T	Myeloid white cell count	EFO_0004586	Astle W	27863252	European	2016	-0.02612	0.003869	1.469e-11	-	173480	0	173480	2	IVNT	Astle-W_Blood-Cell-Traits_EUR_2016
rs174560	rs174560	chr11:61581764	chr11:61814292	C	T	Neutrophil count	EFO_0004586	Astle W	27863252	European	2016	-0.02591	0.003849	1.679e-11	-	173480	0	173480	2	IVNT	Astle-W_Blood-Cell-Traits_EUR_2016
rs174560	rs174560	chr11:61581764	chr11:61814292	C	T	Platelet count	EFO_0004586	Astle W	27863252	European	2016	0.03846	0.003917	9.287e-23	+	173480	0	173480	2	IVNT	Astle-W_Blood-Cell-Traits_EUR_2016
rs174560	rs174560	chr11:61581764	chr11:61814292	C	T	Plateletcrit	EFO_0004586	Astle W	27863252	European	2016	0.02005	0.00393	3.36e-07	+	173480	0	173480	2	IVNT	Astle-W_Blood-Cell-Traits_EUR_2016
rs174560	rs174560	chr11:61581764	chr11:61814292	C	T	Red blood cell count	EFO_0004586	Astle W	27863252	European	2016	0.03335	0.003823	2.696e-18	+	173480	0	173480	2	IVNT	Astle-W_Blood-Cell-Traits_EUR_2016
rs174560	rs174560	chr11:61581764	chr11:61814292	C	T	Red cell distribution width	EFO_0004586	Astle W	27863252	European	2016	-0.05225	0.003803	6.001e-43	-	173480	0	173480	2	IVNT	Astle-W_Blood-Cell-Traits_EUR_2016
rs174560	rs174560	chr11:61581764	chr11:61814292	C	T	Reticulocyte count	EFO_0004586	Astle W	27863252	European	2016	0.01957	0.003861	3.97e-07	+	173480	0	173480	2	IVNT	Astle-W_Blood-Cell-Traits_EUR_2016
rs174560	rs174560	chr11:61581764	chr11:61814292	C	T	Sum basophil neutrophil counts	EFO_0004586	Astle W	27863252	European	2016	-0.02618	0.003856	1.121e-11	-	173480	0	173480	2	IVNT	Astle-W_Blood-Cell-Traits_EUR_2016
rs174560	rs174560	chr11:61581764	chr11:61814292	C	T	Sum eosinophil basophil counts	EFO_0004586	Astle W	27863252	European	2016	-0.02496	0.003836	7.737e-11	-	173480	0	173480	2	IVNT	Astle-W_Blood-Cell-Traits_EUR_2016
rs174560	rs174560	chr11:61581764	chr11:61814292	C	T	Sum neutrophil eosinophil counts	EFO_0004586	Astle W	27863252	European	2016	-0.02856	0.003853	1.233e-13	-	173480	0	173480	2	IVNT	Astle-W_Blood-Cell-Traits_EUR_2016
rs174560	rs174560	chr11:61581764	chr11:61814292	C	T	White blood cell count	EFO_0004586	Astle W	27863252	European	2016	-0.02498	0.003852	8.883e-11	-	173480	0	173480	2	IVNT	Astle-W_Blood-Cell-Traits_EUR_2016
rs174560	rs174560	chr11:61581764	chr11:61814292	C	T	High density lipoprotein	EFO_0004612	GLGC	24097068	European	2013	-0.0258	0.0051	2.375e-06	-	92745	0	92745	60	IVNT	GLGC_HDL_EUR_2013
rs174560	rs174560	chr11:61581764	chr11:61814292	C	T	Low density lipoprotein	EFO_0004611	GLGC	24097068	European	2013	-0.0507	0.0054	4.088e-19	-	83102	0	83102	60	IVNT	GLGC_LDL_EUR_2013
rs174560	rs174560	chr11:61581764	chr11:61814292	C	T	Total cholesterol	EFO_0004574	GLGC	24097068	European	2013	-0.0439	0.0052	2.903e-16	-	92646	0	92646	60	IVNT	GLGC_TC_EUR_2013
rs174560	rs174560	chr11:61581764	chr11:61814292	C	T	Triglycerides	EFO_0004530	GLGC	24097068	European	2013	0.0373	0.005	3.186e-13	+	86744	0	86744	60	IVNT	GLGC_TG_EUR_2013
rs174560	rs174560	chr11:61581764	chr11:61814292	C	T	Crohns disease	EFO_0000384	IBDGC	26192919	European	2015	0.1148	0.0247	3.309e-06	+	20883	5956	14927	7	log OR	IBDGC_Chrons-Disease_EUR_2015
rs174560	rs174560	chr11:61581764	chr11:61814292	C	T	Asthma	EFO_0000270	Neale B	UKBB	European	2017	-0.005049	0.0008381	1.706e-09	-	336782	38791	297991	1	risk diff	Neale-B_UKBB_EUR_2017
rs174560	rs174560	chr11:61581764	chr11:61814292	C	T	Average weekly champagne plus white wine intake	EFO_0004329	Neale B	UKBB	European	2017	0.01214	0.00263	3.88e-06	+	240864	0	240864	1	-	Neale-B_UKBB_EUR_2017
rs174560	rs174560	chr11:61581764	chr11:61814292	C	T	Hair or balding pattern: pattern 4	EFO_0007822	Neale B	UKBB	European	2017	-0.00772	0.001498	2.562e-07	-	154988	28389	126599	1	risk diff	Neale-B_UKBB_EUR_2017
rs174560	rs174560	chr11:61581764	chr11:61814292	C	T	Heel bone mineral density	EFO_0009270	Neale B	UKBB	European	2017	0.01617	0.003352	1.402e-06	+	194398	0	194398	1	IVNT	Neale-B_UKBB_EUR_2017
rs174560	rs174560	chr11:61581764	chr11:61814292	C	T	Heel bone mineral density right	EFO_0009270	Neale B	UKBB	European	2017	0.02268	0.004455	3.544e-07	+	106251	0	106251	1	IVNT	Neale-B_UKBB_EUR_2017
rs174560	rs174560	chr11:61581764	chr11:61814292	C	T	Height	EFO_0004339	Neale B	UKBB	European	2017	-0.01343	0.001859	5.123e-13	-	336474	0	336474	1	IVNT	Neale-B_UKBB_EUR_2017
rs174560	rs174560	chr11:61581764	chr11:61814292	C	T	Irritability	EFO_0009594	Neale B	UKBB	European	2017	0.005491	0.001202	4.963e-06	+	322668	90282	232386	1	risk diff	Neale-B_UKBB_EUR_2017
rs174560	rs174560	chr11:61581764	chr11:61814292	C	T	Nap during day	EFO_0004870	Neale B	UKBB	European	2017	0.009813	0.001551	2.487e-10	+	337074	0	337074	1	-	Neale-B_UKBB_EUR_2017
rs174560	rs174560	chr11:61581764	chr11:61814292	C	T	No blood clot, bronchitis, emphysema, asthma, rhinitis, eczema or allergy diagnosed by doctor	-	Neale B	UKBB	European	2017	0.005632	0.001225	4.301e-06	+	336782	228530	108252	1	risk diff	Neale-B_UKBB_EUR_2017
rs174560	rs174560	chr11:61581764	chr11:61814292	C	T	Number of live births	EFO_0009439	Neale B	UKBB	European	2017	-0.02199	0.004134	1.045e-07	-	180952	0	180952	1	-	Neale-B_UKBB_EUR_2017
rs174560	rs174560	chr11:61581764	chr11:61814292	C	T	Pulse rate	EFO_0004326	Neale B	UKBB	European	2017	0.03208	0.002695	1.144e-32	+	317756	0	317756	1	IVNT	Neale-B_UKBB_EUR_2017
rs174560	rs174560	chr11:61581764	chr11:61814292	C	T	Pulse rate	EFO_0004326	Neale B	UKBB	European	2017	0.0302	0.004573	4.01e-11	+	110153	0	110153	1	IVNT	Neale-B_UKBB_EUR_2017
rs174560	rs174560	chr11:61581764	chr11:61814292	C	T	Self-reported asthma	EFO_0000270	Neale B	UKBB	European	2017	-0.005303	0.0008397	2.704e-10	-	337159	39049	298110	1	risk diff	Neale-B_UKBB_EUR_2017
rs174560	rs174560	chr11:61581764	chr11:61814292	C	T	Self-reported hypothyroidism or myxoedema	EFO_0004705;EFO_1001055	Neale B	UKBB	European	2017	-0.00259	0.0005587	3.567e-06	-	337159	16376	320783	1	risk diff	Neale-B_UKBB_EUR_2017
rs174560	rs174560	chr11:61581764	chr11:61814292	C	T	Sitting height	EFO_0004339	Neale B	UKBB	European	2017	-0.008983	0.002022	8.936e-06	-	336172	0	336172	1	IVNT	Neale-B_UKBB_EUR_2017
rs174560	rs174560	chr11:61581764	chr11:61814292	C	T	Treatment with levothyroxine sodium	EFO_0007056	Neale B	UKBB	European	2017	-0.002529	0.0005148	9.037e-07	-	337159	13717	323442	1	risk diff	Neale-B_UKBB_EUR_2017
rs174602	rs174602	chr11:61624414	chr11:61856942	T	C	Monocyte percentage of white cells	EFO_0004586	Astle W	27863252	European	2016	-0.02094	0.004677	7.567e-06	-	173480	0	173480	2	IVNT	Astle-W_Blood-Cell-Traits_EUR_2016
rs174602	rs174602	chr11:61624414	chr11:61856942	T	C	Red blood cell count	EFO_0004586	Astle W	27863252	European	2016	-0.02629	0.00467	1.804e-08	-	173480	0	173480	2	IVNT	Astle-W_Blood-Cell-Traits_EUR_2016
rs174602	rs174602	chr11:61624414	chr11:61856942	T	C	ALA 18:3n3	EFO_0005110	Lemaitre RN	21829377	European	2011	-0.0158	0.0016	1.817e-23	-	8866	0	8866	5	%	CHARGE_ALA_EUR_2011
rs174602	rs174602	chr11:61624414	chr11:61856942	T	C	Adrenic acid 22:4n6	EFO_0005110	Guan W	24823311	European	2014	0.0533	0.0033	1.733e-58	+	8631	0	8631	5	%	CHARGE_Adrenic-acid_EUR_2014
rs174602	rs174602	chr11:61624414	chr11:61856942	T	C	Arachidonic acid 20:4n6	EFO_0005110	Guan W	24823311	European	2014	1.755	0.0482	4.53e-290	+	8631	0	8631	5	%	CHARGE_Arachidonic-acid_EUR_2014
rs174602	rs174602	chr11:61624414	chr11:61856942	T	C	DPA 22:5n3	EFO_0005110	Lemaitre RN	21829377	European	2011	0.0784	0.0049	1.458e-56	+	8866	0	8866	5	%	CHARGE_DPA_EUR_2011
rs174602	rs174602	chr11:61624414	chr11:61856942	T	C	Dihomo-gamma-linolenic acid	EFO_0007763;EFO_0005680;EFO_0005110	Guan W	24823311	European	2014	-0.3245	0.0229	1.978e-45	-	8631	0	8631	5	%	CHARGE_Dihomo-gamma-linolenic-acid_EUR_2014
rs174602	rs174602	chr11:61624414	chr11:61856942	T	C	EPA 20:5n3	EFO_0005110	Lemaitre RN	21829377	European	2011	0.0824	0.0083	5.268e-23	+	8866	0	8866	5	%	CHARGE_EPA_EUR_2011
rs174602	rs174602	chr11:61624414	chr11:61856942	T	C	Gamma-linolenic acid 18:3n6	EFO_0005110	Guan W	24823311	European	2014	0.0201	0.0014	1.025e-45	+	8631	0	8631	5	%	CHARGE_Gamma-linolenic-acid_EUR_2014
rs174602	rs174602	chr11:61624414	chr11:61856942	T	C	Linoleic acid 18:2n6	EFO_0005110	Guan W	24823311	European	2014	-1.635	0.0739	2.05e-108	-	8631	0	8631	5	%	CHARGE_Linoleic-acid_EUR_2014
rs174602	rs174602	chr11:61624414	chr11:61856942	T	C	Oleic acid 18:1n9	EFO_0005110	Wu JH	23362303	European	2013	-0.2031	0.0348	5.15e-09	-	8961	0	8961	5	%	CHARGE_Oleic-acid_EUR_2013
rs174602	rs174602	chr11:61624414	chr11:61856942	T	C	Stearic acid 18:0	EFO_0005110	Wu JH	23362303	European	2013	0.2071	0.035	3.253e-09	+	8961	0	8961	5	%	CHARGE_Stearic-acid_EUR_2013
rs174602	rs174602	chr11:61624414	chr11:61856942	T	C	High density lipoprotein	EFO_0004612	GLGC	24097068	European	2013	0.0367	0.0055	5.722e-11	+	126085	0	126085	60	IVNT	GLGC_HDL_EUR_2013
rs174602	rs174602	chr11:61624414	chr11:61856942	T	C	High density lipoprotein	EFO_0004612	GLGC	20686565	Mixed	2010	0.0711	0.0145	2.211e-06	+	99900	0	99900	46	Z-score	GLGC_HDL_Mixed_2010
rs174602	rs174602	chr11:61624414	chr11:61856942	T	C	Low density lipoprotein	EFO_0004611	GLGC	24097068	European	2013	0.0316	0.0059	9.453e-08	+	112789	0	112789	60	IVNT	GLGC_LDL_EUR_2013
rs174602	rs174602	chr11:61624414	chr11:61856942	T	C	Total cholesterol	EFO_0004574	GLGC	24097068	European	2013	0.0334	0.0056	2.346e-09	+	126010	0	126010	60	IVNT	GLGC_TC_EUR_2013
rs174602	rs174602	chr11:61624414	chr11:61856942	T	C	Triglycerides	EFO_0004530	GLGC	24097068	European	2013	-0.0289	0.0052	4.147e-08	-	116689	0	116689	60	IVNT	GLGC_TG_EUR_2013
rs174602	rs174602	chr11:61624414	chr11:61856942	T	C	HDL cholesterol	NCIT_C61041;NCIT_C105587	GLGC	20686565	Mixed	2010	NA	NA	2.211e-06	NA	100184	-	-	-	-	GRASP
rs174602	rs174602	chr11:61624414	chr11:61856942	T	C	Plasma alpha linolenic acid levels	CHEBI_27432;NCIT_C997	Lemaitre RN	21829377	European	2011	NA	NA	1.82e-23	NA	8866	-	-	-	-	GRASP
rs174602	rs174602	chr11:61624414	chr11:61856942	T	C	Plasma docosapentaenoic acid levels	NCIT_C68347;CHEBI_61204	Lemaitre RN	21829377	European	2011	NA	NA	1.46e-56	NA	8866	-	-	-	-	GRASP
rs174602	rs174602	chr11:61624414	chr11:61856942	T	C	Plasma eicosapentaenoic acid levels	NCIT_C67080	Lemaitre RN	21829377	European	2011	NA	NA	5.27e-23	NA	8866	-	-	-	-	GRASP
rs174602	rs174602	chr11:61624414	chr11:61856942	T	C	Plasma oleic acid	CHEBI_16196	Wu JH	23362303	European	2013	NA	NA	5.15e-09	NA	8961	-	-	-	-	GRASP
rs174602	rs174602	chr11:61624414	chr11:61856942	T	C	Plasma stearic acid	NCIT_C68426	Wu JH	23362303	European	2013	NA	NA	3.25e-09	NA	8961	-	-	-	-	GRASP
rs174602	rs174602	chr11:61624414	chr11:61856942	T	C	Pulse rate	EFO_0004326	Neale B	UKBB	European	2017	-0.01725	0.003235	9.762e-08	-	317756	0	317756	1	IVNT	Neale-B_UKBB_EUR_2017
rs184548570	rs184548570	chr7:50578454	chr7:50510756	C	T	Cause of death: acute vascular disorders of intestine	-	Neale B	UKBB	European	2017	-0.01285	0.002515	3.283e-07	-	7637	10	7627	1	risk diff	Neale-B_UKBB_EUR_2017
rs184548570	rs184548570	chr7:50578454	chr7:50510756	C	T	Cause of death: vascular dementia, unspecified	-	Neale B	UKBB	European	2017	-0.012	0.002638	5.438e-06	-	7637	11	7626	1	risk diff	Neale-B_UKBB_EUR_2017
rs188247550	rs188247550	chr19:19396616	chr19:19285807	C	T	Acute tubulo-interstitial nephritis	EFO_1002050	Neale B	UKBB	European	2017	-0.0007975	0.0001784	7.849e-06	-	337199	88	337111	1	risk diff	Neale-B_UKBB_EUR_2017
rs6753534	rs6753534	chr2:27752871	chr2:27530004	C	T	Self-reported diabetes	EFO_0000400	Neale B	UKBB	European	2017	-0.00234	0.0004792	1.044e-06	-	337159	13243	323916	1	risk diff	Neale-B_UKBB_EUR_2017
rs188247550	rs188247550	chr19:19396616	chr19:19285807	C	T	Self-reported high cholesterol	EFO_0008111	Neale B	UKBB	European	2017	0.02104	0.003609	5.532e-09	+	337159	41296	295863	1	risk diff	Neale-B_UKBB_EUR_2017
rs198476	rs198476	chr11:61525730	chr11:61758258	G	A	Mean platelet volume	EFO_0004586	Astle W	27863252	European	2016	-0.01745	0.00363	1.538e-06	-	173480	0	173480	2	IVNT	Astle-W_Blood-Cell-Traits_EUR_2016
rs198476	rs198476	chr11:61525730	chr11:61758258	G	A	ALA 18:3n3	EFO_0005110	Lemaitre RN	21829377	European	2011	0.0058	0.0009	3.564e-11	+	8866	0	8866	5	%	CHARGE_ALA_EUR_2011
rs198476	rs198476	chr11:61525730	chr11:61758258	G	A	Adrenic acid 22:4n6	EFO_0005110	Guan W	24823311	European	2014	-0.0136	0.002	1.345e-11	-	8631	0	8631	5	%	CHARGE_Adrenic-acid_EUR_2014
rs198476	rs198476	chr11:61525730	chr11:61758258	G	A	Arachidonic acid 20:4n6	EFO_0005110	Guan W	24823311	European	2014	-0.4895	0.0299	1.942e-60	-	8631	0	8631	5	%	CHARGE_Arachidonic-acid_EUR_2014
rs198476	rs198476	chr11:61525730	chr11:61758258	G	A	DPA 22:5n3	EFO_0005110	Lemaitre RN	21829377	European	2011	-0.0193	0.0028	8.38e-12	-	8866	0	8866	5	%	CHARGE_DPA_EUR_2011
rs198476	rs198476	chr11:61525730	chr11:61758258	G	A	Dihomo-gamma-linolenic acid	EFO_0007763;EFO_0005680;EFO_0005110	Guan W	24823311	European	2014	0.1027	0.0123	6.835e-17	+	8631	0	8631	5	%	CHARGE_Dihomo-gamma-linolenic-acid_EUR_2014
rs198476	rs198476	chr11:61525730	chr11:61758258	G	A	Gamma-linolenic acid 18:3n6	EFO_0005110	Guan W	24823311	European	2014	-0.0053	0.0008	1.738e-10	-	8631	0	8631	5	%	CHARGE_Gamma-linolenic-acid_EUR_2014
rs198476	rs198476	chr11:61525730	chr11:61758258	G	A	Linoleic acid 18:2n6	EFO_0005110	Guan W	24823311	European	2014	0.4425	0.0417	2.943e-26	+	8631	0	8631	5	%	CHARGE_Linoleic-acid_EUR_2014
rs198476	rs198476	chr11:61525730	chr11:61758258	G	A	Plasma alpha linolenic acid levels	CHEBI_27432;NCIT_C997	Lemaitre RN	21829377	European	2011	NA	NA	3.56e-11	NA	8866	-	-	-	-	GRASP
rs198476	rs198476	chr11:61525730	chr11:61758258	G	A	Plasma docosapentaenoic acid levels	NCIT_C68347;CHEBI_61204	Lemaitre RN	21829377	European	2011	NA	NA	8.38e-12	NA	8866	-	-	-	-	GRASP
rs2028062	rs2028062	chr11:61745953	chr11:61978481	A	G	Red cell distribution width	EFO_0004586	Astle W	27863252	European	2016	-0.02211	0.003728	3.014e-09	-	173480	0	173480	2	IVNT	Astle-W_Blood-Cell-Traits_EUR_2016
rs2028062	rs2028062	chr11:61745953	chr11:61978481	A	G	Arachidonic acid 20:4n6	EFO_0005110	Guan W	24823311	European	2014	-0.3672	0.0314	1.551e-31	-	8631	0	8631	5	%	CHARGE_Arachidonic-acid_EUR_2014
rs2028062	rs2028062	chr11:61745953	chr11:61978481	A	G	DPA 22:5n3	EFO_0005110	Lemaitre RN	21829377	European	2011	-0.0157	0.003	1.347e-07	-	8866	0	8866	5	%	CHARGE_DPA_EUR_2011
rs2028062	rs2028062	chr11:61745953	chr11:61978481	A	G	Dihomo-gamma-linolenic acid	EFO_0007763;EFO_0005680;EFO_0005110	Guan W	24823311	European	2014	0.0974	0.0133	2.587e-13	+	8631	0	8631	5	%	CHARGE_Dihomo-gamma-linolenic-acid_EUR_2014
rs2028062	rs2028062	chr11:61745953	chr11:61978481	A	G	Linoleic acid 18:2n6	EFO_0005110	Guan W	24823311	European	2014	0.3301	0.0443	9.27e-14	+	8631	0	8631	5	%	CHARGE_Linoleic-acid_EUR_2014
rs2028062	rs2028062	chr11:61745953	chr11:61978481	A	G	Plasma docosapentaenoic acid levels	NCIT_C68347;CHEBI_61204	Lemaitre RN	21829377	European	2011	NA	NA	1.35e-07	NA	8866	-	-	-	-	GRASP
rs2028062	rs2028062	chr11:61745953	chr11:61978481	A	G	Pulse rate	EFO_0004326	Neale B	UKBB	European	2017	0.01193	0.002642	6.247e-06	+	317756	0	317756	1	IVNT	Neale-B_UKBB_EUR_2017
rs2727261	rs2727261	chr11:61712131	chr11:61944659	T	C	Arachidonic acid 20:4n6	EFO_0005110	Guan W	24823311	European	2014	-0.7139	0.0653	7.876e-28	-	8631	0	8631	5	%	CHARGE_Arachidonic-acid_EUR_2014
rs2727261	rs2727261	chr11:61712131	chr11:61944659	T	C	DPA 22:5n3	EFO_0005110	Lemaitre RN	21829377	European	2011	-0.0368	0.0069	8.846e-08	-	8866	0	8866	5	%	CHARGE_DPA_EUR_2011
rs2727261	rs2727261	chr11:61712131	chr11:61944659	T	C	Dihomo-gamma-linolenic acid	EFO_0007763;EFO_0005680;EFO_0005110	Guan W	24823311	European	2014	0.1831	0.0302	1.287e-09	+	8631	0	8631	5	%	CHARGE_Dihomo-gamma-linolenic-acid_EUR_2014
rs2727261	rs2727261	chr11:61712131	chr11:61944659	T	C	Linoleic acid 18:2n6	EFO_0005110	Guan W	24823311	European	2014	0.7434	0.1013	2.21e-13	+	8631	0	8631	5	%	CHARGE_Linoleic-acid_EUR_2014
rs2727261	rs2727261	chr11:61712131	chr11:61944659	T	C	Circulating estradiol levels in non postmenopausal hormone users	-	Prescott J	22675492	European	2012	NA	NA	3.27e-06	NA	1583	-	-	-	-	GRASP
rs2727261	rs2727261	chr11:61712131	chr11:61944659	T	C	Plasma docosapentaenoic acid levels	NCIT_C68347;CHEBI_61204	Lemaitre RN	21829377	European	2011	NA	NA	8.85e-08	NA	8866	-	-	-	-	GRASP
rs2727261	rs2727261	chr11:61712131	chr11:61944659	T	C	Estradiol levels	EFO_0004697	Prescott J	22675492	European	2012	0.159	0.03404	3e-06	+	-	-	-	-	unit increase	NHGRI-EBI_GWAS_Catalog
rs34783509	rs34783509	chr1:158885333	chr1:158915543	C	T	Cause of death: acute lymphoblastic leukaemia	EFO_0000220	Neale B	UKBB	European	2017	0.008625	0.001913	6.609e-06	+	7637	6	7631	1	risk diff	Neale-B_UKBB_EUR_2017
rs34783509	rs34783509	chr1:158885333	chr1:158915543	C	T	Cause of death: car occupant injured in unspecified traffic accident	-	Neale B	UKBB	European	2017	0.01299	0.002206	4.114e-09	+	7637	8	7629	1	risk diff	Neale-B_UKBB_EUR_2017
rs35853021	rs35853021	chr15:58680643	chr15:58388444	G	T	Red blood cell count	EFO_0004586	Astle W	27863252	European	2016	0.01733	0.0037	2.797e-06	+	173480	0	173480	2	IVNT	Astle-W_Blood-Cell-Traits_EUR_2016
rs35853021	rs35853021	chr15:58680643	chr15:58388444	G	T	Age-related macular degeneration	EFO_0001365	Fritsche LG	26691988	European	2015	NA	NA	1.43e-11	+	33976	16144	17832	26	log OR	Fritsche-L_AMD_EUR_2016
rs35853021	rs35853021	chr15:58680643	chr15:58388444	G	T	High density lipoprotein	EFO_0004612	GLGC	24097068	European	2013	-0.1108	0.0049	4.65e-96	-	92727	0	92727	60	IVNT	GLGC_HDL_EUR_2013
rs35853021	rs35853021	chr15:58680643	chr15:58388444	G	T	Total cholesterol	EFO_0004574	GLGC	24097068	European	2013	-0.0613	0.005	8.347e-31	-	92633	0	92633	60	IVNT	GLGC_TC_EUR_2013
rs35853021	rs35853021	chr15:58680643	chr15:58388444	G	T	Triglycerides	EFO_0004530	GLGC	24097068	European	2013	-0.0287	0.0048	2.101e-08	-	86726	0	86726	60	IVNT	GLGC_TG_EUR_2013
rs35853021	rs35853021	chr15:58680643	chr15:58388444	G	T	Lipid metabolism phenotypes	EFO_0004529	Kettunen J	22286219	European	2012	NA	NA	7e-76	NA	-	-	-	-	-	NHGRI-EBI_GWAS_Catalog
rs58542926	rs58542926	chr19:19379549	chr19:19268740	C	T	Self-reported diabetes	EFO_0000400	Neale B	UKBB	European	2017	-0.004409	0.0008928	7.877e-07	-	337159	13243	323916	1	risk diff	Neale-B_UKBB_EUR_2017
rs780093	rs780093	chr2:27742603	chr2:27519736	T	C	Self-reported diabetes	EFO_0000400	Neale B	UKBB	European	2017	-0.002999	0.0004857	6.654e-10	-	337159	13243	323916	1	risk diff	Neale-B_UKBB_EUR_2017
rs35853021	rs35853021	chr15:58680643	chr15:58388444	G	T	Self-reported high cholesterol	EFO_0008111	Neale B	UKBB	European	2017	-0.005596	0.00083	1.571e-11	-	337159	41296	295863	1	risk diff	Neale-B_UKBB_EUR_2017
rs35853021	rs35853021	chr15:58680643	chr15:58388444	G	T	Treatment with atorvastatin	EFO_0007056	Neale B	UKBB	European	2017	-0.00204	0.0004337	2.554e-06	-	337159	10167	326992	1	risk diff	Neale-B_UKBB_EUR_2017
rs35853021	rs35853021	chr15:58680643	chr15:58388444	G	T	High density lipoprotein	EFO_0004612	Prins B	28887542	European	2017	-0.09	0.02	4.216e-09	-	9961	0	9961	1	IVNT	Prins-B_HDL_EUR_2017
rs35853021	rs35853021	chr15:58680643	chr15:58388444	G	T	Total cholesterol	EFO_0004574	Prins B	28887542	European	2017	-0.08	0.02	2.203e-07	-	9961	0	9961	1	IVNT	Prins-B_Total-Cholesterol_EUR_2017
rs35853021	rs35853021	chr15:58680643	chr15:58388444	G	T	Lipid metabolism	HP_0003119	Kettunen J	22286219	European	2012	NA	NA	7e-76	NA	-	-	-	-	-	dbGaP
rs412334	rs412334	chr11:61560261	chr11:61792789	T	C	Red cell distribution width	EFO_0004586	Astle W	27863252	European	2016	0.02935	0.004818	1.124e-09	+	173480	0	173480	2	IVNT	Astle-W_Blood-Cell-Traits_EUR_2016
rs412334	rs412334	chr11:61560261	chr11:61792789	T	C	ALA 18:3n3	EFO_0005110	Lemaitre RN	21829377	European	2011	-0.0118	0.0016	9.724e-14	-	8866	0	8866	5	%	CHARGE_ALA_EUR_2011
rs412334	rs412334	chr11:61560261	chr11:61792789	T	C	Adrenic acid 22:4n6	EFO_0005110	Guan W	24823311	European	2014	0.0317	0.0036	1.11e-18	+	8631	0	8631	5	%	CHARGE_Adrenic-acid_EUR_2014
rs412334	rs412334	chr11:61560261	chr11:61792789	T	C	Arachidonic acid 20:4n6	EFO_0005110	Guan W	24823311	European	2014	0.9937	0.0496	2.28e-89	+	8631	0	8631	5	%	CHARGE_Arachidonic-acid_EUR_2014
rs412334	rs412334	chr11:61560261	chr11:61792789	T	C	DPA 22:5n3	EFO_0005110	Lemaitre RN	21829377	European	2011	0.0554	0.0052	1.4e-26	+	8866	0	8866	5	%	CHARGE_DPA_EUR_2011
rs412334	rs412334	chr11:61560261	chr11:61792789	T	C	Dihomo-gamma-linolenic acid	EFO_0007763;EFO_0005680;EFO_0005110	Guan W	24823311	European	2014	-0.2051	0.0206	2.049e-23	-	8631	0	8631	5	%	CHARGE_Dihomo-gamma-linolenic-acid_EUR_2014
rs412334	rs412334	chr11:61560261	chr11:61792789	T	C	EPA 20:5n3	EFO_0005110	Lemaitre RN	21829377	European	2011	0.044	0.0081	4.591e-08	+	8866	0	8866	5	%	CHARGE_EPA_EUR_2011
rs412334	rs412334	chr11:61560261	chr11:61792789	T	C	Gamma-linolenic acid 18:3n6	EFO_0005110	Guan W	24823311	European	2014	0.01	0.0015	4.061e-11	+	8631	0	8631	5	%	CHARGE_Gamma-linolenic-acid_EUR_2014
rs412334	rs412334	chr11:61560261	chr11:61792789	T	C	Linoleic acid 18:2n6	EFO_0005110	Guan W	24823311	European	2014	-0.975	0.0678	6.242e-47	-	8631	0	8631	5	%	CHARGE_Linoleic-acid_EUR_2014
rs412334	rs412334	chr11:61560261	chr11:61792789	T	C	Oleic acid 18:1n9	EFO_0005110	Wu JH	23362303	European	2013	-0.1641	0.0337	1.114e-06	-	8961	0	8961	5	%	CHARGE_Oleic-acid_EUR_2013
rs412334	rs412334	chr11:61560261	chr11:61792789	T	C	Stearic acid 18:0	EFO_0005110	Wu JH	23362303	European	2013	0.1413	0.0307	4.078e-06	+	8961	0	8961	5	%	CHARGE_Stearic-acid_EUR_2013
rs412334	rs412334	chr11:61560261	chr11:61792789	T	C	Low density lipoprotein	EFO_0004611	GLGC	24097068	European	2013	0.027	0.0055	1.074e-06	+	157927	0	157927	60	IVNT	GLGC_LDL_EUR_2013
rs412334	rs412334	chr11:61560261	chr11:61792789	T	C	Total cholesterol	EFO_0004574	GLGC	24097068	European	2013	0.0243	0.0053	2.433e-06	+	171977	0	171977	60	IVNT	GLGC_TC_EUR_2013
rs412334	rs412334	chr11:61560261	chr11:61792789	T	C	Total cholesterol	EFO_0004574	GLGC	20686565	Mixed	2010	0.0356	0.0084	6.826e-06	+	100184	0	100184	46	Z-score	GLGC_TC_Mixed_2010
rs412334	rs412334	chr11:61560261	chr11:61792789	T	C	Plasma alpha linolenic acid levels	CHEBI_27432;NCIT_C997	Lemaitre RN	21829377	European	2011	NA	NA	9.72e-14	NA	8866	-	-	-	-	GRASP
rs412334	rs412334	chr11:61560261	chr11:61792789	T	C	Plasma docosapentaenoic acid levels	NCIT_C68347;CHEBI_61204	Lemaitre RN	21829377	European	2011	NA	NA	1.4e-26	NA	8866	-	-	-	-	GRASP
rs412334	rs412334	chr11:61560261	chr11:61792789	T	C	Plasma eicosapentaenoic acid levels	NCIT_C67080	Lemaitre RN	21829377	European	2011	NA	NA	4.59e-08	NA	8866	-	-	-	-	GRASP
rs412334	rs412334	chr11:61560261	chr11:61792789	T	C	Plasma oleic acid	CHEBI_16196	Wu JH	23362303	European	2013	NA	NA	1.11e-06	NA	8961	-	-	-	-	GRASP
rs412334	rs412334	chr11:61560261	chr11:61792789	T	C	Plasma stearic acid	NCIT_C68426	Wu JH	23362303	European	2013	NA	NA	4.08e-06	NA	8961	-	-	-	-	GRASP
rs412334	rs412334	chr11:61560261	chr11:61792789	T	C	Total cholesterol	NCIT_C61032;NCIT_C105586	GLGC	20686565	Mixed	2010	NA	NA	6.826e-06	NA	100184	-	-	-	-	GRASP
rs412334	rs412334	chr11:61560261	chr11:61792789	T	C	Pulse rate	EFO_0004326	Neale B	UKBB	European	2017	-0.01652	0.003381	1.025e-06	-	317756	0	317756	1	IVNT	Neale-B_UKBB_EUR_2017
rs412334	rs412334	chr11:61560261	chr11:61792789	T	C	Pulse rate	EFO_0004326	Neale B	UKBB	European	2017	-0.0272	0.005722	2.009e-06	-	110153	0	110153	1	IVNT	Neale-B_UKBB_EUR_2017
rs4846913	rs4846913	chr1:230294715	chr1:230158968	A	C	Platelet count	EFO_0004586	Astle W	27863252	European	2016	0.02178	0.003717	4.674e-09	+	173480	0	173480	2	IVNT	Astle-W_Blood-Cell-Traits_EUR_2016
rs4846913	rs4846913	chr1:230294715	chr1:230158968	A	C	Platelet distribution width	EFO_0004586	Astle W	27863252	European	2016	-0.01835	0.003664	5.543e-07	-	173480	0	173480	2	IVNT	Astle-W_Blood-Cell-Traits_EUR_2016
rs4846913	rs4846913	chr1:230294715	chr1:230158968	A	C	Plateletcrit	EFO_0004586	Astle W	27863252	European	2016	0.01789	0.003731	1.639e-06	+	173480	0	173480	2	IVNT	Astle-W_Blood-Cell-Traits_EUR_2016
rs4846913	rs4846913	chr1:230294715	chr1:230158968	A	C	Red cell distribution width	EFO_0004586	Astle W	27863252	European	2016	0.02968	0.003612	2.091e-16	+	173480	0	173480	2	IVNT	Astle-W_Blood-Cell-Traits_EUR_2016
rs4846913	rs4846913	chr1:230294715	chr1:230158968	A	C	High density lipoprotein	EFO_0004612	GLGC	24097068	European	2013	0.0547	0.0048	1.984e-26	+	101061	0	101061	60	IVNT	GLGC_HDL_EUR_2013
rs4846913	rs4846913	chr1:230294715	chr1:230158968	A	C	Triglycerides	EFO_0004530	GLGC	24097068	European	2013	-0.0444	0.0046	5.539e-20	-	95063	0	95063	60	IVNT	GLGC_TG_EUR_2013
rs4846913	rs4846913	chr1:230294715	chr1:230158968	A	C	High density lipoprotein	EFO_0004612	Spracklen CN	28334899	East Asian	2017	0.0796	0.0177	5.69e-06	+	11528	0	11528	13	IVNT	Spracklen-CN_HDL_EAS_2017
rs4932474	rs4932474	chr15:89670504	chr15:89127273	C	T	Treatment with blood pressure medication	EFO_0007056	Neale B	UKBB	European	2017	-0.005907	0.001292	4.86e-06	-	180203	31488	148715	1	risk diff	Neale-B_UKBB_EUR_2017
rs58542926	rs58542926	chr19:19379549	chr19:19268740	C	T	Lymphocyte percentage of white cells	EFO_0004586	Astle W	27863252	European	2016	0.0349	0.006775	2.573e-07	+	173480	0	173480	2	IVNT	Astle-W_Blood-Cell-Traits_EUR_2016
rs58542926	rs58542926	chr19:19379549	chr19:19268740	C	T	Platelet count	EFO_0004586	Astle W	27863252	European	2016	-0.03206	0.006946	3.93e-06	-	173480	0	173480	2	IVNT	Astle-W_Blood-Cell-Traits_EUR_2016
rs58542926	rs58542926	chr19:19379549	chr19:19268740	C	T	Plateletcrit	EFO_0004586	Astle W	27863252	European	2016	-0.0479	0.006969	6.264e-12	-	173480	0	173480	2	IVNT	Astle-W_Blood-Cell-Traits_EUR_2016
rs58542926	rs58542926	chr19:19379549	chr19:19268740	C	T	Red blood cell count	EFO_0004586	Astle W	27863252	European	2016	-0.03283	0.006767	1.224e-06	-	173480	0	173480	2	IVNT	Astle-W_Blood-Cell-Traits_EUR_2016
rs780093	rs780093	chr2:27742603	chr2:27519736	T	C	Self-reported diabetes	EFO_0000400	Neale B	UKBB	European	2017	-0.002999	0.0004857	6.654e-10	-	337159	13243	323916	1	risk diff	Neale-B_UKBB_EUR_2017
rs58542926	rs58542926	chr19:19379549	chr19:19268740	C	T	Height	EFO_0004339	GIANT	28146470	European	2017	0.021	0.0048	9.7e-06	+	381625	0	381625	106	IVNT	GIANT_Height_EUR_2017
rs58542926	rs58542926	chr19:19379549	chr19:19268740	C	T	Low density lipoprotein	EFO_0004611	GLGC	24097068	European	2013	0.1284	0.0095	1.963e-38	+	83055	0	83055	60	IVNT	GLGC_LDL_EUR_2013
rs58542926	rs58542926	chr19:19379549	chr19:19268740	C	T	Total cholesterol	EFO_0004574	GLGC	24097068	European	2013	0.1364	0.0091	3.987e-45	+	92605	0	92605	60	IVNT	GLGC_TC_EUR_2013
rs58542926	rs58542926	chr19:19379549	chr19:19268740	C	T	Triglycerides	EFO_0004530	GLGC	24097068	European	2013	0.1325	0.0087	1.376e-49	+	86699	0	86699	60	IVNT	GLGC_TG_EUR_2013
rs58542926	rs58542926	chr19:19379549	chr19:19268740	C	T	Vitamin E alpha tocopherol	NCIT_C103350;NCIT_C74963	Wood	23696881	Mixed	2013	NA	NA	9.38e-09	NA	1210	-	-	-	-	GRASP
rs58542926	rs58542926	chr19:19379549	chr19:19268740	C	T	Cholesterol total	EFO_0004574	Surakka I	25961943	European	2015	0.122	0.01095	8e-29	+	-	-	-	-	SD increase	NHGRI-EBI_GWAS_Catalog
rs58542926	rs58542926	chr19:19379549	chr19:19268740	C	T	Triglycerides	EFO_0004530	Surakka I	25961943	European	2015	0.116	0.01113	2e-25	+	-	-	-	-	SD increase	NHGRI-EBI_GWAS_Catalog
rs58542926	rs58542926	chr19:19379549	chr19:19268740	C	T	Age completed full time education	EFO_0004784	Neale B	UKBB	European	2017	0.02081	0.004562	5.079e-06	+	226899	0	226899	1	-	Neale-B_UKBB_EUR_2017
rs58542926	rs58542926	chr19:19379549	chr19:19268740	C	T	Basal metabolic rate	EFO_0007777	Neale B	UKBB	European	2017	0.01396	0.003046	4.587e-06	+	331307	0	331307	1	IVNT	Neale-B_UKBB_EUR_2017
rs58542926	rs58542926	chr19:19379549	chr19:19268740	C	T	Birth weight of first child	EFO_0004344	Neale B	UKBB	European	2017	0.03778	0.008352	6.064e-06	+	145558	0	145558	1	-	Neale-B_UKBB_EUR_2017
rs1264350	rs1264350	chr6:30796545	chr6:30828768	T	C	Self-reported diabetes	EFO_0000400	Neale B	UKBB	European	2017	-0.00289	0.0006358	5.473e-06	-	337159	13243	323916	1	risk diff	Neale-B_UKBB_EUR_2017
rs58542926	rs58542926	chr19:19379549	chr19:19268740	C	T	Height	EFO_0004339	Neale B	UKBB	European	2017	0.02364	0.003263	4.366e-13	+	336474	0	336474	1	IVNT	Neale-B_UKBB_EUR_2017
rs3134924	rs3134924	chr6:32204684	chr6:32236907	T	G	Self-reported diabetes	EFO_0000400	Neale B	UKBB	European	2017	0.003406	0.0006366	8.764e-08	+	337159	13243	323916	1	risk diff	Neale-B_UKBB_EUR_2017
rs58542926	rs58542926	chr19:19379549	chr19:19268740	C	T	Leg fat-free mass left	-	Neale B	UKBB	European	2017	0.01777	0.003025	4.291e-09	+	331258	0	331258	1	IVNT	Neale-B_UKBB_EUR_2017
rs58542926	rs58542926	chr19:19379549	chr19:19268740	C	T	Leg fat-free mass right	-	Neale B	UKBB	European	2017	0.01858	0.003024	8.018e-10	+	331285	0	331285	1	IVNT	Neale-B_UKBB_EUR_2017
rs58542926	rs58542926	chr19:19379549	chr19:19268740	C	T	Leg predicted mass left	-	Neale B	UKBB	European	2017	0.01766	0.003004	4.164e-09	+	331253	0	331253	1	IVNT	Neale-B_UKBB_EUR_2017
rs58542926	rs58542926	chr19:19379549	chr19:19268740	C	T	Leg predicted mass right	-	Neale B	UKBB	European	2017	0.01829	0.003004	1.144e-09	+	331285	0	331285	1	IVNT	Neale-B_UKBB_EUR_2017
rs1260326	rs1260326	chr2:27730940	chr2:27508073	C	T	No treatment with medication for cholesterol, blood pressure, diabetes, or take exogenous hormones	EFO_0007056	Neale B	UKBB	European	2017	0.008179	0.001578	2.196e-07	+	180203	124239	55964	1	risk diff	Neale-B_UKBB_EUR_2017
rs6753534	rs6753534	chr2:27752871	chr2:27530004	C	T	No treatment with medication for cholesterol, blood pressure, diabetes, or take exogenous hormones	EFO_0007056	Neale B	UKBB	European	2017	-0.007589	0.001566	1.268e-06	-	180203	124239	55964	1	risk diff	Neale-B_UKBB_EUR_2017
rs1168041	rs1168041	chr1:62960250	chr1:62494579	C	T	No treatment with medication for cholesterol, blood pressure, diabetes, or take exogenous hormones	EFO_0007056	Neale B	UKBB	European	2017	-0.007416	0.001648	6.834e-06	-	180203	124239	55964	1	risk diff	Neale-B_UKBB_EUR_2017
rs58542926	rs58542926	chr19:19379549	chr19:19268740	C	T	Self-reported high cholesterol	EFO_0008111	Neale B	UKBB	European	2017	0.01464	0.001505	2.402e-22	+	337159	41296	295863	1	risk diff	Neale-B_UKBB_EUR_2017
rs58542926	rs58542926	chr19:19379549	chr19:19268740	C	T	Sitting height	EFO_0004339	Neale B	UKBB	European	2017	0.01869	0.00355	1.412e-07	+	336172	0	336172	1	IVNT	Neale-B_UKBB_EUR_2017
rs58542926	rs58542926	chr19:19379549	chr19:19268740	C	T	Treatment with atorvastatin	EFO_0007056	Neale B	UKBB	European	2017	0.004837	0.0007865	7.763e-10	+	337159	10167	326992	1	risk diff	Neale-B_UKBB_EUR_2017
rs58542926	rs58542926	chr19:19379549	chr19:19268740	C	T	Treatment with insulin product	EFO_0007056	Neale B	UKBB	European	2017	-0.002026	0.0004548	8.395e-06	-	337159	3319	333840	1	risk diff	Neale-B_UKBB_EUR_2017
rs58542926	rs58542926	chr19:19379549	chr19:19268740	C	T	Treatment with simvastatin	EFO_0007056	Neale B	UKBB	European	2017	0.008117	0.001456	2.492e-08	+	337159	38492	298667	1	risk diff	Neale-B_UKBB_EUR_2017
rs58542926	rs58542926	chr19:19379549	chr19:19268740	C	T	Whole body fat-free mass	-	Neale B	UKBB	European	2017	0.01365	0.002905	2.609e-06	+	331291	0	331291	1	IVNT	Neale-B_UKBB_EUR_2017
rs58542926	rs58542926	chr19:19379549	chr19:19268740	C	T	Whole body water mass	-	Neale B	UKBB	European	2017	0.01326	0.002909	5.134e-06	+	331315	0	331315	1	IVNT	Neale-B_UKBB_EUR_2017
rs58542926	rs58542926	chr19:19379549	chr19:19268740	C	T	Alkaline phosphatase	EFO_0004533	Prins B	28887542	European	2017	0.02	NA	8.698e-07	+	9961	0	9961	1	lu/l	Prins-B_ALKP_EUR_2017
rs58542926	rs58542926	chr19:19379549	chr19:19268740	C	T	Low density lipoprotein	EFO_0004611	Prins B	28887542	European	2017	0.12	0.03	6.178e-06	+	9961	0	9961	1	IVNT	Prins-B_LDL_EUR_2017
rs58542926	rs58542926	chr19:19379549	chr19:19268740	C	T	Triglycerides	EFO_0004530	Prins B	28887542	European	2017	0.13	0.03	3.314e-06	+	9961	0	9961	1	IVNT	Prins-B_TG_EUR_2017
rs58542926	rs58542926	chr19:19379549	chr19:19268740	C	T	Total cholesterol	EFO_0004574	Prins B	28887542	European	2017	0.14	0.03	4.253e-07	+	9961	0	9961	1	IVNT	Prins-B_Total-Cholesterol_EUR_2017
rs58542926	rs58542926	chr19:19379549	chr19:19268740	C	T	Coronary artery disease	EFO_0000378;EFO_0001645	van der Harst P	29212778	Mixed	2018	0.0514	0.0108	2.102e-06	+	547261	122733	424528	2	log OR	van-der-Harst-P_CAD_Mixed_2018
rs7118175	rs7118175	chr11:61639358	chr11:61871886	C	T	Pulse rate	EFO_0004326	Neale B	UKBB	European	2017	0.02052	0.004589	7.775e-06	+	317756	0	317756	1	IVNT	Neale-B_UKBB_EUR_2017
rs72987546	rs72987546	chr11:102836480	chr11:102965751	C	T	Post bronchodilator FEV1FVC ratio	GO_0097366;EFO_0004713	Lutz SM	26634245	Mixed	2015	-0.012	0.002524	2e-06	-	-	-	-	-	unit decrease	NHGRI-EBI_GWAS_Catalog
rs75425611	rs75425611	chr4:134262913	chr4:133341758	A	C	Cause of death: sigmoid colon	-	Neale B	UKBB	European	2017	0.02276	0.004945	4.231e-06	+	7637	45	7592	1	risk diff	Neale-B_UKBB_EUR_2017
rs869112	rs869112	chr11:61416970	chr11:61649498	G	A	Types of physical activity in last 4 weeks: none of the above	EFO_0008002	Neale B	UKBB	European	2017	-0.005407	0.0009801	3.465e-08	-	335599	19551	316048	1	risk diff	Neale-B_UKBB_EUR_2017
rs1077834	rs1077834	chr15:58723479	chr15:58431280	T	C	Hematocrit	EFO_0004586	Astle W	27863252	European	2016	0.01948	0.004289	5.565e-06	+	173480	0	173480	2	IVNT	Astle-W_Blood-Cell-Traits_EUR_2016
rs1077834	rs1077834	chr15:58723479	chr15:58431280	T	C	Hemoglobin concentration	EFO_0004586	Astle W	27863252	European	2016	0.02414	0.004307	2.078e-08	+	173480	0	173480	2	IVNT	Astle-W_Blood-Cell-Traits_EUR_2016
rs1077834	rs1077834	chr15:58723479	chr15:58431280	T	C	Age-related macular degeneration	EFO_0001365	Fritsche LG	26691988	European	2015	NA	NA	7.73e-11	+	33976	16144	17832	26	log OR	Fritsche-L_AMD_EUR_2016
rs1077834	rs1077834	chr15:58723479	chr15:58431280	T	C	Age-related macular degeneration	EFO_0001365	Fritsche L	23455636	Mixed	2013	NA	NA	3.426e-06	+	59082	7537	51545	15	log OR	Fritsche-L_AMD_Mixed_2013
rs1077834	rs1077834	chr15:58723479	chr15:58431280	T	C	High density lipoprotein	EFO_0004612	GLGC	24097068	European	2013	-0.1253	0.0041	7.77e-180	-	184349	0	184349	60	IVNT	GLGC_HDL_EUR_2013
rs1077834	rs1077834	chr15:58723479	chr15:58431280	T	C	High density lipoprotein	EFO_0004612	GLGC	20686565	Mixed	2010	-0.1141	0.0061	9.646e-84	-	99900	0	99900	46	Z-score	GLGC_HDL_Mixed_2010
rs1077834	rs1077834	chr15:58723479	chr15:58431280	T	C	Total cholesterol	EFO_0004574	GLGC	24097068	European	2013	-0.0652	0.0043	3.283e-47	-	184504	0	184504	60	IVNT	GLGC_TC_EUR_2013
rs1077834	rs1077834	chr15:58723479	chr15:58431280	T	C	Total cholesterol	EFO_0004574	GLGC	20686565	Mixed	2010	-0.0541	0.0063	2.339e-18	-	100184	0	100184	46	Z-score	GLGC_TC_Mixed_2010
rs1077834	rs1077834	chr15:58723479	chr15:58431280	T	C	Triglycerides	EFO_0004530	GLGC	24097068	European	2013	-0.047	0.0041	4.84e-28	-	175013	0	175013	60	IVNT	GLGC_TG_EUR_2013
rs1077834	rs1077834	chr15:58723479	chr15:58431280	T	C	Triglycerides	EFO_0004530	GLGC	20686565	Mixed	2010	-0.0402	0.006	5.201e-12	-	96598	0	96598	46	Z-score	GLGC_TG_Mixed_2010
rs1077834	rs1077834	chr15:58723479	chr15:58431280	T	C	Advanced age related macular degeneration	NCIT_C84391;HP_0007868	Fritsche L	23455636	Mixed	2013	NA	NA	3.426e-06	NA	59494	-	-	-	-	GRASP
rs1077834	rs1077834	chr15:58723479	chr15:58431280	T	C	HDL cholesterol	NCIT_C61041;NCIT_C105587	Kathiresan S	19060906	European	2008	NA	NA	7.41e-18	NA	19840	-	-	-	-	GRASP
rs1077834	rs1077834	chr15:58723479	chr15:58431280	T	C	HDL cholesterol	NCIT_C61041;NCIT_C105587	Kamatani Y	20139978	East Asian	2010	NA	NA	1.27e-14	NA	14700	-	-	-	-	GRASP
rs1077834	rs1077834	chr15:58723479	chr15:58431280	T	C	HDL cholesterol	NCIT_C61041;NCIT_C105587	GLGC	20686565	Mixed	2010	NA	NA	9.646e-84	NA	100184	-	-	-	-	GRASP
rs1077834	rs1077834	chr15:58723479	chr15:58431280	T	C	HDL cholesterol change with statins	EFO_0007805	Barber M	20339536	European	2010	NA	NA	8.9e-06	NA	3928	-	-	-	-	GRASP
rs1077834	rs1077834	chr15:58723479	chr15:58431280	T	C	HDL cholesterol median HDL cholesterol	NCIT_C61041;NCIT_C105587	Turner	21589926	Mixed	2011	NA	NA	4.03e-06	NA	3740	-	-	-	-	GRASP
rs1077834	rs1077834	chr15:58723479	chr15:58431280	T	C	Total cholesterol	NCIT_C61032;NCIT_C105586	GLGC	20686565	Mixed	2010	NA	NA	2.339e-18	NA	100184	-	-	-	-	GRASP
rs1077834	rs1077834	chr15:58723479	chr15:58431280	T	C	Triglycerides	-	GLGC	20686565	Mixed	2010	NA	NA	5.201e-12	NA	100184	-	-	-	-	GRASP
rs1077834	rs1077834	chr15:58723479	chr15:58431280	T	C	C reactive protein levels or HDL cholesterol levels pleiotropy	EFO_0004458;EFO_0004612	Ligthart S	27286809	Unspecified	2016	NA	NA	3e-87	NA	-	-	-	-	-	NHGRI-EBI_GWAS_Catalog
rs1077834	rs1077834	chr15:58723479	chr15:58431280	T	C	HDL cholesterol levels	EFO_0004612	Spracklen CN	28334899	East Asian	2017	0.133	0.01012	2e-39	+	-	-	-	-	unit decrease	NHGRI-EBI_GWAS_Catalog
rs1077834	rs1077834	chr15:58723479	chr15:58431280	T	C	Hematological and biochemical traits	EFO_0004348	Kamatani Y	20139978	East Asian	2010	0.14	0.01809	1e-14	+	-	-	-	-	unit decrease	NHGRI-EBI_GWAS_Catalog
rs1077834	rs1077834	chr15:58723479	chr15:58431280	T	C	Total cholesterol levels	EFO_0004574	Spracklen CN	28334899	East Asian	2017	0.0652	0.004126	3e-56	+	-	-	-	-	unit decrease	NHGRI-EBI_GWAS_Catalog
rs1077834	rs1077834	chr15:58723479	chr15:58431280	T	C	Self-reported high cholesterol	EFO_0008111	Neale B	UKBB	European	2017	-0.004729	0.0009637	9.242e-07	-	337159	41296	295863	1	risk diff	Neale-B_UKBB_EUR_2017
rs1077834	rs1077834	chr15:58723479	chr15:58431280	T	C	High density lipoprotein	EFO_0004612	Prins B	28887542	European	2017	-0.08	0.02	9.223e-06	-	9961	0	9961	1	IVNT	Prins-B_HDL_EUR_2017
rs1077834	rs1077834	chr15:58723479	chr15:58431280	T	C	High density lipoprotein	EFO_0004612	Spracklen CN	28334899	East Asian	2017	-0.1367	0.01	2.69e-43	-	21731	0	21731	13	IVNT	Spracklen-CN_HDL_EAS_2017
rs1077834	rs1077834	chr15:58723479	chr15:58431280	T	C	Total cholesterol	EFO_0004574	Spracklen CN	28334899	East Asian	2017	-0.0722	0.0104	1.39e-12	-	21729	0	21729	13	IVNT	Spracklen-CN_Total-Cholesterol_EAS_2017
rs1077834	rs1077834	chr15:58723479	chr15:58431280	T	C	Triglycerides	EFO_0004530	Spracklen CN	28334899	East Asian	2017	-0.0843	0.0116	2.45e-13	-	17335	0	17335	13	IVNT	Spracklen-CN_Triglycerides_EAS_2017
rs112694435	rs112694435	chr15:58790650	chr15:58498451	A	G	White blood cell count	EFO_0004586	Astle W	27863252	European	2016	0.03638	0.007928	4.466e-06	+	173480	0	173480	2	IVNT	Astle-W_Blood-Cell-Traits_EUR_2016
rs12899879	rs12899879	chr15:58591415	chr15:58299216	C	T	High density lipoprotein	EFO_0004612	GLGC	24097068	European	2013	0.0467	0.0077	3.551e-09	+	92820	0	92820	60	IVNT	GLGC_HDL_EUR_2013
rs12899879	rs12899879	chr15:58591415	chr15:58299216	C	T	High density lipoprotein	EFO_0004612	GLGC	20686565	Mixed	2010	0.0444	0.0079	1.258e-09	+	99900	0	99900	46	Z-score	GLGC_HDL_Mixed_2010
rs12899879	rs12899879	chr15:58591415	chr15:58299216	C	T	HDL cholesterol	NCIT_C61041;NCIT_C105587	GLGC	20686565	Mixed	2010	NA	NA	1.258e-09	NA	100184	-	-	-	-	GRASP
rs12899879	rs12899879	chr15:58591415	chr15:58299216	C	T	High density lipoprotein	EFO_0004612	Spracklen CN	28334899	East Asian	2017	0.0599	0.0094	7.52e-11	+	23561	0	23561	13	IVNT	Spracklen-CN_HDL_EAS_2017
rs13081352	rs13081352	chr3:135941416	chr3:136222574	A	C	Arm fat mass right	-	Neale B	UKBB	European	2017	-0.01687	0.003688	4.76e-06	-	331226	0	331226	1	IVNT	Neale-B_UKBB_EUR_2017
rs13081352	rs13081352	chr3:135941416	chr3:136222574	A	C	Body mass index	EFO_0004340	Neale B	UKBB	European	2017	-0.02395	0.003724	1.264e-10	-	336107	0	336107	1	IVNT	Neale-B_UKBB_EUR_2017
rs13081352	rs13081352	chr3:135941416	chr3:136222574	A	C	Hip circumference	EFO_0005093	Neale B	UKBB	European	2017	-0.01875	0.003728	4.936e-07	-	336601	0	336601	1	IVNT	Neale-B_UKBB_EUR_2017
rs13081352	rs13081352	chr3:135941416	chr3:136222574	A	C	Impedance of arm left	-	Neale B	UKBB	European	2017	0.01533	0.002658	7.961e-09	+	331292	0	331292	1	IVNT	Neale-B_UKBB_EUR_2017
rs13081352	rs13081352	chr3:135941416	chr3:136222574	A	C	Impedance of arm right	-	Neale B	UKBB	European	2017	0.01654	0.002647	4.109e-10	+	331279	0	331279	1	IVNT	Neale-B_UKBB_EUR_2017
rs13081352	rs13081352	chr3:135941416	chr3:136222574	A	C	Impedance of whole body	-	Neale B	UKBB	European	2017	0.01612	0.00287	1.951e-08	+	331284	0	331284	1	IVNT	Neale-B_UKBB_EUR_2017
rs13081352	rs13081352	chr3:135941416	chr3:136222574	A	C	Leg fat mass left	-	Neale B	UKBB	European	2017	-0.01612	0.002975	6.017e-08	-	331275	0	331275	1	IVNT	Neale-B_UKBB_EUR_2017
rs13081352	rs13081352	chr3:135941416	chr3:136222574	A	C	Leg fat mass right	-	Neale B	UKBB	European	2017	-0.0169	0.003009	1.935e-08	-	331293	0	331293	1	IVNT	Neale-B_UKBB_EUR_2017
rs13081352	rs13081352	chr3:135941416	chr3:136222574	A	C	Leg fat percentage left	-	Neale B	UKBB	European	2017	-0.01179	0.002353	5.439e-07	-	331278	0	331278	1	IVNT	Neale-B_UKBB_EUR_2017
rs13081352	rs13081352	chr3:135941416	chr3:136222574	A	C	Leg fat percentage right	-	Neale B	UKBB	European	2017	-0.0124	0.002384	1.989e-07	-	331296	0	331296	1	IVNT	Neale-B_UKBB_EUR_2017
rs13081352	rs13081352	chr3:135941416	chr3:136222574	A	C	Waist circumference	EFO_0004342	Neale B	UKBB	European	2017	-0.02133	0.003334	1.565e-10	-	336639	0	336639	1	IVNT	Neale-B_UKBB_EUR_2017
rs13081352	rs13081352	chr3:135941416	chr3:136222574	A	C	Coronary artery disease	EFO_0000378;EFO_0001645	van der Harst P	29212778	Mixed	2018	-0.06506	0.01091	2.5e-09	-	296525	34541	261984	1	log OR	van-der-Harst-P_CAD-UKBB_Mixed_2018
rs13081352	rs13081352	chr3:135941416	chr3:136222574	A	C	Coronary artery disease	EFO_0000378;EFO_0001645	van der Harst P	29212778	Mixed	2018	-0.0664	0.0092	4.458e-13	-	547261	122733	424528	2	log OR	van-der-Harst-P_CAD_Mixed_2018
rs13329231	rs13329231	chr15:40412096	chr15:40119895	A	G	Cause of death: cholangitis	EFO_1001486;EFO_0004267;EFO_0004268	Neale B	UKBB	European	2017	0.008526	0.001849	4.079e-06	+	7637	10	7627	1	risk diff	Neale-B_UKBB_EUR_2017
rs145347194	rs145347194	chr15:58670135	chr15:58377936	C	T	Cause of death: secondary malignant neoplasm of retroperitoneum and peritoneum	-	Neale B	UKBB	European	2017	0.004461	0.000998	7.921e-06	+	7637	9	7628	1	risk diff	Neale-B_UKBB_EUR_2017
rs1532085	rs1532085	chr15:58683366	chr15:58391167	A	G	Age-related macular degeneration	EFO_0001365	Fritsche LG	26691988	European	2015	NA	NA	3.28e-12	-	33976	16144	17832	26	log OR	Fritsche-L_AMD_EUR_2016
rs1532085	rs1532085	chr15:58683366	chr15:58391167	A	G	Age-related macular degeneration	EFO_0001365	Fritsche L	23455636	Mixed	2013	NA	NA	2.355e-08	-	59318	7646	51672	15	log OR	Fritsche-L_AMD_Mixed_2013
rs1532085	rs1532085	chr15:58683366	chr15:58391167	A	G	Neovascularization	EFO_0001365;EFO_0004683;EFO_0008372;EFO_0008336	Fritsche L	23455636	Mixed	2013	NA	NA	1.168e-06	-	54796	4485	50311	15	log OR	Fritsche-L_Neovascularization_Mixed_2013
rs1532085	rs1532085	chr15:58683366	chr15:58391167	A	G	High density lipoprotein	EFO_0004612	GLGC	24097068	European	2013	0.1068	0.0035	1.24e-188	+	185482	0	185482	60	IVNT	GLGC_HDL_EUR_2013
rs1532085	rs1532085	chr15:58683366	chr15:58391167	A	G	High density lipoprotein	EFO_0004612	GLGC	20686565	Mixed	2010	0.1028	0.005	2.92e-96	+	99900	0	99900	46	Z-score	GLGC_HDL_Mixed_2010
rs1532085	rs1532085	chr15:58683366	chr15:58391167	A	G	Total cholesterol	EFO_0004574	GLGC	24097068	European	2013	0.0545	0.0036	7.334e-47	+	185639	0	185639	60	IVNT	GLGC_TC_EUR_2013
rs1532085	rs1532085	chr15:58683366	chr15:58391167	A	G	Total cholesterol	EFO_0004574	GLGC	20686565	Mixed	2010	0.0491	0.0052	8.832e-20	+	100184	0	100184	46	Z-score	GLGC_TC_Mixed_2010
rs1532085	rs1532085	chr15:58683366	chr15:58391167	A	G	Triglycerides	EFO_0004530	GLGC	24097068	European	2013	0.031	0.0034	2.318e-18	+	176156	0	176156	60	IVNT	GLGC_TG_EUR_2013
rs1532085	rs1532085	chr15:58683366	chr15:58391167	A	G	Triglycerides	EFO_0004530	GLGC	20686565	Mixed	2010	0.0322	0.0049	1.779e-11	+	96598	0	96598	46	Z-score	GLGC_TG_Mixed_2010
rs1532085	rs1532085	chr15:58683366	chr15:58391167	A	G	ALDH1A2 gene expression in human liver	NCIT_C21308	GLGC	20686565	Mixed	2010	NA	NA	5e-08	NA	100184	-	-	-	-	GRASP
rs1532085	rs1532085	chr15:58683366	chr15:58391167	A	G	APOA1 apolipoprotein AI	NCIT_C116417;NCIT_C74733;NCIT_C116419	Chasman	19802338	European	2008	NA	NA	9e-14	NA	6382	-	-	-	-	GRASP
rs1532085	rs1532085	chr15:58683366	chr15:58391167	A	G	Advanced age related macular degeneration	NCIT_C84391;HP_0007868	Yu Y	21665990	European	2011	NA	NA	1e-07	NA	6728	-	-	-	-	GRASP
rs1532085	rs1532085	chr15:58683366	chr15:58391167	A	G	Advanced age related macular degeneration	NCIT_C84391;HP_0007868	Fritsche L	23455636	Mixed	2013	NA	NA	2.355e-08	NA	59494	-	-	-	-	GRASP
rs1532085	rs1532085	chr15:58683366	chr15:58391167	A	G	Advanced age related macular degeneration choroidal neovascularization vs no AMD	NCIT_C84391;HP_0007868	Fritsche L	23455636	Mixed	2013	NA	NA	1.168e-06	NA	59494	-	-	-	-	GRASP
rs1532085	rs1532085	chr15:58683366	chr15:58391167	A	G	Circulating vitamin E levels circulating alpha tocopherol concentrations	EFO_0004729	Major JM	21729881	European	2011	NA	NA	7.74e-06	NA	4014	-	-	-	-	GRASP
rs1532085	rs1532085	chr15:58683366	chr15:58391167	A	G	HDL cholesterol	NCIT_C61041;NCIT_C105587	Kathiresan S	19060906	European	2008	NA	NA	2.56e-20	NA	19840	-	-	-	-	GRASP
rs1532085	rs1532085	chr15:58683366	chr15:58391167	A	G	HDL cholesterol	NCIT_C61041;NCIT_C105587	Aulchenko YS	19060911	European	2008	NA	NA	9.7e-36	NA	22562	-	-	-	-	GRASP
rs1532085	rs1532085	chr15:58683366	chr15:58391167	A	G	HDL cholesterol	NCIT_C61041;NCIT_C105587	Chasman	19802338	European	2008	NA	NA	1.3e-10	NA	6382	-	-	-	-	GRASP
rs1532085	rs1532085	chr15:58683366	chr15:58391167	A	G	HDL cholesterol	NCIT_C61041;NCIT_C105587	Barber M	20339536	European	2010	NA	NA	1.983e-07	NA	3928	-	-	-	-	GRASP
rs1532085	rs1532085	chr15:58683366	chr15:58391167	A	G	HDL cholesterol	NCIT_C61041;NCIT_C105587	GLGC	20686565	Mixed	2010	NA	NA	7.3e-103	NA	100184	-	-	-	-	GRASP
rs1532085	rs1532085	chr15:58683366	chr15:58391167	A	G	HDL cholesterol	NCIT_C61041;NCIT_C105587	Lettre G	21347282	African	2011	NA	NA	1e-35	NA	8090	-	-	-	-	GRASP
rs1532085	rs1532085	chr15:58683366	chr15:58391167	A	G	HDL cholesterol	NCIT_C61041;NCIT_C105587	Middelberg RP	21943158	European	2011	NA	NA	2.4e-11	NA	11683	-	-	-	-	GRASP
rs1532085	rs1532085	chr15:58683366	chr15:58391167	A	G	HDL cholesterol	NCIT_C61041;NCIT_C105587	Asselbergs	23063622	European	2012	NA	NA	2.69e-08	NA	66240	-	-	-	-	GRASP
rs1532085	rs1532085	chr15:58683366	chr15:58391167	A	G	HDL cholesterol	NCIT_C61041;NCIT_C105587	Weissglas Volkov D	23505323	Hispanic	2013	NA	NA	2.32e-06	NA	2240	-	-	-	-	GRASP
rs1532085	rs1532085	chr15:58683366	chr15:58391167	A	G	HDL cholesterol change with statins	EFO_0007805	Barber M	20339536	European	2010	NA	NA	2e-07	NA	3928	-	-	-	-	GRASP
rs1532085	rs1532085	chr15:58683366	chr15:58391167	A	G	HDL cholesterol lipoprotein fraction concentration in fasting sample	EFO_0004612	Chasman DI	19936222	European	2009	NA	NA	8.92e-15	NA	17296	-	-	-	-	GRASP
rs1532085	rs1532085	chr15:58683366	chr15:58391167	A	G	HDL cholesterol median HDL cholesterol	NCIT_C61041;NCIT_C105587	Turner	21589926	Mixed	2011	NA	NA	7.3e-12	NA	3740	-	-	-	-	GRASP
rs1532085	rs1532085	chr15:58683366	chr15:58391167	A	G	HDL cholesterol mmoll	NCIT_C61041;NCIT_C105587	Sabatti C	19060910	European	2008	NA	NA	2.74e-11	NA	4763	-	-	-	-	GRASP
rs1532085	rs1532085	chr15:58683366	chr15:58391167	A	G	HDL cholesterol small lipoprotein fraction concentration	EFO_0004612	Chasman DI	19936222	European	2009	NA	NA	6.79e-17	NA	17296	-	-	-	-	GRASP
rs780093	rs780093	chr2:27742603	chr2:27519736	T	C	No treatment with medication for cholesterol, blood pressure, diabetes, or take exogenous hormones	EFO_0007056	Neale B	UKBB	European	2017	-0.007747	0.001588	1.066e-06	-	180203	124239	55964	1	risk diff	Neale-B_UKBB_EUR_2017
rs1532085	rs1532085	chr15:58683366	chr15:58391167	A	G	Hemoglobin Hb	HP_0011902	van der Harst P	23222517	Mixed	2012	NA	NA	6.7e-11	NA	71861	-	-	-	-	GRASP
rs1532085	rs1532085	chr15:58683366	chr15:58391167	A	G	IDL total lipoprotein fraction concentration	GO_0034373;GO_0071831	Chasman DI	19936222	European	2009	NA	NA	1.45e-19	NA	17296	-	-	-	-	GRASP
rs1532085	rs1532085	chr15:58683366	chr15:58391167	A	G	IDL total lipoprotein fraction concentration in fasting sample	GO_0071831;GO_0034373	Chasman DI	19936222	European	2009	NA	NA	3.7e-16	NA	17296	-	-	-	-	GRASP
rs1532085	rs1532085	chr15:58683366	chr15:58391167	A	G	LIPC gene expression in human liver	NCIT_C82869	GLGC	20686565	Mixed	2010	NA	NA	7e-23	NA	100184	-	-	-	-	GRASP
rs1532085	rs1532085	chr15:58683366	chr15:58391167	A	G	Serum triglycerides levels males	HP_0002155	Tan A	22171074	East Asian	2011	NA	NA	1.01e-06	NA	1999	-	-	-	-	GRASP
rs1532085	rs1532085	chr15:58683366	chr15:58391167	A	G	Total cholesterol	NCIT_C61032;NCIT_C105586	Aulchenko YS	19060911	European	2008	NA	NA	3.7e-07	NA	22562	-	-	-	-	GRASP
rs1532085	rs1532085	chr15:58683366	chr15:58391167	A	G	Total cholesterol	NCIT_C61032;NCIT_C105586	GLGC	20686565	Mixed	2010	NA	NA	1.2e-20	NA	100184	-	-	-	-	GRASP
rs1532085	rs1532085	chr15:58683366	chr15:58391167	A	G	Triglycerides	-	GLGC	20686565	Mixed	2010	NA	NA	1.779e-11	NA	100184	-	-	-	-	GRASP
rs1532085	rs1532085	chr15:58683366	chr15:58391167	A	G	Cholesterol total	EFO_0004574	Aulchenko YS	19060911	European	2008	-0.05	0.009864	4e-07	-	-	-	-	-	SD decrease	NHGRI-EBI_GWAS_Catalog
rs1532085	rs1532085	chr15:58683366	chr15:58391167	A	G	Cholesterol total	EFO_0004574	GLGC	20686565	Mixed	2010	1.54	0.1692	9e-20	+	-	-	-	-	mg/dL increase	NHGRI-EBI_GWAS_Catalog
rs1532085	rs1532085	chr15:58683366	chr15:58391167	A	G	Cholesterol total	EFO_0004574	GLGC	24097068	European	2013	0.054	0.003755	7e-47	+	-	-	-	-	unit increase	NHGRI-EBI_GWAS_Catalog
rs1532085	rs1532085	chr15:58683366	chr15:58391167	A	G	HDL cholesterol	EFO_0004612	Sabatti C	19060910	European	2008	0.05	0.00786	2e-10	+	-	-	-	-	mmol/l increase	NHGRI-EBI_GWAS_Catalog
rs1532085	rs1532085	chr15:58683366	chr15:58391167	A	G	HDL cholesterol	EFO_0004612	Aulchenko YS	19060911	European	2008	-0.13	0.01042	1e-35	-	-	-	-	-	SD decrease	NHGRI-EBI_GWAS_Catalog
rs1532085	rs1532085	chr15:58683366	chr15:58391167	A	G	HDL cholesterol	EFO_0004612	GLGC	20686565	Mixed	2010	1.45	0.06965	3e-96	+	-	-	-	-	mg/dL increase	NHGRI-EBI_GWAS_Catalog
rs1532085	rs1532085	chr15:58683366	chr15:58391167	A	G	HDL cholesterol	EFO_0004612	GLGC	24097068	European	2013	0.107	0.003652	1e-188	+	-	-	-	-	unit increase	NHGRI-EBI_GWAS_Catalog
rs1532085	rs1532085	chr15:58683366	chr15:58391167	A	G	HDL cholesterol levels	EFO_0004612	Spracklen CN	28334899	East Asian	2017	0.107	0.003429	1e-213	+	-	-	-	-	unit increase	NHGRI-EBI_GWAS_Catalog
rs1532085	rs1532085	chr15:58683366	chr15:58391167	A	G	Lipid metabolism phenotypes	EFO_0004529	Chasman DI	19936222	European	2009	NA	NA	1e-19	NA	-	-	-	-	-	NHGRI-EBI_GWAS_Catalog
rs1532085	rs1532085	chr15:58683366	chr15:58391167	A	G	Lipid metabolism phenotypes	EFO_0004529	Chasman DI	19936222	European	2009	NA	NA	9e-15	NA	-	-	-	-	-	NHGRI-EBI_GWAS_Catalog
rs1532085	rs1532085	chr15:58683366	chr15:58391167	A	G	Lipid metabolism phenotypes	EFO_0004529	Chasman DI	19936222	European	2009	NA	NA	4e-16	NA	-	-	-	-	-	NHGRI-EBI_GWAS_Catalog
rs1532085	rs1532085	chr15:58683366	chr15:58391167	A	G	Metabolic syndrome	EFO_0000195	Kristiansson K	22399527	European	2012	-0.13	0.01286	5e-24	-	-	-	-	-	mmol/l decrease	NHGRI-EBI_GWAS_Catalog
rs1532085	rs1532085	chr15:58683366	chr15:58391167	A	G	Metabolite levels	EFO_0004723	Inouye M	22916037	European	2012	NA	NA	9e-104	NA	-	-	-	-	-	NHGRI-EBI_GWAS_Catalog
rs1532085	rs1532085	chr15:58683366	chr15:58391167	A	G	Metabolite levels lipoprotein measures	EFO_0004732;EFO_0005664	Kettunen J	27005778	European	2016	-0.26	0.00981	9e-155	-	-	-	-	-	unit decrease	NHGRI-EBI_GWAS_Catalog
rs1532085	rs1532085	chr15:58683366	chr15:58391167	A	G	Red blood cell traits	EFO_0004527	van der Harst P	23222517	Mixed	2012	-0.034	0.005214	7e-11	-	-	-	-	-	unit increase	NHGRI-EBI_GWAS_Catalog
rs1532085	rs1532085	chr15:58683366	chr15:58391167	A	G	Triglycerides	EFO_0004530	GLGC	20686565	Mixed	2010	-2.99	0.4069	2e-13	-	-	-	-	-	mg/dL increase	NHGRI-EBI_GWAS_Catalog
rs1532085	rs1532085	chr15:58683366	chr15:58391167	A	G	Triglycerides	EFO_0004530	GLGC	24097068	European	2013	0.031	0.00354	2e-18	+	-	-	-	-	mg/dL increase	NHGRI-EBI_GWAS_Catalog
rs780093	rs780093	chr2:27742603	chr2:27519736	T	C	No treatment with medication for cholesterol, blood pressure, diabetes, or take exogenous hormones	EFO_0007056	Neale B	UKBB	European	2017	-0.007747	0.001588	1.066e-06	-	180203	124239	55964	1	risk diff	Neale-B_UKBB_EUR_2017
rs492602	rs492602	chr19:49206417	chr19:48703160	G	A	No treatment with medication for cholesterol, blood pressure, diabetes, or take exogenous hormones	EFO_0007056	Neale B	UKBB	European	2017	-0.007575	0.001546	9.635e-07	-	180203	124239	55964	1	risk diff	Neale-B_UKBB_EUR_2017
rs1532085	rs1532085	chr15:58683366	chr15:58391167	A	G	Self-reported high cholesterol	EFO_0008111	Neale B	UKBB	European	2017	0.005294	0.0008173	9.286e-11	+	337159	41296	295863	1	risk diff	Neale-B_UKBB_EUR_2017
rs1532085	rs1532085	chr15:58683366	chr15:58391167	A	G	High density lipoprotein	EFO_0004612	Prins B	28887542	European	2017	0.1	0.02	1.641e-11	+	9961	0	9961	1	IVNT	Prins-B_HDL_EUR_2017
rs1532085	rs1532085	chr15:58683366	chr15:58391167	A	G	Total cholesterol	EFO_0004574	Prins B	28887542	European	2017	0.08	0.01	5.75e-08	+	9961	0	9961	1	IVNT	Prins-B_Total-Cholesterol_EUR_2017
rs1532085	rs1532085	chr15:58683366	chr15:58391167	A	G	High density lipoprotein	EFO_0004612	Spracklen CN	28334899	East Asian	2017	0.1152	0.0092	3.99e-36	+	23546	0	23546	13	IVNT	Spracklen-CN_HDL_EAS_2017
rs1532085	rs1532085	chr15:58683366	chr15:58391167	A	G	Total cholesterol	EFO_0004574	Spracklen CN	28334899	East Asian	2017	0.0588	0.0099	2.33e-09	+	22172	0	22172	13	IVNT	Spracklen-CN_Total-Cholesterol_EAS_2017
rs1532085	rs1532085	chr15:58683366	chr15:58391167	A	G	Triglycerides	EFO_0004530	Spracklen CN	28334899	East Asian	2017	0.0573	0.0108	1.66e-07	+	17793	0	17793	13	IVNT	Spracklen-CN_Triglycerides_EAS_2017
rs1532085	rs1532085	chr15:58683366	chr15:58391167	A	G	Cholesterol	EFO_1001380	Aulchenko YS	19060911	European	2008	NA	NA	4e-07	NA	-	-	-	-	-	dbGaP
rs1532085	rs1532085	chr15:58683366	chr15:58391167	A	G	Cholesterol	EFO_1001380	GLGC	20686565	Mixed	2010	NA	NA	9e-20	NA	-	-	-	-	-	dbGaP
rs1532085	rs1532085	chr15:58683366	chr15:58391167	A	G	Cholesterol hdl	-	Sabatti C	19060910	European	2008	NA	NA	2e-10	NA	-	-	-	-	-	dbGaP
rs1532085	rs1532085	chr15:58683366	chr15:58391167	A	G	Cholesterol hdl	-	Aulchenko YS	19060911	European	2008	NA	NA	1e-35	NA	-	-	-	-	-	dbGaP
rs1532085	rs1532085	chr15:58683366	chr15:58391167	A	G	Cholesterol hdl	-	GLGC	20686565	Mixed	2010	NA	NA	3e-96	NA	-	-	-	-	-	dbGaP
rs1532085	rs1532085	chr15:58683366	chr15:58391167	A	G	Lipoproteins hdl	-	Sabatti C	19060910	European	2008	NA	NA	1.766e-10	NA	-	-	-	-	-	dbGaP
rs1532085	rs1532085	chr15:58683366	chr15:58391167	A	G	Metabolic syndrome x	EFO_0000195	Kristiansson K	22399527	European	2012	NA	NA	5e-24	NA	-	-	-	-	-	dbGaP
rs1532085	rs1532085	chr15:58683366	chr15:58391167	A	G	Triglycerides	-	GLGC	20686565	Mixed	2010	NA	NA	2e-13	NA	-	-	-	-	-	dbGaP
rs17269250	rs17269250	chr15:58725986	chr15:58433787	G	T	Toe surgery or amputation	EFO_0009632	Neale B	UKBB	European	2017	0.01208	0.002691	7.256e-06	+	24008	137	23871	1	risk diff	Neale-B_UKBB_EUR_2017
rs174566	rs174566	chr11:61592362	chr11:61824890	A	G	Eosinophil count	EFO_0004586	Astle W	27863252	European	2016	0.02307	0.00373	6.235e-10	+	173480	0	173480	2	IVNT	Astle-W_Blood-Cell-Traits_EUR_2016
rs174566	rs174566	chr11:61592362	chr11:61824890	A	G	Granulocyte count	EFO_0004586	Astle W	27863252	European	2016	0.02595	0.003756	4.88e-12	+	173480	0	173480	2	IVNT	Astle-W_Blood-Cell-Traits_EUR_2016
rs174566	rs174566	chr11:61592362	chr11:61824890	A	G	Granulocyte percentage of myeloid white cells	EFO_0004586	Astle W	27863252	European	2016	0.02999	0.003738	1.029e-15	+	173480	0	173480	2	IVNT	Astle-W_Blood-Cell-Traits_EUR_2016
rs174566	rs174566	chr11:61592362	chr11:61824890	A	G	Hematocrit	EFO_0004586	Astle W	27863252	European	2016	-0.02446	0.003694	3.54e-11	-	173480	0	173480	2	IVNT	Astle-W_Blood-Cell-Traits_EUR_2016
rs174566	rs174566	chr11:61592362	chr11:61824890	A	G	Hemoglobin concentration	EFO_0004586	Astle W	27863252	European	2016	-0.02783	0.00371	6.355e-14	-	173480	0	173480	2	IVNT	Astle-W_Blood-Cell-Traits_EUR_2016
rs174566	rs174566	chr11:61592362	chr11:61824890	A	G	Mean corpuscular volume	EFO_0004586	Astle W	27863252	European	2016	0.0237	0.003693	1.389e-10	+	173480	0	173480	2	IVNT	Astle-W_Blood-Cell-Traits_EUR_2016
rs174566	rs174566	chr11:61592362	chr11:61824890	A	G	Mean platelet volume	EFO_0004586	Astle W	27863252	European	2016	0.03797	0.003781	1.01e-23	+	173480	0	173480	2	IVNT	Astle-W_Blood-Cell-Traits_EUR_2016
rs174566	rs174566	chr11:61592362	chr11:61824890	A	G	Monocyte percentage of white cells	EFO_0004586	Astle W	27863252	European	2016	-0.02773	0.003728	1.013e-13	-	173480	0	173480	2	IVNT	Astle-W_Blood-Cell-Traits_EUR_2016
rs174566	rs174566	chr11:61592362	chr11:61824890	A	G	Myeloid white cell count	EFO_0004586	Astle W	27863252	European	2016	0.02346	0.003766	4.713e-10	+	173480	0	173480	2	IVNT	Astle-W_Blood-Cell-Traits_EUR_2016
rs174566	rs174566	chr11:61592362	chr11:61824890	A	G	Neutrophil count	EFO_0004586	Astle W	27863252	European	2016	0.02366	0.003747	2.734e-10	+	173480	0	173480	2	IVNT	Astle-W_Blood-Cell-Traits_EUR_2016
rs174566	rs174566	chr11:61592362	chr11:61824890	A	G	Platelet count	EFO_0004586	Astle W	27863252	European	2016	-0.03722	0.003813	1.656e-22	-	173480	0	173480	2	IVNT	Astle-W_Blood-Cell-Traits_EUR_2016
rs174566	rs174566	chr11:61592362	chr11:61824890	A	G	Plateletcrit	EFO_0004586	Astle W	27863252	European	2016	-0.02265	0.003826	3.206e-09	-	173480	0	173480	2	IVNT	Astle-W_Blood-Cell-Traits_EUR_2016
rs174566	rs174566	chr11:61592362	chr11:61824890	A	G	Red blood cell count	EFO_0004586	Astle W	27863252	European	2016	-0.03466	0.003721	1.225e-20	-	173480	0	173480	2	IVNT	Astle-W_Blood-Cell-Traits_EUR_2016
rs174566	rs174566	chr11:61592362	chr11:61824890	A	G	Red cell distribution width	EFO_0004586	Astle W	27863252	European	2016	0.04985	0.003702	2.43e-41	+	173480	0	173480	2	IVNT	Astle-W_Blood-Cell-Traits_EUR_2016
rs174566	rs174566	chr11:61592362	chr11:61824890	A	G	Reticulocyte count	EFO_0004586	Astle W	27863252	European	2016	-0.02199	0.003759	4.884e-09	-	173480	0	173480	2	IVNT	Astle-W_Blood-Cell-Traits_EUR_2016
rs174566	rs174566	chr11:61592362	chr11:61824890	A	G	Sum basophil neutrophil counts	EFO_0004586	Astle W	27863252	European	2016	0.02388	0.003753	1.984e-10	+	173480	0	173480	2	IVNT	Astle-W_Blood-Cell-Traits_EUR_2016
rs174566	rs174566	chr11:61592362	chr11:61824890	A	G	Sum eosinophil basophil counts	EFO_0004586	Astle W	27863252	European	2016	0.02192	0.003734	4.362e-09	+	173480	0	173480	2	IVNT	Astle-W_Blood-Cell-Traits_EUR_2016
rs174566	rs174566	chr11:61592362	chr11:61824890	A	G	Sum neutrophil eosinophil counts	EFO_0004586	Astle W	27863252	European	2016	0.02581	0.00375	5.837e-12	+	173480	0	173480	2	IVNT	Astle-W_Blood-Cell-Traits_EUR_2016
rs174566	rs174566	chr11:61592362	chr11:61824890	A	G	White blood cell count	EFO_0004586	Astle W	27863252	European	2016	0.02267	0.00375	1.478e-09	+	173480	0	173480	2	IVNT	Astle-W_Blood-Cell-Traits_EUR_2016
rs174566	rs174566	chr11:61592362	chr11:61824890	A	G	High density lipoprotein	EFO_0004612	GLGC	24097068	European	2013	0.0311	0.005	6.672e-09	+	92741	0	92741	60	IVNT	GLGC_HDL_EUR_2013
rs174566	rs174566	chr11:61592362	chr11:61824890	A	G	Low density lipoprotein	EFO_0004611	GLGC	24097068	European	2013	0.052	0.0053	7.299e-21	+	83099	0	83099	60	IVNT	GLGC_LDL_EUR_2013
rs174566	rs174566	chr11:61592362	chr11:61824890	A	G	Total cholesterol	EFO_0004574	GLGC	24097068	European	2013	0.0445	0.0051	3.406e-17	+	92642	0	92642	60	IVNT	GLGC_TC_EUR_2013
rs174566	rs174566	chr11:61592362	chr11:61824890	A	G	Triglycerides	EFO_0004530	GLGC	24097068	European	2013	-0.0409	0.0049	1.357e-16	-	86740	0	86740	60	IVNT	GLGC_TG_EUR_2013
rs174566	rs174566	chr11:61592362	chr11:61824890	A	G	Crohns disease	EFO_0000384	IBDGC	26192919	European	2015	-0.1183	0.024	7.838e-07	-	20883	5956	14927	7	log OR	IBDGC_Chrons-Disease_EUR_2015
rs174566	rs174566	chr11:61592362	chr11:61824890	A	G	Asthma	EFO_0000270	Neale B	UKBB	European	2017	0.004982	0.0008158	1.018e-09	+	336782	38791	297991	1	risk diff	Neale-B_UKBB_EUR_2017
rs174566	rs174566	chr11:61592362	chr11:61824890	A	G	Average weekly champagne plus white wine intake	EFO_0004329	Neale B	UKBB	European	2017	-0.01454	0.002559	1.323e-08	-	240864	0	240864	1	-	Neale-B_UKBB_EUR_2017
rs174566	rs174566	chr11:61592362	chr11:61824890	A	G	Hair or balding pattern: pattern 4	EFO_0007822	Neale B	UKBB	European	2017	0.008093	0.001457	2.804e-08	+	154988	28389	126599	1	risk diff	Neale-B_UKBB_EUR_2017
rs174566	rs174566	chr11:61592362	chr11:61824890	A	G	Heel bone mineral density	EFO_0009270	Neale B	UKBB	European	2017	-0.01622	0.00326	6.533e-07	-	194398	0	194398	1	IVNT	Neale-B_UKBB_EUR_2017
rs174566	rs174566	chr11:61592362	chr11:61824890	A	G	Heel bone mineral density right	EFO_0009270	Neale B	UKBB	European	2017	-0.01918	0.00434	9.958e-06	-	106251	0	106251	1	IVNT	Neale-B_UKBB_EUR_2017
rs174566	rs174566	chr11:61592362	chr11:61824890	A	G	Height	EFO_0004339	Neale B	UKBB	European	2017	0.01255	0.001809	4.123e-12	+	336474	0	336474	1	IVNT	Neale-B_UKBB_EUR_2017
rs174566	rs174566	chr11:61592362	chr11:61824890	A	G	Irritability	EFO_0009594	Neale B	UKBB	European	2017	-0.005649	0.00117	1.385e-06	-	322668	90282	232386	1	risk diff	Neale-B_UKBB_EUR_2017
rs174566	rs174566	chr11:61592362	chr11:61824890	A	G	Nap during day	EFO_0004870	Neale B	UKBB	European	2017	-0.009482	0.00151	3.359e-10	-	337074	0	337074	1	-	Neale-B_UKBB_EUR_2017
rs174566	rs174566	chr11:61592362	chr11:61824890	A	G	No blood clot, bronchitis, emphysema, asthma, rhinitis, eczema or allergy diagnosed by doctor	-	Neale B	UKBB	European	2017	-0.005279	0.001193	9.595e-06	-	336782	228530	108252	1	risk diff	Neale-B_UKBB_EUR_2017
rs174566	rs174566	chr11:61592362	chr11:61824890	A	G	Number of live births	EFO_0009439	Neale B	UKBB	European	2017	0.02007	0.004025	6.165e-07	+	180952	0	180952	1	-	Neale-B_UKBB_EUR_2017
rs174566	rs174566	chr11:61592362	chr11:61824890	A	G	Pulse rate	EFO_0004326	Neale B	UKBB	European	2017	-0.0332	0.002624	1.084e-36	-	317756	0	317756	1	IVNT	Neale-B_UKBB_EUR_2017
rs174566	rs174566	chr11:61592362	chr11:61824890	A	G	Pulse rate	EFO_0004326	Neale B	UKBB	European	2017	-0.0312	0.004455	2.526e-12	-	110153	0	110153	1	IVNT	Neale-B_UKBB_EUR_2017
rs174566	rs174566	chr11:61592362	chr11:61824890	A	G	Self-reported asthma	EFO_0000270	Neale B	UKBB	European	2017	0.005287	0.0008173	9.891e-11	+	337159	39049	298110	1	risk diff	Neale-B_UKBB_EUR_2017
rs174566	rs174566	chr11:61592362	chr11:61824890	A	G	Self-reported hypothyroidism or myxoedema	EFO_0004705;EFO_1001055	Neale B	UKBB	European	2017	0.002797	0.0005438	2.703e-07	+	337159	16376	320783	1	risk diff	Neale-B_UKBB_EUR_2017
rs174566	rs174566	chr11:61592362	chr11:61824890	A	G	Sitting height	EFO_0004339	Neale B	UKBB	European	2017	0.009417	0.001969	1.719e-06	+	336172	0	336172	1	IVNT	Neale-B_UKBB_EUR_2017
rs174566	rs174566	chr11:61592362	chr11:61824890	A	G	Sleep duration	EFO_0005271	Neale B	UKBB	European	2017	-0.008699	0.001967	9.778e-06	-	335410	0	335410	1	-	Neale-B_UKBB_EUR_2017
rs174566	rs174566	chr11:61592362	chr11:61824890	A	G	Treatment with levothyroxine sodium	EFO_0007056	Neale B	UKBB	European	2017	0.002698	0.0005011	7.308e-08	+	337159	13717	323442	1	risk diff	Neale-B_UKBB_EUR_2017
rs174566	rs174566	chr11:61592362	chr11:61824890	A	G	Total cholesterol	EFO_0004574	Spracklen CN	28334899	East Asian	2017	0.0976	0.0219	2.4e-06	+	10133	0	10133	13	IVNT	Spracklen-CN_Total-Cholesterol_EAS_2017
rs17821298	rs17821298	chr15:58690738	chr15:58398539	A	C	High density lipoprotein	EFO_0004612	GLGC	24097068	European	2013	0.0422	0.004	7.981e-22	+	185577	0	185577	60	IVNT	GLGC_HDL_EUR_2013
rs17821298	rs17821298	chr15:58690738	chr15:58398539	A	C	High density lipoprotein	EFO_0004612	GLGC	20686565	Mixed	2010	0.0456	0.006	6.176e-14	+	99900	0	99900	46	Z-score	GLGC_HDL_Mixed_2010
rs17821298	rs17821298	chr15:58690738	chr15:58398539	A	C	Total cholesterol	EFO_0004574	GLGC	24097068	European	2013	0.0219	0.0042	8.036e-07	+	185730	0	185730	60	IVNT	GLGC_TC_EUR_2013
rs17821298	rs17821298	chr15:58690738	chr15:58398539	A	C	HDL cholesterol	NCIT_C61041;NCIT_C105587	GLGC	20686565	Mixed	2010	NA	NA	6.176e-14	NA	100184	-	-	-	-	GRASP
rs17821298	rs17821298	chr15:58690738	chr15:58398539	A	C	High density lipoprotein	EFO_0004612	Spracklen CN	28334899	East Asian	2017	0.0764	0.0095	5.66e-16	+	25576	0	25576	13	IVNT	Spracklen-CN_HDL_EAS_2017
rs188016323	rs188016323	chr18:62000936	chr18:64333701	C	T	Retinal vascular occlusions	EFO_1001157	Neale B	UKBB	European	2017	-0.001199	0.0002513	1.818e-06	-	337199	142	337057	1	risk diff	Neale-B_UKBB_EUR_2017
rs188016323	rs188016323	chr18:62000936	chr18:64333701	C	T	Self-reported dyspepsia or indigestion	EFO_0008533	Neale B	UKBB	European	2017	-0.002061	0.00043	1.647e-06	-	337159	416	336743	1	risk diff	Neale-B_UKBB_EUR_2017
rs35330527	rs35330527	chr7:72870207	chr7:73455877	A	G	Granulocyte percentage of myeloid white cells	EFO_0004586	Astle W	27863252	European	2016	0.02907	0.005425	8.36e-08	+	173480	0	173480	2	IVNT	Astle-W_Blood-Cell-Traits_EUR_2016
rs35330527	rs35330527	chr7:72870207	chr7:73455877	A	G	High light scatter percentage of red cells	EFO_0004586	Astle W	27863252	European	2016	0.03906	0.005446	7.376e-13	+	173480	0	173480	2	IVNT	Astle-W_Blood-Cell-Traits_EUR_2016
rs35330527	rs35330527	chr7:72870207	chr7:73455877	A	G	High light scatter reticulocyte count	EFO_0004586	Astle W	27863252	European	2016	0.03879	0.005447	1.069e-12	+	173480	0	173480	2	IVNT	Astle-W_Blood-Cell-Traits_EUR_2016
rs35330527	rs35330527	chr7:72870207	chr7:73455877	A	G	Monocyte percentage of white cells	EFO_0004586	Astle W	27863252	European	2016	-0.03171	0.005411	4.623e-09	-	173480	0	173480	2	IVNT	Astle-W_Blood-Cell-Traits_EUR_2016
rs35330527	rs35330527	chr7:72870207	chr7:73455877	A	G	Platelet count	EFO_0004586	Astle W	27863252	European	2016	0.03001	0.005544	6.19e-08	+	173480	0	173480	2	IVNT	Astle-W_Blood-Cell-Traits_EUR_2016
rs35330527	rs35330527	chr7:72870207	chr7:73455877	A	G	Reticulocyte count	EFO_0004586	Astle W	27863252	European	2016	0.03913	0.005456	7.408e-13	+	173480	0	173480	2	IVNT	Astle-W_Blood-Cell-Traits_EUR_2016
rs35330527	rs35330527	chr7:72870207	chr7:73455877	A	G	Reticulocyte fraction of red cells	EFO_0004586	Astle W	27863252	European	2016	0.04076	0.005453	7.716e-14	+	173480	0	173480	2	IVNT	Astle-W_Blood-Cell-Traits_EUR_2016
rs35330527	rs35330527	chr7:72870207	chr7:73455877	A	G	Alcohol intake frequency	EFO_0004329	Neale B	UKBB	European	2017	0.02409	0.00538	7.563e-06	+	336965	0	336965	1	-	Neale-B_UKBB_EUR_2017
rs35330527	rs35330527	chr7:72870207	chr7:73455877	A	G	Arm fat-free mass left	-	Neale B	UKBB	European	2017	-0.01642	0.002338	2.189e-12	-	331159	0	331159	1	IVNT	Neale-B_UKBB_EUR_2017
rs35330527	rs35330527	chr7:72870207	chr7:73455877	A	G	Arm fat-free mass right	-	Neale B	UKBB	European	2017	-0.01795	0.002291	4.725e-15	-	331221	0	331221	1	IVNT	Neale-B_UKBB_EUR_2017
rs35330527	rs35330527	chr7:72870207	chr7:73455877	A	G	Arm predicted mass left	-	Neale B	UKBB	European	2017	-0.01669	0.002329	7.653e-13	-	331146	0	331146	1	IVNT	Neale-B_UKBB_EUR_2017
rs35330527	rs35330527	chr7:72870207	chr7:73455877	A	G	Arm predicted mass right	-	Neale B	UKBB	European	2017	-0.01791	0.002283	4.412e-15	-	331216	0	331216	1	IVNT	Neale-B_UKBB_EUR_2017
rs35330527	rs35330527	chr7:72870207	chr7:73455877	A	G	Basal metabolic rate	EFO_0007777	Neale B	UKBB	European	2017	-0.01534	0.002438	3.194e-10	-	331307	0	331307	1	IVNT	Neale-B_UKBB_EUR_2017
rs35330527	rs35330527	chr7:72870207	chr7:73455877	A	G	Cause of death: peripheral vascular disease, unspecified	EFO_0003875	Neale B	UKBB	European	2017	-0.002932	0.0006319	3.547e-06	-	7637	5	7632	1	risk diff	Neale-B_UKBB_EUR_2017
rs35330527	rs35330527	chr7:72870207	chr7:73455877	A	G	Hip circumference	EFO_0005093	Neale B	UKBB	European	2017	-0.01757	0.003641	1.402e-06	-	336601	0	336601	1	IVNT	Neale-B_UKBB_EUR_2017
rs35330527	rs35330527	chr7:72870207	chr7:73455877	A	G	Impedance of arm left	-	Neale B	UKBB	European	2017	0.02263	0.002597	2.968e-18	+	331292	0	331292	1	IVNT	Neale-B_UKBB_EUR_2017
rs35330527	rs35330527	chr7:72870207	chr7:73455877	A	G	Impedance of arm right	-	Neale B	UKBB	European	2017	0.0232	0.002586	2.909e-19	+	331279	0	331279	1	IVNT	Neale-B_UKBB_EUR_2017
rs35330527	rs35330527	chr7:72870207	chr7:73455877	A	G	Impedance of leg left	-	Neale B	UKBB	European	2017	0.01735	0.003353	2.3e-07	+	331296	0	331296	1	IVNT	Neale-B_UKBB_EUR_2017
rs35330527	rs35330527	chr7:72870207	chr7:73455877	A	G	Impedance of leg right	-	Neale B	UKBB	European	2017	0.0189	0.003327	1.346e-08	+	331301	0	331301	1	IVNT	Neale-B_UKBB_EUR_2017
rs35330527	rs35330527	chr7:72870207	chr7:73455877	A	G	Impedance of whole body	-	Neale B	UKBB	European	2017	0.02205	0.002804	3.72e-15	+	331284	0	331284	1	IVNT	Neale-B_UKBB_EUR_2017
rs35330527	rs35330527	chr7:72870207	chr7:73455877	A	G	Leg fat-free mass left	-	Neale B	UKBB	European	2017	-0.01264	0.002421	1.799e-07	-	331258	0	331258	1	IVNT	Neale-B_UKBB_EUR_2017
rs35330527	rs35330527	chr7:72870207	chr7:73455877	A	G	Leg fat-free mass right	-	Neale B	UKBB	European	2017	-0.01378	0.002421	1.252e-08	-	331285	0	331285	1	IVNT	Neale-B_UKBB_EUR_2017
rs35330527	rs35330527	chr7:72870207	chr7:73455877	A	G	Leg predicted mass left	-	Neale B	UKBB	European	2017	-0.01261	0.002405	1.59e-07	-	331253	0	331253	1	IVNT	Neale-B_UKBB_EUR_2017
rs35330527	rs35330527	chr7:72870207	chr7:73455877	A	G	Leg predicted mass right	-	Neale B	UKBB	European	2017	-0.01367	0.002405	1.3e-08	-	331285	0	331285	1	IVNT	Neale-B_UKBB_EUR_2017
rs35330527	rs35330527	chr7:72870207	chr7:73455877	A	G	Self-reported gout	EFO_0004274	Neale B	UKBB	European	2017	0.002786	0.0004347	1.455e-10	+	337159	4807	332352	1	risk diff	Neale-B_UKBB_EUR_2017
rs35330527	rs35330527	chr7:72870207	chr7:73455877	A	G	Sitting height	EFO_0004339	Neale B	UKBB	European	2017	-0.02105	0.002842	1.295e-13	-	336172	0	336172	1	IVNT	Neale-B_UKBB_EUR_2017
rs35330527	rs35330527	chr7:72870207	chr7:73455877	A	G	Sodium in urine	EFO_0009282	Neale B	UKBB	European	2017	0.0192	0.003581	8.236e-08	+	326831	0	326831	1	IVNT	Neale-B_UKBB_EUR_2017
rs35330527	rs35330527	chr7:72870207	chr7:73455877	A	G	Treatment with allopurinol	EFO_0007056	Neale B	UKBB	European	2017	0.00202	0.0003885	2.004e-07	+	337159	3819	333340	1	risk diff	Neale-B_UKBB_EUR_2017
rs35330527	rs35330527	chr7:72870207	chr7:73455877	A	G	Trunk fat-free mass	-	Neale B	UKBB	European	2017	-0.01677	0.002316	4.532e-13	-	331030	0	331030	1	IVNT	Neale-B_UKBB_EUR_2017
rs35330527	rs35330527	chr7:72870207	chr7:73455877	A	G	Trunk predicted mass	-	Neale B	UKBB	European	2017	-0.01675	0.002309	3.988e-13	-	330995	0	330995	1	IVNT	Neale-B_UKBB_EUR_2017
rs35330527	rs35330527	chr7:72870207	chr7:73455877	A	G	Whole body fat-free mass	-	Neale B	UKBB	European	2017	-0.01606	0.002325	4.971e-12	-	331291	0	331291	1	IVNT	Neale-B_UKBB_EUR_2017
rs35330527	rs35330527	chr7:72870207	chr7:73455877	A	G	Whole body water mass	-	Neale B	UKBB	European	2017	-0.01623	0.002329	3.196e-12	-	331315	0	331315	1	IVNT	Neale-B_UKBB_EUR_2017
rs35330527	rs35330527	chr7:72870207	chr7:73455877	A	G	Triglycerides	EFO_0004530	Prins B	28887542	European	2017	0.11	0.02	2.165e-06	+	9961	0	9961	1	IVNT	Prins-B_TG_EUR_2017
rs3826688	rs3826688	chr19:45418961	chr19:44915704	C	T	Monocyte count	EFO_0004586	Astle W	27863252	European	2016	-0.01703	0.003496	1.105e-06	-	173480	0	173480	2	IVNT	Astle-W_Blood-Cell-Traits_EUR_2016
rs3826688	rs3826688	chr19:45418961	chr19:44915704	C	T	Plateletcrit	EFO_0004586	Astle W	27863252	European	2016	-0.01799	0.003582	5.108e-07	-	173480	0	173480	2	IVNT	Astle-W_Blood-Cell-Traits_EUR_2016
rs3826688	rs3826688	chr19:45418961	chr19:44915704	C	T	Alzheimers disease	EFO_0000249	IGAP	24162737	European	2013	0.3496	0.0201	6.294e-68	+	54162	17008	37154	31	log OR	IGAP_Alzheimers_EUR_2013
rs3826688	rs3826688	chr19:45418961	chr19:44915704	C	T	C-reactive protein	EFO_0004458	Prins B	28887542	European	2017	-0.09	0.02	1.02e-07	-	9961	0	9961	1	mg/L	Prins-B_CRP_EUR_2017
rs56307374	rs56307374	chr16:3105994	chr16:3055993	A	G	Cause of death: cholangitis	EFO_1001486;EFO_0004267;EFO_0004268	Neale B	UKBB	European	2017	0.005566	0.00101	3.688e-08	+	7637	10	7627	1	risk diff	Neale-B_UKBB_EUR_2017
rs56307374	rs56307374	chr16:3105994	chr16:3055993	A	G	Treatment with qvar 50 inhaler	EFO_0007056	Neale B	UKBB	European	2017	0.001328	0.0002595	3.087e-07	+	337159	1275	335884	1	risk diff	Neale-B_UKBB_EUR_2017
rs59007384	rs59007384	chr19:45396665	chr19:44893408	G	T	Mean corpuscular hemoglobin concentration	EFO_0004586	Astle W	27863252	European	2016	-0.0181	0.004037	7.374e-06	-	173480	0	173480	2	IVNT	Astle-W_Blood-Cell-Traits_EUR_2016
rs59007384	rs59007384	chr19:45396665	chr19:44893408	G	T	Platelet count	EFO_0004586	Astle W	27863252	European	2016	0.02214	0.004245	1.821e-07	+	173480	0	173480	2	IVNT	Astle-W_Blood-Cell-Traits_EUR_2016
rs59007384	rs59007384	chr19:45396665	chr19:44893408	G	T	Platelet distribution width	EFO_0004586	Astle W	27863252	European	2016	-0.0226	0.004184	6.666e-08	-	173480	0	173480	2	IVNT	Astle-W_Blood-Cell-Traits_EUR_2016
rs59007384	rs59007384	chr19:45396665	chr19:44893408	G	T	Plateletcrit	EFO_0004586	Astle W	27863252	European	2016	0.02539	0.004256	2.424e-09	+	173480	0	173480	2	IVNT	Astle-W_Blood-Cell-Traits_EUR_2016
rs59007384	rs59007384	chr19:45396665	chr19:44893408	G	T	Red cell distribution width	EFO_0004586	Astle W	27863252	European	2016	0.02416	0.004121	4.581e-09	+	173480	0	173480	2	IVNT	Astle-W_Blood-Cell-Traits_EUR_2016
rs157581	rs157581	chr19:45395714	chr19:44892457	T	C	Medication for cholesterol, blood pressure or diabetes: none of the above	EFO_0007056	Neale B	UKBB	European	2017	0.01034	0.002059	5.183e-07	+	154702	103004	51698	1	risk diff	Neale-B_UKBB_EUR_2017
rs59007384	rs59007384	chr19:45396665	chr19:44893408	G	T	Age-related macular degeneration	EFO_0001365	Fritsche LG	26691988	European	2015	NA	NA	1.32e-22	+	33976	16144	17832	26	log OR	Fritsche-L_AMD_EUR_2016
rs59007384	rs59007384	chr19:45396665	chr19:44893408	G	T	Cognitive ageing	-	Davies G	23207651	European	2012	NA	NA	6.26e-07	NA	3280	-	-	-	-	GRASP
rs59007384	rs59007384	chr19:45396665	chr19:44893408	G	T	Cognitive ageing females	-	Davies G	23207651	European	2012	NA	NA	4.06e-07	NA	3280	-	-	-	-	GRASP
rs59007384	rs59007384	chr19:45396665	chr19:44893408	G	T	Cortical amyloid beta load	EFO_0005194	Ramanan VK	23419831	European	2013	NA	NA	6.7e-09	NA	555	-	-	-	-	GRASP
rs59007384	rs59007384	chr19:45396665	chr19:44893408	G	T	Alzheimers disease	EFO_0000249	IGAP	24162737	European	2013	-0.9812	0.0208	1.97e-486	-	54162	17008	37154	31	log OR	IGAP_Alzheimers_EUR_2013
rs59007384	rs59007384	chr19:45396665	chr19:44893408	G	T	Alzheimers disease biomarkers	EFO_0005194;EFO_0000249	Ramanan VK	23419831	European	2013	NA	NA	7e-09	NA	-	-	-	-	-	NHGRI-EBI_GWAS_Catalog
rs59007384	rs59007384	chr19:45396665	chr19:44893408	G	T	Cause of death: unspecified dementia	EFO_0000249	Neale B	UKBB	European	2017	-0.006963	0.001418	9.345e-07	-	7637	40	7597	1	risk diff	Neale-B_UKBB_EUR_2017
rs59007384	rs59007384	chr19:45396665	chr19:44893408	G	T	Illnesses of father: alzheimers disease or dementia	EFO_0000249	Neale B	UKBB	European	2017	-0.01608	0.0006745	1.631e-125	-	292807	14024	278783	1	risk diff	Neale-B_UKBB_EUR_2017
rs59007384	rs59007384	chr19:45396665	chr19:44893408	G	T	Illnesses of mother: alzheimers disease or dementia	EFO_0000249	Neale B	UKBB	European	2017	-0.03175	0.0008682	3.405e-292	-	309843	26757	283086	1	risk diff	Neale-B_UKBB_EUR_2017
rs59007384	rs59007384	chr19:45396665	chr19:44893408	G	T	Illnesses of mother: chronic bronchitis or emphysema	EFO_0006505;EFO_0000464	Neale B	UKBB	European	2017	0.003248	0.0007224	6.933e-06	+	309793	18252	291541	1	risk diff	Neale-B_UKBB_EUR_2017
rs261291	rs261291	chr15:58680178	chr15:58387979	T	C	Medication for cholesterol, blood pressure or diabetes: none of the above	EFO_0007056	Neale B	UKBB	European	2017	0.008072	0.00177	5.137e-06	+	154702	103004	51698	1	risk diff	Neale-B_UKBB_EUR_2017
rs59007384	rs59007384	chr19:45396665	chr19:44893408	G	T	Illnesses of mother: none of the above, group 1	-	Neale B	UKBB	European	2017	0.01049	0.001546	1.165e-11	+	311264	129391	181873	1	risk diff	Neale-B_UKBB_EUR_2017
rs59007384	rs59007384	chr19:45396665	chr19:44893408	G	T	Illnesses of siblings: alzheimers disease or dementia	EFO_0000249	Neale B	UKBB	European	2017	-0.002158	0.0002488	4.17e-18	-	260016	1468	258548	1	risk diff	Neale-B_UKBB_EUR_2017
rs59007384	rs59007384	chr19:45396665	chr19:44893408	G	T	Leg fat mass left	-	Neale B	UKBB	European	2017	0.01144	0.002375	1.449e-06	+	331275	0	331275	1	IVNT	Neale-B_UKBB_EUR_2017
rs59007384	rs59007384	chr19:45396665	chr19:44893408	G	T	Leg fat mass right	-	Neale B	UKBB	European	2017	0.01089	0.002402	5.817e-06	+	331293	0	331293	1	IVNT	Neale-B_UKBB_EUR_2017
rs59007384	rs59007384	chr19:45396665	chr19:44893408	G	T	Leg fat percentage left	-	Neale B	UKBB	European	2017	0.009819	0.001879	1.731e-07	+	331278	0	331278	1	IVNT	Neale-B_UKBB_EUR_2017
rs59007384	rs59007384	chr19:45396665	chr19:44893408	G	T	Leg fat percentage right	-	Neale B	UKBB	European	2017	0.009259	0.001903	1.138e-06	+	331296	0	331296	1	IVNT	Neale-B_UKBB_EUR_2017
rs17231506	rs17231506	chr16:56994528	chr16:56960616	C	T	Medication for cholesterol, blood pressure or diabetes: none of the above	EFO_0007056	Neale B	UKBB	European	2017	-0.008121	0.001813	7.527e-06	-	154702	103004	51698	1	risk diff	Neale-B_UKBB_EUR_2017
rs35853021	rs35853021	chr15:58680643	chr15:58388444	G	T	Medication for cholesterol, blood pressure or diabetes: none of the above	EFO_0007056	Neale B	UKBB	European	2017	0.007938	0.001768	7.145e-06	+	154702	103004	51698	1	risk diff	Neale-B_UKBB_EUR_2017
rs59007384	rs59007384	chr19:45396665	chr19:44893408	G	T	Mother still alive	-	Neale B	UKBB	European	2017	0.009616	0.001484	9.096e-11	+	331902	130993	200909	1	risk diff	Neale-B_UKBB_EUR_2017
rs59007384	rs59007384	chr19:45396665	chr19:44893408	G	T	Self-reported dementia or alzheimers/cognitive impairment	EFO_0000249	Neale B	UKBB	European	2017	-0.0002961	4.73e-05	3.861e-10	-	337159	83	337076	1	risk diff	Neale-B_UKBB_EUR_2017
rs59007384	rs59007384	chr19:45396665	chr19:44893408	G	T	Self-reported high cholesterol	EFO_0008111	Neale B	UKBB	European	2017	-0.01524	0.0009845	4.593e-54	-	337159	41296	295863	1	risk diff	Neale-B_UKBB_EUR_2017
rs59007384	rs59007384	chr19:45396665	chr19:44893408	G	T	Treatment with atorvastatin	EFO_0007056	Neale B	UKBB	European	2017	-0.004045	0.0005145	3.797e-15	-	337159	10167	326992	1	risk diff	Neale-B_UKBB_EUR_2017
rs59007384	rs59007384	chr19:45396665	chr19:44893408	G	T	Treatment with cholesterol lowering medication	EFO_0007056	Neale B	UKBB	European	2017	-0.01441	0.001369	6.286e-26	-	180203	22705	157498	1	risk diff	Neale-B_UKBB_EUR_2017
rs59007384	rs59007384	chr19:45396665	chr19:44893408	G	T	Treatment with ezetimibe	EFO_0007056	Neale B	UKBB	European	2017	-0.001368	0.0002313	3.385e-09	-	337159	1997	335162	1	risk diff	Neale-B_UKBB_EUR_2017
rs59007384	rs59007384	chr19:45396665	chr19:44893408	G	T	Treatment with lipitor 10mg tablet	EFO_0007056	Neale B	UKBB	European	2017	-0.001261	0.0002513	5.285e-07	-	337159	2361	334798	1	risk diff	Neale-B_UKBB_EUR_2017
rs59007384	rs59007384	chr19:45396665	chr19:44893408	G	T	Treatment with rosuvastatin	EFO_0007056	Neale B	UKBB	European	2017	-0.001181	0.0002365	5.953e-07	-	337159	2089	335070	1	risk diff	Neale-B_UKBB_EUR_2017
rs59007384	rs59007384	chr19:45396665	chr19:44893408	G	T	Treatment with simvastatin	EFO_0007056	Neale B	UKBB	European	2017	-0.008299	0.0009527	3.015e-18	-	337159	38492	298667	1	risk diff	Neale-B_UKBB_EUR_2017
rs59007384	rs59007384	chr19:45396665	chr19:44893408	G	T	Waist circumference	EFO_0004342	Neale B	UKBB	European	2017	0.01548	0.002661	5.942e-09	+	336639	0	336639	1	IVNT	Neale-B_UKBB_EUR_2017
rs59007384	rs59007384	chr19:45396665	chr19:44893408	G	T	Weight change compared with 1 year ago	EFO_0004338	Neale B	UKBB	European	2017	0.01047	0.001955	8.647e-08	+	331803	0	331803	1	-	Neale-B_UKBB_EUR_2017
rs59007384	rs59007384	chr19:45396665	chr19:44893408	G	T	C-reactive protein	EFO_0004458	Prins B	28887542	European	2017	0.14	0.02	2.129e-12	+	9961	0	9961	1	mg/L	Prins-B_CRP_EUR_2017
rs59007384	rs59007384	chr19:45396665	chr19:44893408	G	T	Triglycerides	EFO_0004530	Prins B	28887542	European	2017	-0.1	0.02	3.195e-08	-	9961	0	9961	1	IVNT	Prins-B_TG_EUR_2017
rs59007384	rs59007384	chr19:45396665	chr19:44893408	G	T	Posterior cortical atrophy	EFO_0000249	Schott JM	26993346	Mixed	2016	NA	NA	6.402e-12	NA	10840	293	10547	16	log OR	Schott-JM_PCA_Mixed_2017
rs59007384	rs59007384	chr19:45396665	chr19:44893408	G	T	Coronary artery disease	EFO_0000378;EFO_0001645	van der Harst P	29212778	Mixed	2018	-0.0411	0.008587	1.7e-06	-	296525	34541	261984	1	log OR	van-der-Harst-P_CAD-UKBB_Mixed_2018
rs59007384	rs59007384	chr19:45396665	chr19:44893408	G	T	Coronary artery disease	EFO_0000378;EFO_0001645	van der Harst P	29212778	Mixed	2018	-0.0422	0.0072	5.518e-09	-	547261	122733	424528	2	log OR	van-der-Harst-P_CAD_Mixed_2018
rs7118175	rs7118175	chr11:61639358	chr11:61871886	C	T	Pulse rate	EFO_0004326	Neale B	UKBB	European	2017	0.02052	0.004589	7.775e-06	+	317756	0	317756	1	IVNT	Neale-B_UKBB_EUR_2017
rs780093	rs780093	chr2:27742603	chr2:27519736	T	C	Granulocyte count	EFO_0004586	Astle W	27863252	European	2016	0.02822	0.003676	1.627e-14	+	173480	0	173480	2	IVNT	Astle-W_Blood-Cell-Traits_EUR_2016
rs780093	rs780093	chr2:27742603	chr2:27519736	T	C	Granulocyte percentage of myeloid white cells	EFO_0004586	Astle W	27863252	European	2016	0.03947	0.003656	3.588e-27	+	173480	0	173480	2	IVNT	Astle-W_Blood-Cell-Traits_EUR_2016
rs780093	rs780093	chr2:27742603	chr2:27519736	T	C	Hematocrit	EFO_0004586	Astle W	27863252	European	2016	-0.02158	0.003613	2.35e-09	-	173480	0	173480	2	IVNT	Astle-W_Blood-Cell-Traits_EUR_2016
rs780093	rs780093	chr2:27742603	chr2:27519736	T	C	Hemoglobin concentration	EFO_0004586	Astle W	27863252	European	2016	-0.01699	0.003629	2.848e-06	-	173480	0	173480	2	IVNT	Astle-W_Blood-Cell-Traits_EUR_2016
rs780093	rs780093	chr2:27742603	chr2:27519736	T	C	High light scatter percentage of red cells	EFO_0004586	Astle W	27863252	European	2016	0.03423	0.003669	1.066e-20	+	173480	0	173480	2	IVNT	Astle-W_Blood-Cell-Traits_EUR_2016
rs780093	rs780093	chr2:27742603	chr2:27519736	T	C	High light scatter reticulocyte count	EFO_0004586	Astle W	27863252	European	2016	0.03113	0.003669	2.166e-17	+	173480	0	173480	2	IVNT	Astle-W_Blood-Cell-Traits_EUR_2016
rs780093	rs780093	chr2:27742603	chr2:27519736	T	C	Immature fraction of reticulocytes	EFO_0004586	Astle W	27863252	European	2016	0.01974	0.003635	5.606e-08	+	173480	0	173480	2	IVNT	Astle-W_Blood-Cell-Traits_EUR_2016
rs780093	rs780093	chr2:27742603	chr2:27519736	T	C	Lymphocyte count	EFO_0004586	Astle W	27863252	European	2016	0.0222	0.003684	1.688e-09	+	173480	0	173480	2	IVNT	Astle-W_Blood-Cell-Traits_EUR_2016
rs780093	rs780093	chr2:27742603	chr2:27519736	T	C	Monocyte count	EFO_0004586	Astle W	27863252	European	2016	-0.0175	0.003652	1.646e-06	-	173480	0	173480	2	IVNT	Astle-W_Blood-Cell-Traits_EUR_2016
rs780093	rs780093	chr2:27742603	chr2:27519736	T	C	Monocyte percentage of white cells	EFO_0004586	Astle W	27863252	European	2016	-0.04431	0.003644	5.096e-34	-	173480	0	173480	2	IVNT	Astle-W_Blood-Cell-Traits_EUR_2016
rs780093	rs780093	chr2:27742603	chr2:27519736	T	C	Myeloid white cell count	EFO_0004586	Astle W	27863252	European	2016	0.02509	0.003685	9.924e-12	+	173480	0	173480	2	IVNT	Astle-W_Blood-Cell-Traits_EUR_2016
rs780093	rs780093	chr2:27742603	chr2:27519736	T	C	Neutrophil count	EFO_0004586	Astle W	27863252	European	2016	0.02978	0.003666	4.475e-16	+	173480	0	173480	2	IVNT	Astle-W_Blood-Cell-Traits_EUR_2016
rs780093	rs780093	chr2:27742603	chr2:27519736	T	C	Platelet count	EFO_0004586	Astle W	27863252	European	2016	0.03579	0.003729	8.208e-22	+	173480	0	173480	2	IVNT	Astle-W_Blood-Cell-Traits_EUR_2016
rs780093	rs780093	chr2:27742603	chr2:27519736	T	C	Plateletcrit	EFO_0004586	Astle W	27863252	European	2016	0.03368	0.003743	2.297e-19	+	173480	0	173480	2	IVNT	Astle-W_Blood-Cell-Traits_EUR_2016
rs780093	rs780093	chr2:27742603	chr2:27519736	T	C	Red blood cell count	EFO_0004586	Astle W	27863252	European	2016	-0.02055	0.003637	1.59e-08	-	173480	0	173480	2	IVNT	Astle-W_Blood-Cell-Traits_EUR_2016
rs780093	rs780093	chr2:27742603	chr2:27519736	T	C	Red cell distribution width	EFO_0004586	Astle W	27863252	European	2016	-0.02385	0.003624	4.649e-11	-	173480	0	173480	2	IVNT	Astle-W_Blood-Cell-Traits_EUR_2016
rs780093	rs780093	chr2:27742603	chr2:27519736	T	C	Reticulocyte count	EFO_0004586	Astle W	27863252	European	2016	0.03133	0.003676	1.547e-17	+	173480	0	173480	2	IVNT	Astle-W_Blood-Cell-Traits_EUR_2016
rs780093	rs780093	chr2:27742603	chr2:27519736	T	C	Reticulocyte fraction of red cells	EFO_0004586	Astle W	27863252	European	2016	0.03672	0.003673	1.58e-23	+	173480	0	173480	2	IVNT	Astle-W_Blood-Cell-Traits_EUR_2016
rs780093	rs780093	chr2:27742603	chr2:27519736	T	C	Sum basophil neutrophil counts	EFO_0004586	Astle W	27863252	European	2016	0.02918	0.003673	1.94e-15	+	173480	0	173480	2	IVNT	Astle-W_Blood-Cell-Traits_EUR_2016
rs780093	rs780093	chr2:27742603	chr2:27519736	T	C	Sum neutrophil eosinophil counts	EFO_0004586	Astle W	27863252	European	2016	0.02874	0.003669	4.763e-15	+	173480	0	173480	2	IVNT	Astle-W_Blood-Cell-Traits_EUR_2016
rs780093	rs780093	chr2:27742603	chr2:27519736	T	C	White blood cell count	EFO_0004586	Astle W	27863252	European	2016	0.02984	0.003668	4.109e-16	+	173480	0	173480	2	IVNT	Astle-W_Blood-Cell-Traits_EUR_2016
rs780093	rs780093	chr2:27742603	chr2:27519736	T	C	DPA 22:5n3	EFO_0005110	Lemaitre RN	21829377	European	2011	0.0163	0.0029	2.039e-08	+	8866	0	8866	5	%	CHARGE_DPA_EUR_2011
rs780093	rs780093	chr2:27742603	chr2:27519736	T	C	Palmitic acid 16:0	EFO_0005110	Wu JH	23362303	European	2013	0.1261	0.0269	2.65e-06	+	8961	0	8961	5	%	CHARGE_Palmitic-acid_EUR_2013
rs780093	rs780093	chr2:27742603	chr2:27519736	T	C	Palmitoleic acid 16:1n7	EFO_0005110	Wu JH	23362303	European	2013	0.0201	0.0033	9.802e-10	+	8961	0	8961	5	%	CHARGE_Palmitoleic-acid_EUR_2013
rs780093	rs780093	chr2:27742603	chr2:27519736	T	C	log eGFR creatinine in non diabetics	EFO_0005208	CKDGen	26831199	European	2016	0.0064	0.00092	3.1e-12	+	118365	0	118365	45	ml/min/1.73m2	CKDGen_eGFRcrea-NDM_EUR_2016
rs780093	rs780093	chr2:27742603	chr2:27519736	T	C	log eGFR creatinine	EFO_0005208	CKDGen	20383146	European	2010	NA	NA	2.1e-09	+	67093	0	67093	20	ml/min/1.73m2	CKDGen_eGFRcrea_EUR_2010
rs780093	rs780093	chr2:27742603	chr2:27519736	T	C	log eGFR creatinine	EFO_0005208	CKDGen	26831199	European	2016	0.0066	0.00092	8.9e-14	+	133715	0	133715	48	ml/min/1.73m2	CKDGen_eGFRcrea_EUR_2016
rs1532085	rs1532085	chr15:58683366	chr15:58391167	A	G	Medication for cholesterol, blood pressure or diabetes: none of the above	EFO_0007056	Neale B	UKBB	European	2017	-0.007701	0.001741	9.67e-06	-	154702	103004	51698	1	risk diff	Neale-B_UKBB_EUR_2017
rs780093	rs780093	chr2:27742603	chr2:27519736	T	C	Height	EFO_0004339	GIANT	25282103	European	2014	-0.02	0.003	9.6e-12	-	253171	0	253171	79	Z-score	GIANT_Height_EUR_2014
rs780093	rs780093	chr2:27742603	chr2:27519736	T	C	Height	EFO_0004339	GIANT	28146470	European	2017	-0.017	0.0028	3.2e-10	-	381625	0	381625	106	IVNT	GIANT_Height_EUR_2017
rs780093	rs780093	chr2:27742603	chr2:27519736	T	C	Height	EFO_0004339	GIANT	28146470	Mixed	2017	-0.017	0.0025	1.3e-11	-	458927	0	458927	147	IVNT	GIANT_Height_Mixed_2017
rs780093	rs780093	chr2:27742603	chr2:27519736	T	C	Hip circumference in males	EFO_0005093	GIANT	25673412	Mixed	2015	-0.024	0.0049	1.3e-06	-	99936	0	99936	101	IVNT	GIANT_Hip-M_Mixed_2015
rs780093	rs780093	chr2:27742603	chr2:27519736	T	C	Hip circumference	EFO_0005093	GIANT	25673412	Mixed	2015	-0.016	0.0036	7.8e-06	-	226429	0	226429	101	IVNT	GIANT_Hip_Mixed_2015
rs780093	rs780093	chr2:27742603	chr2:27519736	T	C	Low density lipoprotein	EFO_0004611	GLGC	24097068	European	2013	0.0223	0.0037	2.359e-08	+	172189	0	172189	60	IVNT	GLGC_LDL_EUR_2013
rs780093	rs780093	chr2:27742603	chr2:27519736	T	C	Total cholesterol	EFO_0004574	GLGC	24097068	European	2013	0.0515	0.0036	2.591e-42	+	186446	0	186446	60	IVNT	GLGC_TC_EUR_2013
rs780093	rs780093	chr2:27742603	chr2:27519736	T	C	Total cholesterol	EFO_0004574	GLGC	20686565	Mixed	2010	0.0526	0.0051	5.455e-25	+	100184	0	100184	46	Z-score	GLGC_TC_Mixed_2010
rs780093	rs780093	chr2:27742603	chr2:27519736	T	C	Triglycerides	EFO_0004530	GLGC	24097068	European	2013	0.1106	0.0034	6.17e-220	+	176959	0	176959	60	IVNT	GLGC_TG_EUR_2013
rs780093	rs780093	chr2:27742603	chr2:27519736	T	C	Triglycerides	EFO_0004530	GLGC	20686565	Mixed	2010	0.1117	0.0048	5.68e-124	+	96598	0	96598	46	Z-score	GLGC_TG_Mixed_2010
rs780093	rs780093	chr2:27742603	chr2:27519736	T	C	2 hour glucose	NCIT_C129778	MAGIC	20081857	European	2010	NA	NA	1.682e-06	NA	15234	-	-	-	-	GRASP
rs780093	rs780093	chr2:27742603	chr2:27519736	T	C	Blood glucose in non diabetics	-	Yang Q	20884846	European	2010	NA	NA	2.8e-08	NA	28283	-	-	-	-	GRASP
rs780093	rs780093	chr2:27742603	chr2:27519736	T	C	Breast size bra cup size in women	EFO_0004884	Eriksson N	22747683	European	2012	NA	NA	4.57e-06	NA	16175	-	-	-	-	GRASP
rs780093	rs780093	chr2:27742603	chr2:27519736	T	C	C reactive protein	NCIT_C64548	Shah	23505291	European	2013	NA	NA	6.79e-08	NA	8356	-	-	-	-	GRASP
rs780093	rs780093	chr2:27742603	chr2:27519736	T	C	Crohns disease	NCIT_C2965	Franke A	21102463	European	2010	NA	NA	4.7e-11	NA	21389	-	-	-	-	GRASP
rs780093	rs780093	chr2:27742603	chr2:27519736	T	C	Fasting blood glucose	EFO_0004465	MAGIC	20081858	European	2010	NA	NA	2.909e-13	NA	46186	-	-	-	-	GRASP
rs780093	rs780093	chr2:27742603	chr2:27519736	T	C	HOMA IR	EFO_0004501	MAGIC	20081858	European	2010	NA	NA	1.31e-06	NA	46186	-	-	-	-	GRASP
rs780093	rs780093	chr2:27742603	chr2:27519736	T	C	Plasma docosapentaenoic acid levels	NCIT_C68347;CHEBI_61204	Lemaitre RN	21829377	European	2011	NA	NA	2.04e-08	NA	8866	-	-	-	-	GRASP
rs780093	rs780093	chr2:27742603	chr2:27519736	T	C	Plasma palmitic acid	NCIT_C61873	Wu JH	23362303	European	2013	NA	NA	2.65e-06	NA	8961	-	-	-	-	GRASP
rs780093	rs780093	chr2:27742603	chr2:27519736	T	C	Plasma palmitoleic acid	NCIT_C68408	Wu JH	23362303	European	2013	NA	NA	9.8e-10	NA	8961	-	-	-	-	GRASP
rs780093	rs780093	chr2:27742603	chr2:27519736	T	C	Plasma protein C levels	HP_0010896	Tang W	20802025	European	2010	NA	NA	5.63e-17	NA	8048	-	-	-	-	GRASP
rs780093	rs780093	chr2:27742603	chr2:27519736	T	C	Serum calcium	NCIT_C74950;NCIT_C61020	OSeaghdha CM	20705733	European	2010	NA	NA	7.2e-06	NA	20611	-	-	-	-	GRASP
rs780093	rs780093	chr2:27742603	chr2:27519736	T	C	Serum creatinine	EFO_0004518	CKDGen	20383146	European	2010	NA	NA	7.8e-11	NA	67093	-	-	-	-	GRASP
rs780093	rs780093	chr2:27742603	chr2:27519736	T	C	Serum urate	NCIT_C64814	Yang Q	20884846	European	2010	NA	NA	3.8e-17	NA	28283	-	-	-	-	GRASP
rs780093	rs780093	chr2:27742603	chr2:27519736	T	C	Serum urate	NCIT_C64814	Tin A	21768215	African	2011	NA	NA	7.49e-13	NA	8651	-	-	-	-	GRASP
rs780093	rs780093	chr2:27742603	chr2:27519736	T	C	Serum urate	NCIT_C64814	GUGC	23263486	European	2012	NA	NA	3.65e-39	NA	69374	-	-	-	-	GRASP
rs780093	rs780093	chr2:27742603	chr2:27519736	T	C	Sex hormone binding globulin SHBG concentrations	EFO_0003941	Coviello AD	22829776	European	2012	NA	NA	2.2e-16	NA	21791	-	-	-	-	GRASP
rs780093	rs780093	chr2:27742603	chr2:27519736	T	C	Total cholesterol	NCIT_C61032;NCIT_C105586	Barber M	20339536	European	2010	NA	NA	1.27e-14	NA	3928	-	-	-	-	GRASP
rs780093	rs780093	chr2:27742603	chr2:27519736	T	C	Total cholesterol	NCIT_C61032;NCIT_C105586	GLGC	20686565	Mixed	2010	NA	NA	5.455e-25	NA	100184	-	-	-	-	GRASP
rs780093	rs780093	chr2:27742603	chr2:27519736	T	C	Total cholesterol	NCIT_C61032;NCIT_C105586	Asselbergs	23063622	European	2012	NA	NA	2.52e-13	NA	66240	-	-	-	-	GRASP
rs780093	rs780093	chr2:27742603	chr2:27519736	T	C	Triglycerides	-	Willer CJ	18193043	European	2008	NA	NA	1.5e-17	NA	8656	-	-	-	-	GRASP
rs780093	rs780093	chr2:27742603	chr2:27519736	T	C	Triglycerides	EFO_0004530	Kathiresan S	19060906	European	2008	NA	NA	3.05e-29	NA	19840	-	-	-	-	GRASP
rs780093	rs780093	chr2:27742603	chr2:27519736	T	C	Triglycerides	-	GLGC	20686565	Mixed	2010	NA	NA	5.68e-124	NA	100184	-	-	-	-	GRASP
rs780093	rs780093	chr2:27742603	chr2:27519736	T	C	Triglycerides	-	Asselbergs	23063622	European	2012	NA	NA	2.41e-78	NA	66240	-	-	-	-	GRASP
rs780093	rs780093	chr2:27742603	chr2:27519736	T	C	Triglycerides and Blood pressure	HP_0004421	Kraja AT	21386085	European	2011	NA	NA	3e-10	NA	22161	-	-	-	-	GRASP
rs780093	rs780093	chr2:27742603	chr2:27519736	T	C	Triglycerides change with statins	NCIT_C906	Barber M	20339536	European	2010	NA	NA	1.3e-14	NA	3928	-	-	-	-	GRASP
rs780093	rs780093	chr2:27742603	chr2:27519736	T	C	Uric acid	NCIT_C62652;CHEBI_27226	Kolz M	19503597	European	2009	NA	NA	2.94e-09	NA	28141	-	-	-	-	GRASP
rs780093	rs780093	chr2:27742603	chr2:27519736	T	C	Uric acid females	NCIT_C62652;CHEBI_27226	Kolz M	19503597	European	2009	NA	NA	2.3e-07	NA	28141	-	-	-	-	GRASP
rs780093	rs780093	chr2:27742603	chr2:27519736	T	C	Waist circumference and Triglycerides	-	Kraja AT	21386085	European	2011	NA	NA	1.9e-12	NA	22161	-	-	-	-	GRASP
rs780093	rs780093	chr2:27742603	chr2:27519736	T	C	Serum urate	EFO_0004531	GUGC	23263486	European	2012	0.076	0.0055	3.652e-39	+	110133	0	110133	48	mg/dl	GUGC_Urate_EUR_2012
rs780093	rs780093	chr2:27742603	chr2:27519736	T	C	log Leptin	EFO_0003199	Kilpelainen T	26833098	European	2016	-0.033	0.0063	1.817e-07	-	32144	0	32144	23	ngml-1	Kilpelainen-T_Leptin_EUR_2016
rs780093	rs780093	chr2:27742603	chr2:27519736	T	C	log Leptin adjusted for BMI	EFO_0007793	Kilpelainen T	26833098	European	2016	-0.0244	0.0049	6.301e-07	-	31800	0	31800	23	ngml-1	Kilpelainen-T_LeptinadjBMI_EUR_2016
rs780093	rs780093	chr2:27742603	chr2:27519736	T	C	2 hour fasting glucose	EFO_0004465	MAGIC	20081857	European	2010	0.09	0.019	1.682e-06	+	15234	0	15234	9	mmol/l	MAGIC_2HG_EUR_2010
rs780093	rs780093	chr2:27742603	chr2:27519736	T	C	Fasting glucose	EFO_0004465	MAGIC	22885924	European	2012	-0.028	0.0021	2.4e-38	-	133010	0	133010	66	mmol/l	MAGIC_FG-METABO_EUR_2012
rs780093	rs780093	chr2:27742603	chr2:27519736	T	C	Fasting glucose	EFO_0004465	MAGIC	20081858	European	2010	-0.027	0.0037	2.909e-13	-	46186	0	46186	21	mmol/l	MAGIC_FG_EUR_2010
rs780093	rs780093	chr2:27742603	chr2:27519736	T	C	log Fasting insulin	EFO_0004466	MAGIC	22885924	European	2012	-0.018	0.0025	1.23e-13	-	108557	0	108557	56	pmol/l	MAGIC_FI-METABO_EUR_2012
rs780093	rs780093	chr2:27742603	chr2:27519736	T	C	log Fasting insulin adjusted for BMI	EFO_0008037	MAGIC	22885924	European	2012	-0.019	0.0021	5.16e-20	-	108557	0	108557	56	pmol/l	MAGIC_FIadjBMI_EUR_2012
rs780093	rs780093	chr2:27742603	chr2:27519736	T	C	log HOMA-IR	EFO_0004501	MAGIC	20081858	European	2010	-0.019	0.004	1.31e-06	-	46186	0	46186	21	-	MAGIC_HOMA-IR_EUR_2010
rs780093	rs780093	chr2:27742603	chr2:27519736	T	C	Breast size	EFO_0004884	Eriksson N	22747683	European	2012	0.072	0.01577	5e-06	+	-	-	-	-	cup size increase	NHGRI-EBI_GWAS_Catalog
rs780093	rs780093	chr2:27742603	chr2:27519736	T	C	Calcium levels	EFO_0004838	OSeaghdha CM	20705733	European	2010	0.02	0.004451	7e-06	+	-	-	-	-	unit increase	NHGRI-EBI_GWAS_Catalog
rs780093	rs780093	chr2:27742603	chr2:27519736	T	C	Crohns disease	EFO_0000384	Franke A	21102463	European	2010	0.1398	0.02127	5e-11	+	-	-	-	-	log OR	NHGRI-EBI_GWAS_Catalog
rs780093	rs780093	chr2:27742603	chr2:27519736	T	C	Glomerular filtration rate creatinine	EFO_0005208;EFO_0004518	Gorski M	28452372	European	2017	0.0081	0.0009852	2e-16	+	-	-	-	-	unit increase	NHGRI-EBI_GWAS_Catalog
rs780093	rs780093	chr2:27742603	chr2:27519736	T	C	Glucose homeostasis traits	EFO_0006830;EFO_0006896	Palmer ND	25524916	Hispanic	2014	NA	NA	1e-06	NA	-	-	-	-	-	NHGRI-EBI_GWAS_Catalog
rs780093	rs780093	chr2:27742603	chr2:27519736	T	C	Palmitic acid 160 plasma levels	-	Wu JH	23362303	European	2013	0.1261	0.027	3e-06	+	-	-	-	-	unit increase	NHGRI-EBI_GWAS_Catalog
rs780093	rs780093	chr2:27742603	chr2:27519736	T	C	Palmitoleic acid 161n 7 levels	EFO_0007973	Hu Y	28298293	Mixed	2017	0.019	0.002739	4e-12	+	-	-	-	-	unit increase	NHGRI-EBI_GWAS_Catalog
rs780093	rs780093	chr2:27742603	chr2:27519736	T	C	Palmitoleic acid 161n 7 plasma levels	-	Wu JH	23362303	European	2013	0.02	0.003274	1e-09	+	-	-	-	-	unit increase	NHGRI-EBI_GWAS_Catalog
rs780093	rs780093	chr2:27742603	chr2:27519736	T	C	Sex hormone binding globulin levels	EFO_0004696	Coviello AD	22829776	European	2012	0.041	0.006324	9e-11	+	-	-	-	-	nmol/L decrease	NHGRI-EBI_GWAS_Catalog
rs780093	rs780093	chr2:27742603	chr2:27519736	T	C	Sex hormone binding globulin levels	EFO_0004696	Coviello AD	22829776	European	2012	0.026	0.004823	7e-08	+	-	-	-	-	nmol/L decrease	NHGRI-EBI_GWAS_Catalog
rs780093	rs780093	chr2:27742603	chr2:27519736	T	C	Sex hormone binding globulin levels	EFO_0004696	Coviello AD	22829776	European	2012	0.032	0.003892	2e-16	+	-	-	-	-	nmol/L decrease	NHGRI-EBI_GWAS_Catalog
rs780093	rs780093	chr2:27742603	chr2:27519736	T	C	Total cholesterol levels	EFO_0004574	Spracklen CN	28334899	East Asian	2017	0.0515	0.003567	3e-47	+	-	-	-	-	unit increase	NHGRI-EBI_GWAS_Catalog
rs780093	rs780093	chr2:27742603	chr2:27519736	T	C	Triglycerides	EFO_0004530	Below JE	26780889	Hispanic	2016	0.108	0.01369	3e-15	+	-	-	-	-	unit increase	NHGRI-EBI_GWAS_Catalog
rs780093	rs780093	chr2:27742603	chr2:27519736	T	C	Triglycerides Blood Pressure TG BP	EFO_0004530;EFO_0004325	Kraja AT	21386085	European	2011	0.18	0.02858	3e-10	+	-	-	-	-	unit increase	NHGRI-EBI_GWAS_Catalog
rs59007384	rs59007384	chr19:45396665	chr19:44893408	G	T	Medication for cholesterol, blood pressure or diabetes: none of the above	EFO_0007056	Neale B	UKBB	European	2017	0.01041	0.002098	6.899e-07	+	154702	103004	51698	1	risk diff	Neale-B_UKBB_EUR_2017
rs780093	rs780093	chr2:27742603	chr2:27519736	T	C	Urate levels	EFO_0004531	Yang Q	20884846	European	2010	5.15	0.6122	4e-17	+	-	-	-	-	umol/l increase	NHGRI-EBI_GWAS_Catalog
rs780093	rs780093	chr2:27742603	chr2:27519736	T	C	Waist Circumference Triglycerides WC TG	EFO_0004530;EFO_0000195	Kraja AT	21386085	European	2011	0.19	0.02701	2e-12	+	-	-	-	-	unit increase	NHGRI-EBI_GWAS_Catalog
rs780093	rs780093	chr2:27742603	chr2:27519736	T	C	circulating leptin levels	EFO_0005000	Kilpelainen T	26833098	European	2016	-0.032	0.00503	2e-10	-	-	-	-	-	unit increase	NHGRI-EBI_GWAS_Catalog
rs780093	rs780093	chr2:27742603	chr2:27519736	T	C	circulating leptin levels	EFO_0005000	Kilpelainen T	26833098	European	2016	-0.033	0.006686	8e-07	-	-	-	-	-	unit increase	NHGRI-EBI_GWAS_Catalog
rs780093	rs780093	chr2:27742603	chr2:27519736	T	C	circulating leptin levels adjusted for BMI	EFO_0007793	Kilpelainen T	26833098	European	2016	-0.024	0.003838	4e-10	-	-	-	-	-	unit increase	NHGRI-EBI_GWAS_Catalog
rs780093	rs780093	chr2:27742603	chr2:27519736	T	C	circulating leptin levels adjusted for BMI	EFO_0007793	Kilpelainen T	26833098	European	2016	-0.025	0.005111	1e-06	-	-	-	-	-	unit increase	NHGRI-EBI_GWAS_Catalog
rs780093	rs780093	chr2:27742603	chr2:27519736	T	C	Alcohol intake frequency	EFO_0004329	Neale B	UKBB	European	2017	0.04815	0.003654	1.213e-39	+	336965	0	336965	1	-	Neale-B_UKBB_EUR_2017
rs780093	rs780093	chr2:27742603	chr2:27519736	T	C	Alcohol intake versus 10 years previously	EFO_0004329	Neale B	UKBB	European	2017	0.01196	0.001899	2.982e-10	+	313248	0	313248	1	-	Neale-B_UKBB_EUR_2017
rs780093	rs780093	chr2:27742603	chr2:27519736	T	C	Arm fat-free mass left	-	Neale B	UKBB	European	2017	-0.01889	0.001588	1.293e-32	-	331159	0	331159	1	IVNT	Neale-B_UKBB_EUR_2017
rs780093	rs780093	chr2:27742603	chr2:27519736	T	C	Arm fat-free mass right	-	Neale B	UKBB	European	2017	-0.01938	0.001556	1.351e-35	-	331221	0	331221	1	IVNT	Neale-B_UKBB_EUR_2017
rs780093	rs780093	chr2:27742603	chr2:27519736	T	C	Arm predicted mass left	-	Neale B	UKBB	European	2017	-0.01868	0.001582	3.709e-32	-	331146	0	331146	1	IVNT	Neale-B_UKBB_EUR_2017
rs780093	rs780093	chr2:27742603	chr2:27519736	T	C	Arm predicted mass right	-	Neale B	UKBB	European	2017	-0.01924	0.001551	2.425e-35	-	331216	0	331216	1	IVNT	Neale-B_UKBB_EUR_2017
rs780093	rs780093	chr2:27742603	chr2:27519736	T	C	Basal metabolic rate	EFO_0007777	Neale B	UKBB	European	2017	-0.019	0.001656	1.793e-30	-	331307	0	331307	1	IVNT	Neale-B_UKBB_EUR_2017
rs780093	rs780093	chr2:27742603	chr2:27519736	T	C	Comparative height size at age 10	-	Neale B	UKBB	European	2017	-0.0144	0.001706	3.152e-17	-	332021	0	332021	1	-	Neale-B_UKBB_EUR_2017
rs780093	rs780093	chr2:27742603	chr2:27519736	T	C	Daytime dozing or sleeping	EFO_0000614;EFO_0005855	Neale B	UKBB	European	2017	0.008019	0.001236	8.617e-11	+	336082	0	336082	1	IVNT	Neale-B_UKBB_EUR_2017
rs10468017	rs10468017	chr15:58678512	chr15:58386313	C	T	Medication for cholesterol, blood pressure or diabetes: none of the above	EFO_0007056	Neale B	UKBB	European	2017	0.008333	0.001855	7.035e-06	+	154702	103004	51698	1	risk diff	Neale-B_UKBB_EUR_2017
rs780093	rs780093	chr2:27742603	chr2:27519736	T	C	Height	EFO_0004339	Neale B	UKBB	European	2017	-0.01607	0.001775	1.388e-19	-	336474	0	336474	1	IVNT	Neale-B_UKBB_EUR_2017
rs780093	rs780093	chr2:27742603	chr2:27519736	T	C	Hip circumference	EFO_0005093	Neale B	UKBB	European	2017	-0.01178	0.002474	1.941e-06	-	336601	0	336601	1	IVNT	Neale-B_UKBB_EUR_2017
rs780093	rs780093	chr2:27742603	chr2:27519736	T	C	Impedance of arm left	-	Neale B	UKBB	European	2017	0.01877	0.001764	1.958e-26	+	331292	0	331292	1	IVNT	Neale-B_UKBB_EUR_2017
rs780093	rs780093	chr2:27742603	chr2:27519736	T	C	Impedance of arm right	-	Neale B	UKBB	European	2017	0.01856	0.001757	4.313e-26	+	331279	0	331279	1	IVNT	Neale-B_UKBB_EUR_2017
rs780093	rs780093	chr2:27742603	chr2:27519736	T	C	Impedance of leg left	-	Neale B	UKBB	European	2017	0.01874	0.002278	1.881e-16	+	331296	0	331296	1	IVNT	Neale-B_UKBB_EUR_2017
rs780093	rs780093	chr2:27742603	chr2:27519736	T	C	Impedance of leg right	-	Neale B	UKBB	European	2017	0.01832	0.00226	5.275e-16	+	331301	0	331301	1	IVNT	Neale-B_UKBB_EUR_2017
rs780093	rs780093	chr2:27742603	chr2:27519736	T	C	Impedance of whole body	-	Neale B	UKBB	European	2017	0.02035	0.001905	1.199e-26	+	331284	0	331284	1	IVNT	Neale-B_UKBB_EUR_2017
rs780093	rs780093	chr2:27742603	chr2:27519736	T	C	Leg fat-free mass left	-	Neale B	UKBB	European	2017	-0.01715	0.001645	1.881e-25	-	331258	0	331258	1	IVNT	Neale-B_UKBB_EUR_2017
rs780093	rs780093	chr2:27742603	chr2:27519736	T	C	Leg fat-free mass right	-	Neale B	UKBB	European	2017	-0.01712	0.001644	2.219e-25	-	331285	0	331285	1	IVNT	Neale-B_UKBB_EUR_2017
rs780093	rs780093	chr2:27742603	chr2:27519736	T	C	Leg predicted mass left	-	Neale B	UKBB	European	2017	-0.01696	0.001634	3.078e-25	-	331253	0	331253	1	IVNT	Neale-B_UKBB_EUR_2017
rs780093	rs780093	chr2:27742603	chr2:27519736	T	C	Leg predicted mass right	-	Neale B	UKBB	European	2017	-0.01706	0.001633	1.551e-25	-	331285	0	331285	1	IVNT	Neale-B_UKBB_EUR_2017
rs59007384	rs59007384	chr19:45396665	chr19:44893408	G	T	Medication for cholesterol, blood pressure or diabetes: none of the above	EFO_0007056	Neale B	UKBB	European	2017	0.01041	0.002098	6.899e-07	+	154702	103004	51698	1	risk diff	Neale-B_UKBB_EUR_2017
rs492602	rs492602	chr19:49206417	chr19:48703160	G	A	Medication for cholesterol, blood pressure or diabetes: none of the above	EFO_0007056	Neale B	UKBB	European	2017	-0.007749	0.001703	5.357e-06	-	154702	103004	51698	1	risk diff	Neale-B_UKBB_EUR_2017
rs780093	rs780093	chr2:27742603	chr2:27519736	T	C	Number of self-reported non-cancer illnesses	EFO_0009801	Neale B	UKBB	European	2017	0.01106	0.002064	8.295e-08	+	337159	0	337159	1	-	Neale-B_UKBB_EUR_2017
rs780093	rs780093	chr2:27742603	chr2:27519736	T	C	Pulse rate	EFO_0004326	Neale B	UKBB	European	2017	0.02776	0.002574	4.011e-27	+	317756	0	317756	1	IVNT	Neale-B_UKBB_EUR_2017
rs780093	rs780093	chr2:27742603	chr2:27519736	T	C	Pulse rate	EFO_0004326	Neale B	UKBB	European	2017	0.02584	0.004364	3.232e-09	+	110153	0	110153	1	IVNT	Neale-B_UKBB_EUR_2017
rs780093	rs780093	chr2:27742603	chr2:27519736	T	C	Relative age of first facial hair	EFO_0007822	Neale B	UKBB	European	2017	0.008361	0.00163	2.885e-07	+	151113	0	151113	1	-	Neale-B_UKBB_EUR_2017
rs58542926	rs58542926	chr19:19379549	chr19:19268740	C	T	Medication for cholesterol, blood pressure or diabetes: insulin	EFO_0007056	Neale B	UKBB	European	2017	-0.003787	0.0007912	1.701e-06	-	154702	2116	152586	1	risk diff	Neale-B_UKBB_EUR_2017
rs780093	rs780093	chr2:27742603	chr2:27519736	T	C	Self-reported gout	EFO_0004274	Neale B	UKBB	European	2017	0.003213	0.0002953	1.46e-27	+	337159	4807	332352	1	risk diff	Neale-B_UKBB_EUR_2017
rs780093	rs780093	chr2:27742603	chr2:27519736	T	C	Self-reported high cholesterol	EFO_0008111	Neale B	UKBB	European	2017	0.009567	0.0008188	1.552e-31	+	337159	41296	295863	1	risk diff	Neale-B_UKBB_EUR_2017
rs780093	rs780093	chr2:27742603	chr2:27519736	T	C	Sitting height	EFO_0004339	Neale B	UKBB	European	2017	-0.01811	0.001931	6.826e-21	-	336172	0	336172	1	IVNT	Neale-B_UKBB_EUR_2017
rs780093	rs780093	chr2:27742603	chr2:27519736	T	C	Sodium in urine	EFO_0009282	Neale B	UKBB	European	2017	0.01896	0.002432	6.427e-15	+	326831	0	326831	1	IVNT	Neale-B_UKBB_EUR_2017
rs780093	rs780093	chr2:27742603	chr2:27519736	T	C	Treatment with allopurinol	EFO_0007056	Neale B	UKBB	European	2017	0.002678	0.000264	3.551e-24	+	337159	3819	333340	1	risk diff	Neale-B_UKBB_EUR_2017
rs780093	rs780093	chr2:27742603	chr2:27519736	T	C	Treatment with atorvastatin	EFO_0007056	Neale B	UKBB	European	2017	0.00294	0.0004279	6.358e-12	+	337159	10167	326992	1	risk diff	Neale-B_UKBB_EUR_2017
rs780093	rs780093	chr2:27742603	chr2:27519736	T	C	Treatment with cholesterol lowering medication	EFO_0007056	Neale B	UKBB	European	2017	0.007894	0.001138	4.101e-12	+	180203	22705	157498	1	risk diff	Neale-B_UKBB_EUR_2017
rs780093	rs780093	chr2:27742603	chr2:27519736	T	C	Treatment with lipitor 10mg tablet	EFO_0007056	Neale B	UKBB	European	2017	0.00106	0.000209	3.969e-07	+	337159	2361	334798	1	risk diff	Neale-B_UKBB_EUR_2017
rs780093	rs780093	chr2:27742603	chr2:27519736	T	C	Treatment with metformin	EFO_0007056	Neale B	UKBB	European	2017	-0.001976	0.00039	4.049e-07	-	337159	8392	328767	1	risk diff	Neale-B_UKBB_EUR_2017
rs780093	rs780093	chr2:27742603	chr2:27519736	T	C	Treatment with simvastatin	EFO_0007056	Neale B	UKBB	European	2017	0.004314	0.0007923	5.164e-08	+	337159	38492	298667	1	risk diff	Neale-B_UKBB_EUR_2017
rs780093	rs780093	chr2:27742603	chr2:27519736	T	C	Trunk fat-free mass	-	Neale B	UKBB	European	2017	-0.02082	0.001573	5.921e-40	-	331030	0	331030	1	IVNT	Neale-B_UKBB_EUR_2017
rs780093	rs780093	chr2:27742603	chr2:27519736	T	C	Trunk predicted mass	-	Neale B	UKBB	European	2017	-0.02082	0.001568	3.197e-40	-	330995	0	330995	1	IVNT	Neale-B_UKBB_EUR_2017
rs780093	rs780093	chr2:27742603	chr2:27519736	T	C	Weight	EFO_0004338	Neale B	UKBB	European	2017	-0.01681	0.002183	1.387e-14	-	336227	0	336227	1	IVNT	Neale-B_UKBB_EUR_2017
rs780093	rs780093	chr2:27742603	chr2:27519736	T	C	Whole body fat-free mass	-	Neale B	UKBB	European	2017	-0.01995	0.001579	1.456e-36	-	331291	0	331291	1	IVNT	Neale-B_UKBB_EUR_2017
rs780093	rs780093	chr2:27742603	chr2:27519736	T	C	Whole body water mass	-	Neale B	UKBB	European	2017	-0.02019	0.001582	2.741e-37	-	331315	0	331315	1	IVNT	Neale-B_UKBB_EUR_2017
rs780093	rs780093	chr2:27742603	chr2:27519736	T	C	Triglycerides	EFO_0004530	Prins B	28887542	European	2017	0.08	0.02	7.151e-07	+	9961	0	9961	1	IVNT	Prins-B_TG_EUR_2017
rs780093	rs780093	chr2:27742603	chr2:27519736	T	C	Testosterone	EFO_0004908	Prins B	28887542	European	2017	-0.04	0.01	4.203e-06	-	4387	0	4387	1	nmol/l	Prins-B_Testosterone_EUR_2017
rs780093	rs780093	chr2:27742603	chr2:27519736	T	C	Age at menopause	EFO_0004704;EFO_0004703	ReproGen	26414677	European	2015	0.12	0.02	2.3e-09	+	69360	0	69360	33	years	ReproGen_Age-at-Menopause_EUR_2015
rs780093	rs780093	chr2:27742603	chr2:27519736	T	C	Total cholesterol	EFO_0004574	Spracklen CN	28334899	East Asian	2017	0.045	0.0083	4.29e-08	+	31918	0	31918	13	IVNT	Spracklen-CN_Total-Cholesterol_EAS_2017
rs780093	rs780093	chr2:27742603	chr2:27519736	T	C	Triglycerides	EFO_0004530	Spracklen CN	28334899	East Asian	2017	0.1047	0.0088	7.52e-33	+	27557	0	27557	13	IVNT	Spracklen-CN_Triglycerides_EAS_2017
rs780093	rs780093	chr2:27742603	chr2:27519736	T	C	Calcium	CHEBI_22986	OSeaghdha CM	20705733	European	2010	NA	NA	7e-06	NA	-	-	-	-	-	dbGaP
rs780093	rs780093	chr2:27742603	chr2:27519736	T	C	Metabolic syndrome x	EFO_0000195	Kraja AT	21386085	European	2011	NA	NA	2e-12	NA	-	-	-	-	-	dbGaP
rs780093	rs780093	chr2:27742603	chr2:27519736	T	C	Metabolic syndrome x	EFO_0000195	Kraja AT	21386085	European	2011	NA	NA	3e-10	NA	-	-	-	-	-	dbGaP
rs780093	rs780093	chr2:27742603	chr2:27519736	T	C	Uric acid	NCIT_C62652;CHEBI_27226	Yang Q	20884846	European	2010	NA	NA	4e-17	NA	-	-	-	-	-	dbGaP
rs8042174	rs8042174	chr15:58685970	chr15:58393771	C	T	High density lipoprotein	EFO_0004612	GLGC	24097068	European	2013	-0.0693	0.0091	7.299e-12	-	89701	0	89701	60	IVNT	GLGC_HDL_EUR_2013
rs8042174	rs8042174	chr15:58685970	chr15:58393771	C	T	High density lipoprotein	EFO_0004612	GLGC	20686565	Mixed	2010	-0.0634	0.0091	7.048e-12	-	99900	0	99900	46	Z-score	GLGC_HDL_Mixed_2010
rs8042174	rs8042174	chr15:58685970	chr15:58393771	C	T	HDL cholesterol	NCIT_C61041;NCIT_C105587	Kathiresan S	19060906	European	2008	NA	NA	4e-06	NA	19840	-	-	-	-	GRASP
rs8042174	rs8042174	chr15:58685970	chr15:58393771	C	T	HDL cholesterol	NCIT_C61041;NCIT_C105587	GLGC	20686565	Mixed	2010	NA	NA	7.048e-12	NA	100184	-	-	-	-	GRASP
rs8042174	rs8042174	chr15:58685970	chr15:58393771	C	T	High density lipoprotein	EFO_0004612	Spracklen CN	28334899	East Asian	2017	-0.0989	0.0093	5.93e-27	-	25576	0	25576	13	IVNT	Spracklen-CN_HDL_EAS_2017
rs8042174	rs8042174	chr15:58685970	chr15:58393771	C	T	Total cholesterol	EFO_0004574	Spracklen CN	28334899	East Asian	2017	-0.0481	0.0101	1.28e-06	-	23220	0	23220	13	IVNT	Spracklen-CN_Total-Cholesterol_EAS_2017
rs8042174	rs8042174	chr15:58685970	chr15:58393771	C	T	Triglycerides	EFO_0004530	Spracklen CN	28334899	East Asian	2017	-0.0623	0.011	2.12e-08	-	18860	0	18860	13	IVNT	Spracklen-CN_Triglycerides_EAS_2017
rs11690688	rs11690688	chr2:232822838	chr2:231958128	A	G	Height	EFO_0004339	GIANT	20881960	European	2010	NA	NA	1.474e-07	NA	127857	0	127857	46	Z-score	GIANT_Height_EUR_2010
rs11690688	rs11690688	chr2:232822838	chr2:231958128	A	G	Height	EFO_0004339	GIANT	23754948	European	2013	0.0425	0.007778	4.655e-08	+	127697	0	127697	46	Z-score	GIANT_Height_EUR_2013
rs11690688	rs11690688	chr2:232822838	chr2:231958128	A	G	Height	EFO_0004339	GIANT	25282103	European	2014	0.044	0.0054	2.4e-16	+	233135	0	233135	79	Z-score	GIANT_Height_EUR_2014
rs11690688	rs11690688	chr2:232822838	chr2:231958128	A	G	Height	EFO_0004339	GIANT	20881960	European	2010	NA	NA	1.474e-07	NA	133653	-	-	-	-	GRASP
rs11690688	rs11690688	chr2:232822838	chr2:231958128	A	G	Comparative height size at age 10	-	Neale B	UKBB	European	2017	0.01776	0.002664	2.624e-11	+	332021	0	332021	1	-	Neale-B_UKBB_EUR_2017
rs11690688	rs11690688	chr2:232822838	chr2:231958128	A	G	Height	EFO_0004339	Neale B	UKBB	European	2017	0.02453	0.002773	9.276e-19	+	336474	0	336474	1	IVNT	Neale-B_UKBB_EUR_2017
rs11690688	rs11690688	chr2:232822838	chr2:231958128	A	G	Sitting height	EFO_0004339	Neale B	UKBB	European	2017	0.01334	0.003017	9.89e-06	+	336172	0	336172	1	IVNT	Neale-B_UKBB_EUR_2017
rs117428564	rs117428564	chr12:21113599	chr12:20960665	C	T	Cause of death: septicaemia, unspecified	-	Neale B	UKBB	European	2017	-0.01734	0.003096	2.203e-08	-	7637	17	7620	1	risk diff	Neale-B_UKBB_EUR_2017
rs117863166	rs117863166	chr12:21356736	chr12:21203802	C	T	Self-reported venous thromboembolic disease	-	Neale B	UKBB	European	2017	0.0006563	0.0001408	3.122e-06	+	337159	66	337093	1	risk diff	Neale-B_UKBB_EUR_2017
rs147509526	rs147509526	chr19:15776330	chr19:15665520	C	T	RANTES levels	EFO_0005117	Ahola-Olli A	27989323	European	2017	0.358	0.07216	7e-07	+	-	-	-	-	SD increase	NHGRI-EBI_GWAS_Catalog
rs4149056	rs4149056	chr12:21331549	chr12:21178615	C	T	Mean corpuscular hemoglobin	EFO_0004586	Astle W	27863252	European	2016	-0.0268	0.004905	4.664e-08	-	173480	0	173480	2	IVNT	Astle-W_Blood-Cell-Traits_EUR_2016
rs4149056	rs4149056	chr12:21331549	chr12:21178615	C	T	Mean corpuscular volume	EFO_0004586	Astle W	27863252	European	2016	-0.02373	0.004891	1.231e-06	-	173480	0	173480	2	IVNT	Astle-W_Blood-Cell-Traits_EUR_2016
rs4149056	rs4149056	chr12:21331549	chr12:21178615	C	T	Height	EFO_0004339	GIANT	28146470	European	2017	-0.017	0.0035	1.1e-06	-	381625	0	381625	106	IVNT	GIANT_Height_EUR_2017
rs4149056	rs4149056	chr12:21331549	chr12:21178615	C	T	Height	EFO_0004339	GIANT	28146470	Mixed	2017	-0.016	0.0033	1.6e-06	-	458927	0	458927	147	IVNT	GIANT_Height_Mixed_2017
rs4149056	rs4149056	chr12:21331549	chr12:21178615	C	T	Triglycerides	EFO_0004530	GLGC	24097068	European	2013	0.024	0.0047	1.782e-07	+	171191	0	171191	60	IVNT	GLGC_TG_EUR_2013
rs4149056	rs4149056	chr12:21331549	chr12:21178615	C	T	APOB apolipoprotein B response after 40mg daily simvastatin treatment	NCIT_C74734;NCIT_C106032;NCIT_C106030	Hopewell	23100282	European	2012	NA	NA	1e-07	NA	3895	-	-	-	-	GRASP
rs4149056	rs4149056	chr12:21331549	chr12:21178615	C	T	Conjugated bilirubin	CHEBI_16990	Sanna S	19419973	European	2009	NA	NA	7.2e-06	NA	4300	-	-	-	-	GRASP
rs4149056	rs4149056	chr12:21331549	chr12:21178615	C	T	LDL cholesterol response after 40mg daily simvastatin treatment	EFO_0004195	Hopewell	23100282	European	2012	NA	NA	5e-08	NA	3895	-	-	-	-	GRASP
rs4149056	rs4149056	chr12:21331549	chr12:21178615	C	T	Methotrexate plasma clearance 24 hour infusion of a 1 gm2 dose or 4 hour infusion of a 2 gm2 dose in children with acute lymphoblastic leukemia ALL	GO_0034381	Ramsey LB	23233662	Mixed	2012	NA	NA	5.72e-19	NA	1279	-	-	-	-	GRASP
rs4149056	rs4149056	chr12:21331549	chr12:21178615	C	T	Sex hormone binding globulin SHBG concentrations	EFO_0003941	Coviello AD	22829776	European	2012	NA	NA	1.5e-08	NA	21791	-	-	-	-	GRASP
rs4149056	rs4149056	chr12:21331549	chr12:21178615	C	T	Statin induced myopathy	CHEBI_87631	Link E	18650507	European	2008	NA	NA	3e-28	NA	175	-	-	-	-	GRASP
rs4149056	rs4149056	chr12:21331549	chr12:21178615	C	T	Total serum bilirubin	CMO_0000376;NCIT_C61031	Johnson AD	19414484	European	2009	NA	NA	6.7e-13	NA	9264	-	-	-	-	GRASP
rs4149056	rs4149056	chr12:21331549	chr12:21178615	C	T	Bilirubin levels	EFO_0004570	Johnson AD	19414484	European	2009	0.05	0.006964	7e-13	+	-	-	-	-	umol/l increase in logtbil	NHGRI-EBI_GWAS_Catalog
rs4149056	rs4149056	chr12:21331549	chr12:21178615	C	T	Blood metabolite levels	EFO_0005664	Shin SY	24816252	European	2014	-0.029	0.003329	3e-18	-	-	-	-	-	unit decrease	NHGRI-EBI_GWAS_Catalog
rs4149056	rs4149056	chr12:21331549	chr12:21178615	C	T	Blood metabolite levels	EFO_0005664	Shin SY	24816252	European	2014	-0.118	0.006496	1e-73	-	-	-	-	-	unit decrease	NHGRI-EBI_GWAS_Catalog
rs4149056	rs4149056	chr12:21331549	chr12:21178615	C	T	Blood metabolite levels	EFO_0005664	Shin SY	24816252	European	2014	-0.088	0.007444	3e-32	-	-	-	-	-	unit decrease	NHGRI-EBI_GWAS_Catalog
rs4149056	rs4149056	chr12:21331549	chr12:21178615	C	T	Blood metabolite levels	EFO_0005664	Shin SY	24816252	European	2014	-0.295	0.007776	6.00000000077142e-315	-	-	-	-	-	unit decrease	NHGRI-EBI_GWAS_Catalog
rs4149056	rs4149056	chr12:21331549	chr12:21178615	C	T	Blood metabolite levels	EFO_0005664	Shin SY	24816252	European	2014	-0.081	0.005838	9e-44	-	-	-	-	-	unit decrease	NHGRI-EBI_GWAS_Catalog
rs4149056	rs4149056	chr12:21331549	chr12:21178615	C	T	Blood metabolite levels	EFO_0005664	Shin SY	24816252	European	2014	-0.049	0.005546	1e-18	-	-	-	-	-	unit decrease	NHGRI-EBI_GWAS_Catalog
rs4149056	rs4149056	chr12:21331549	chr12:21178615	C	T	Blood metabolite ratios	EFO_0005664	Shin SY	24816252	European	2014	-0.3	NA	0	-	-	-	-	-	unit increase	NHGRI-EBI_GWAS_Catalog
rs4149056	rs4149056	chr12:21331549	chr12:21178615	C	T	Plasma estrone conjugates levels in resected early stage estrogen receptor positive breast cancer	EFO_0007971;EFO_1000649	Dudenkov TM	28429243	Mixed	2017	0.5	0.07571	4e-11	+	-	-	-	-	pg/mL increase	NHGRI-EBI_GWAS_Catalog
rs4149056	rs4149056	chr12:21331549	chr12:21178615	C	T	Response to statin therapy	GO_0036273	Link E	18650507	European	2008	1.504	0.2508	2e-09	+	-	-	-	-	log OR	NHGRI-EBI_GWAS_Catalog
rs4149056	rs4149056	chr12:21331549	chr12:21178615	C	T	Sex hormone binding globulin levels	EFO_0004696	Coviello AD	22829776	European	2012	-0.029	0.005168	2e-08	-	-	-	-	-	umol/L increase	NHGRI-EBI_GWAS_Catalog
rs4149056	rs4149056	chr12:21331549	chr12:21178615	C	T	Dihydroepiandrosterone sulphate	-	Prins B	28887542	European	2017	0.06	0.01	2.972e-07	+	9961	0	9961	1	umol/l	Prins-B_DHEAS_EUR_2017
rs4149056	rs4149056	chr12:21331549	chr12:21178615	C	T	Bilirubin	CHEBI_16990;NCIT_C305	Johnson AD	19414484	European	2009	NA	NA	7e-13	NA	-	-	-	-	-	dbGaP
rs4149056	rs4149056	chr12:21331549	chr12:21178615	C	T	Muscular diseases	EFO_0002970	Link E	18650507	European	2008	NA	NA	2e-09	NA	-	-	-	-	-	dbGaP
rs4437118	rs4437118	chr3:153191920	chr3:153474131	A	G	Arm fat mass left	-	Neale B	UKBB	European	2017	-0.01128	0.002419	3.103e-06	-	331164	0	331164	1	IVNT	Neale-B_UKBB_EUR_2017
rs4437118	rs4437118	chr3:153191920	chr3:153474131	A	G	Arm fat mass right	-	Neale B	UKBB	European	2017	-0.0113	0.002418	2.994e-06	-	331226	0	331226	1	IVNT	Neale-B_UKBB_EUR_2017
rs4437118	rs4437118	chr3:153191920	chr3:153474131	A	G	Arm fat percentage left	-	Neale B	UKBB	European	2017	-0.008699	0.001868	3.218e-06	-	331198	0	331198	1	IVNT	Neale-B_UKBB_EUR_2017
rs4437118	rs4437118	chr3:153191920	chr3:153474131	A	G	Body fat percentage	EFO_0007800	Neale B	UKBB	European	2017	-0.008861	0.001892	2.836e-06	-	331117	0	331117	1	IVNT	Neale-B_UKBB_EUR_2017
rs4437118	rs4437118	chr3:153191920	chr3:153474131	A	G	Trunk fat mass	EFO_0005409	Neale B	UKBB	European	2017	-0.01229	0.002485	7.633e-07	-	331093	0	331093	1	IVNT	Neale-B_UKBB_EUR_2017
rs4437118	rs4437118	chr3:153191920	chr3:153474131	A	G	Trunk fat percentage	-	Neale B	UKBB	European	2017	-0.01021	0.002268	6.761e-06	-	331113	0	331113	1	IVNT	Neale-B_UKBB_EUR_2017
rs4437118	rs4437118	chr3:153191920	chr3:153474131	A	G	Whole body fat mass	-	Neale B	UKBB	European	2017	-0.01199	0.002408	6.355e-07	-	330762	0	330762	1	IVNT	Neale-B_UKBB_EUR_2017
rs55818228	rs55818228	chr19:15700742	chr19:15589931	A	G	Diseases of vocal cords and larynx	EFO_0009673	Neale B	UKBB	European	2017	0.003058	0.0005451	2.024e-08	+	337199	797	336402	1	risk diff	Neale-B_UKBB_EUR_2017
rs55818228	rs55818228	chr19:15700742	chr19:15589931	A	G	Treatment with antihypertensive	EFO_0007056	Neale B	UKBB	European	2017	0.0006717	0.000151	8.643e-06	+	337159	61	337098	1	risk diff	Neale-B_UKBB_EUR_2017
rs76259022	rs76259022	chr1:192391008	chr1:192421878	C	T	Injury of eye and orbit	EFO_0009485	Neale B	UKBB	European	2017	-0.0009119	0.0001992	4.702e-06	-	337199	108	337091	1	risk diff	Neale-B_UKBB_EUR_2017
rs10468017	rs10468017	chr15:58678512	chr15:58386313	C	T	Age-related macular degeneration	EFO_0001365	Fritsche LG	26691988	European	2015	NA	NA	2.81e-11	+	33976	16144	17832	26	log OR	Fritsche-L_AMD_EUR_2016
rs10468017	rs10468017	chr15:58678512	chr15:58386313	C	T	Age-related macular degeneration	EFO_0001365	Fritsche L	23455636	Mixed	2013	NA	NA	1.357e-07	+	59080	7533	51547	15	log OR	Fritsche-L_AMD_Mixed_2013
rs10468017	rs10468017	chr15:58678512	chr15:58386313	C	T	Neovascularization	EFO_0001365;EFO_0004683;EFO_0008372;EFO_0008336	Fritsche L	23455636	Mixed	2013	NA	NA	6.507e-07	+	54568	4382	50186	15	log OR	Fritsche-L_Neovascularization_Mixed_2013
rs10468017	rs10468017	chr15:58678512	chr15:58386313	C	T	High density lipoprotein	EFO_0004612	GLGC	24097068	European	2013	-0.1179	0.0038	1.21e-188	-	181223	0	181223	60	IVNT	GLGC_HDL_EUR_2013
rs10468017	rs10468017	chr15:58678512	chr15:58386313	C	T	High density lipoprotein	EFO_0004612	GLGC	20686565	Mixed	2010	-0.1118	0.0056	3.96e-93	-	99900	0	99900	46	Z-score	GLGC_HDL_Mixed_2010
rs10468017	rs10468017	chr15:58678512	chr15:58386313	C	T	Total cholesterol	EFO_0004574	GLGC	24097068	European	2013	-0.0617	0.004	7.232e-48	-	181378	0	181378	60	IVNT	GLGC_TC_EUR_2013
rs10468017	rs10468017	chr15:58678512	chr15:58386313	C	T	Total cholesterol	EFO_0004574	GLGC	20686565	Mixed	2010	-0.0532	0.006	3.007e-18	-	100184	0	100184	46	Z-score	GLGC_TC_Mixed_2010
rs10468017	rs10468017	chr15:58678512	chr15:58386313	C	T	Triglycerides	EFO_0004530	GLGC	24097068	European	2013	-0.0379	0.0039	7.559e-21	-	171951	0	171951	60	IVNT	GLGC_TG_EUR_2013
rs10468017	rs10468017	chr15:58678512	chr15:58386313	C	T	Triglycerides	EFO_0004530	GLGC	20686565	Mixed	2010	-0.039	0.0056	8.033e-13	-	96598	0	96598	46	Z-score	GLGC_TG_Mixed_2010
rs10468017	rs10468017	chr15:58678512	chr15:58386313	C	T	ALDH1A2 gene expression in human liver	NCIT_C21308	Kathiresan S	19060906	European	2008	NA	NA	2e-09	NA	19840	-	-	-	-	GRASP
rs10468017	rs10468017	chr15:58678512	chr15:58386313	C	T	Advanced age related macular degeneration	NCIT_C84391;HP_0007868	Neale BM	20385826	European	2010	NA	NA	1.34e-08	NA	2688	-	-	-	-	GRASP
rs10468017	rs10468017	chr15:58678512	chr15:58386313	C	T	Advanced age related macular degeneration	NCIT_C84391;HP_0007868	Yu Y	21665990	European	2011	NA	NA	2.7e-12	NA	6728	-	-	-	-	GRASP
rs10468017	rs10468017	chr15:58678512	chr15:58386313	C	T	Advanced age related macular degeneration	NCIT_C84391;HP_0007868	Fritsche L	23455636	Mixed	2013	NA	NA	1.357e-07	NA	59494	-	-	-	-	GRASP
rs10468017	rs10468017	chr15:58678512	chr15:58386313	C	T	Advanced age related macular degeneration choroidal neovascularization vs no AMD	NCIT_C84391;HP_0007868	Fritsche L	23455636	Mixed	2013	NA	NA	6.507e-07	NA	59494	-	-	-	-	GRASP
rs10468017	rs10468017	chr15:58678512	chr15:58386313	C	T	HDL cholesterol	NCIT_C61041;NCIT_C105587	Willer CJ	18193043	European	2008	NA	NA	7.4e-17	NA	8656	-	-	-	-	GRASP
rs10468017	rs10468017	chr15:58678512	chr15:58386313	C	T	HDL cholesterol	NCIT_C61041;NCIT_C105587	Kathiresan S	19060906	European	2008	NA	NA	8e-23	NA	19840	-	-	-	-	GRASP
rs10468017	rs10468017	chr15:58678512	chr15:58386313	C	T	HDL cholesterol	NCIT_C61041;NCIT_C105587	Aulchenko YS	19060911	European	2008	NA	NA	1.63e-17	NA	22562	-	-	-	-	GRASP
rs10468017	rs10468017	chr15:58678512	chr15:58386313	C	T	HDL cholesterol	NCIT_C61041;NCIT_C105587	Barber M	20339536	European	2010	NA	NA	1.115e-08	NA	3928	-	-	-	-	GRASP
rs10468017	rs10468017	chr15:58678512	chr15:58386313	C	T	HDL cholesterol	NCIT_C61041;NCIT_C105587	GLGC	20686565	Mixed	2010	NA	NA	3.96e-93	NA	100184	-	-	-	-	GRASP
rs10468017	rs10468017	chr15:58678512	chr15:58386313	C	T	HDL cholesterol	NCIT_C61041;NCIT_C105587	Lettre G	21347282	African	2011	NA	NA	8e-23	NA	8090	-	-	-	-	GRASP
rs10468017	rs10468017	chr15:58678512	chr15:58386313	C	T	HDL cholesterol	NCIT_C61041;NCIT_C105587	Middelberg RP	21943158	European	2011	NA	NA	2.8e-12	NA	11683	-	-	-	-	GRASP
rs10468017	rs10468017	chr15:58678512	chr15:58386313	C	T	HDL cholesterol	NCIT_C61041;NCIT_C105587	Asselbergs	23063622	European	2012	NA	NA	3.73e-10	NA	66240	-	-	-	-	GRASP
rs10468017	rs10468017	chr15:58678512	chr15:58386313	C	T	HDL cholesterol and Waist circumference	-	Kraja AT	21386085	European	2011	NA	NA	5.5e-08	NA	22161	-	-	-	-	GRASP
rs10468017	rs10468017	chr15:58678512	chr15:58386313	C	T	HDL cholesterol change with statins	EFO_0007805	Barber M	20339536	European	2010	NA	NA	1.1e-08	NA	3928	-	-	-	-	GRASP
rs10468017	rs10468017	chr15:58678512	chr15:58386313	C	T	HDL cholesterol median HDL cholesterol	NCIT_C61041;NCIT_C105587	Turner	21589926	Mixed	2011	NA	NA	2.57e-13	NA	3740	-	-	-	-	GRASP
rs10468017	rs10468017	chr15:58678512	chr15:58386313	C	T	HDL cholesterol modeled HDL cholesterol	NCIT_C61041;NCIT_C105587	Turner	21589926	Mixed	2011	NA	NA	4.38e-06	NA	3740	-	-	-	-	GRASP
rs10468017	rs10468017	chr15:58678512	chr15:58386313	C	T	HDL cholesterol size NMR	-	Kathiresan S	19060906	European	2008	NA	NA	1.8e-09	NA	19840	-	-	-	-	GRASP
rs10468017	rs10468017	chr15:58678512	chr15:58386313	C	T	HDL2 cholesterol	CHEBI_47775	Kathiresan S	19060906	European	2008	NA	NA	3.8e-06	NA	19840	-	-	-	-	GRASP
rs10468017	rs10468017	chr15:58678512	chr15:58386313	C	T	Hemoglobin Hb	HP_0011902	van der Harst P	23222517	Mixed	2012	NA	NA	8.4e-07	NA	71861	-	-	-	-	GRASP
rs10468017	rs10468017	chr15:58678512	chr15:58386313	C	T	LIPC gene expression in human liver	NCIT_C82869	Kathiresan S	19060906	European	2008	NA	NA	2e-18	NA	19840	-	-	-	-	GRASP
rs10468017	rs10468017	chr15:58678512	chr15:58386313	C	T	Large HDL cholesterol by NMR	-	Kathiresan S	19060906	European	2008	NA	NA	2.9e-09	NA	19840	-	-	-	-	GRASP
rs10468017	rs10468017	chr15:58678512	chr15:58386313	C	T	Small VLDL cholesterol concentration by NMR	NCIT_C64806	Kathiresan S	19060906	European	2008	NA	NA	8.1e-06	NA	19840	-	-	-	-	GRASP
rs10468017	rs10468017	chr15:58678512	chr15:58386313	C	T	Total cholesterol	NCIT_C61032;NCIT_C105586	GLGC	20686565	Mixed	2010	NA	NA	3.007e-18	NA	100184	-	-	-	-	GRASP
rs10468017	rs10468017	chr15:58678512	chr15:58386313	C	T	Total cholesterol exam 1	NCIT_C61032;NCIT_C105586	Kathiresan S	19060906	European	2008	NA	NA	5.1e-06	NA	19840	-	-	-	-	GRASP
rs10468017	rs10468017	chr15:58678512	chr15:58386313	C	T	Triglycerides	-	GLGC	20686565	Mixed	2010	NA	NA	8.033e-13	NA	100184	-	-	-	-	GRASP
rs10468017	rs10468017	chr15:58678512	chr15:58386313	C	T	Age related macular degeneration	EFO_0001365	Neale BM	20385826	European	2010	NA	NA	1e-08	NA	-	-	-	-	-	NHGRI-EBI_GWAS_Catalog
rs10468017	rs10468017	chr15:58678512	chr15:58386313	C	T	Age related macular degeneration	EFO_0001365	Yu Y	21665990	European	2011	NA	NA	3e-12	NA	-	-	-	-	-	NHGRI-EBI_GWAS_Catalog
rs10468017	rs10468017	chr15:58678512	chr15:58386313	C	T	Blood metabolite levels	EFO_0005664	Shin SY	24816252	European	2014	-0.019	0.002723	3e-12	-	-	-	-	-	unit increase	NHGRI-EBI_GWAS_Catalog
rs10468017	rs10468017	chr15:58678512	chr15:58386313	C	T	Cardiovascular disease risk factors	EFO_0004611	Middelberg RP	21943158	European	2011	-0.104	0.0149	3e-12	-	-	-	-	-	mmol/l increase	NHGRI-EBI_GWAS_Catalog
rs10468017	rs10468017	chr15:58678512	chr15:58386313	C	T	HDL cholesterol	EFO_0004612	Kathiresan S	19060906	European	2008	-0.1	0.01017	8e-23	-	-	-	-	-	SD increase	NHGRI-EBI_GWAS_Catalog
rs10468017	rs10468017	chr15:58678512	chr15:58386313	C	T	Metabolic syndrome bivariate traits	EFO_0000195	Kraja AT	21386085	European	2011	0.16	0.02953	6e-08	+	-	-	-	-	unit increase	NHGRI-EBI_GWAS_Catalog
rs10468017	rs10468017	chr15:58678512	chr15:58386313	C	T	Phospholipid levels plasma	EFO_0004639	Demirkan A	22359512	European	2012	NA	NA	7e-43	NA	-	-	-	-	-	NHGRI-EBI_GWAS_Catalog
rs1264350	rs1264350	chr6:30796545	chr6:30828768	T	C	Medication for cholesterol, blood pressure or diabetes: insulin	EFO_0007056	Neale B	UKBB	European	2017	-0.003573	0.0005613	1.942e-10	-	154702	2116	152586	1	risk diff	Neale-B_UKBB_EUR_2017
rs3134924	rs3134924	chr6:32204684	chr6:32236907	T	G	Medication for cholesterol, blood pressure or diabetes: insulin	EFO_0007056	Neale B	UKBB	European	2017	0.005494	0.0005627	1.647e-22	+	154702	2116	152586	1	risk diff	Neale-B_UKBB_EUR_2017
rs10468017	rs10468017	chr15:58678512	chr15:58386313	C	T	Self-reported high cholesterol	EFO_0008111	Neale B	UKBB	European	2017	-0.006129	0.0008713	2.008e-12	-	337159	41296	295863	1	risk diff	Neale-B_UKBB_EUR_2017
rs10468017	rs10468017	chr15:58678512	chr15:58386313	C	T	High density lipoprotein	EFO_0004612	Prins B	28887542	European	2017	-0.11	0.02	2.414e-11	-	9961	0	9961	1	IVNT	Prins-B_HDL_EUR_2017
rs10468017	rs10468017	chr15:58678512	chr15:58386313	C	T	Total cholesterol	EFO_0004574	Prins B	28887542	European	2017	-0.09	0.02	2.187e-08	-	9961	0	9961	1	IVNT	Prins-B_Total-Cholesterol_EUR_2017
rs10468017	rs10468017	chr15:58678512	chr15:58386313	C	T	High density lipoprotein	EFO_0004612	Spracklen CN	28334899	East Asian	2017	-0.0903	0.0116	3.74e-15	-	24293	0	24293	13	IVNT	Spracklen-CN_HDL_EAS_2017
rs10468017	rs10468017	chr15:58678512	chr15:58386313	C	T	Total cholesterol	EFO_0004574	Spracklen CN	28334899	East Asian	2017	-0.0569	0.0126	4.72e-06	-	21930	0	21930	13	IVNT	Spracklen-CN_Total-Cholesterol_EAS_2017
rs10468017	rs10468017	chr15:58678512	chr15:58386313	C	T	Cholesterol hdl	-	Kathiresan S	19060906	European	2008	NA	NA	8e-23	NA	-	-	-	-	-	dbGaP
rs10468017	rs10468017	chr15:58678512	chr15:58386313	C	T	Cholesterol hdl	-	Middelberg RP	21943158	European	2011	NA	NA	3e-12	NA	-	-	-	-	-	dbGaP
rs10468017	rs10468017	chr15:58678512	chr15:58386313	C	T	Macular degeneration	EFO_0001365	Neale BM	20385826	European	2010	NA	NA	1e-08	NA	-	-	-	-	-	dbGaP
rs10468017	rs10468017	chr15:58678512	chr15:58386313	C	T	Macular degeneration	EFO_0001365	Yu Y	21665990	European	2011	NA	NA	3e-12	NA	-	-	-	-	-	dbGaP
rs10468017	rs10468017	chr15:58678512	chr15:58386313	C	T	Metabolic syndrome x	EFO_0000195	Kraja AT	21386085	European	2011	NA	NA	6e-08	NA	-	-	-	-	-	dbGaP
rs10468017	rs10468017	chr15:58678512	chr15:58386313	C	T	Phospholipids	NCIT_C70561	Demirkan A	22359512	European	2012	NA	NA	7e-43	NA	-	-	-	-	-	dbGaP
rs11586345	rs11586345	chr1:241191469	chr1:241028169	A	G	Cause of death: malignant neoplasm, primary site unknown, so stated	-	Neale B	UKBB	European	2017	0.01533	0.003247	2.394e-06	+	7637	38	7599	1	risk diff	Neale-B_UKBB_EUR_2017
rs117143142	rs117143142	chr20:41093634	chr20:42464994	A	G	Self-reported pituitary adenoma or tumour	EFO_1000478	Neale B	UKBB	European	2017	0.001315	0.000296	8.915e-06	+	337159	214	336945	1	risk diff	Neale-B_UKBB_EUR_2017
rs11853431	rs11853431	chr15:58635891	chr15:58343692	A	G	High density lipoprotein	EFO_0004612	GLGC	24097068	European	2013	0.0762	0.012	1.15e-10	+	145479	0	145479	60	IVNT	GLGC_HDL_EUR_2013
rs11853431	rs11853431	chr15:58635891	chr15:58343692	A	G	High density lipoprotein	EFO_0004612	GLGC	20686565	Mixed	2010	0.0954	0.0205	5.317e-07	+	99900	0	99900	46	Z-score	GLGC_HDL_Mixed_2010
rs11853431	rs11853431	chr15:58635891	chr15:58343692	A	G	HDL cholesterol	NCIT_C61041;NCIT_C105587	GLGC	20686565	Mixed	2010	NA	NA	5.317e-07	NA	100184	-	-	-	-	GRASP
rs12638256	rs12638256	chr3:142655290	chr3:142936448	A	G	Red cell distribution width	EFO_0004586	Astle W	27863252	European	2016	0.01671	0.003553	2.562e-06	+	173480	0	173480	2	IVNT	Astle-W_Blood-Cell-Traits_EUR_2016
rs12912371	rs12912371	chr15:58654491	chr15:58362292	C	T	High density lipoprotein	EFO_0004612	GLGC	24097068	European	2013	-0.0498	0.0091	1.193e-09	-	89542	0	89542	60	IVNT	GLGC_HDL_EUR_2013
rs12912371	rs12912371	chr15:58654491	chr15:58362292	C	T	High density lipoprotein	EFO_0004612	GLGC	20686565	Mixed	2010	-0.0469	0.0091	3.245e-09	-	99900	0	99900	46	Z-score	GLGC_HDL_Mixed_2010
rs12912371	rs12912371	chr15:58654491	chr15:58362292	C	T	HDL cholesterol	NCIT_C61041;NCIT_C105587	GLGC	20686565	Mixed	2010	NA	NA	3.245e-09	NA	100184	-	-	-	-	GRASP
rs13081352	rs13081352	chr3:135941416	chr3:136222574	A	C	Arm fat mass right	-	Neale B	UKBB	European	2017	-0.01687	0.003688	4.76e-06	-	331226	0	331226	1	IVNT	Neale-B_UKBB_EUR_2017
rs13081352	rs13081352	chr3:135941416	chr3:136222574	A	C	Body mass index	EFO_0004340	Neale B	UKBB	European	2017	-0.02395	0.003724	1.264e-10	-	336107	0	336107	1	IVNT	Neale-B_UKBB_EUR_2017
rs13081352	rs13081352	chr3:135941416	chr3:136222574	A	C	Hip circumference	EFO_0005093	Neale B	UKBB	European	2017	-0.01875	0.003728	4.936e-07	-	336601	0	336601	1	IVNT	Neale-B_UKBB_EUR_2017
rs13081352	rs13081352	chr3:135941416	chr3:136222574	A	C	Impedance of arm left	-	Neale B	UKBB	European	2017	0.01533	0.002658	7.961e-09	+	331292	0	331292	1	IVNT	Neale-B_UKBB_EUR_2017
rs13081352	rs13081352	chr3:135941416	chr3:136222574	A	C	Impedance of arm right	-	Neale B	UKBB	European	2017	0.01654	0.002647	4.109e-10	+	331279	0	331279	1	IVNT	Neale-B_UKBB_EUR_2017
rs13081352	rs13081352	chr3:135941416	chr3:136222574	A	C	Impedance of whole body	-	Neale B	UKBB	European	2017	0.01612	0.00287	1.951e-08	+	331284	0	331284	1	IVNT	Neale-B_UKBB_EUR_2017
rs13081352	rs13081352	chr3:135941416	chr3:136222574	A	C	Leg fat mass left	-	Neale B	UKBB	European	2017	-0.01612	0.002975	6.017e-08	-	331275	0	331275	1	IVNT	Neale-B_UKBB_EUR_2017
rs13081352	rs13081352	chr3:135941416	chr3:136222574	A	C	Leg fat mass right	-	Neale B	UKBB	European	2017	-0.0169	0.003009	1.935e-08	-	331293	0	331293	1	IVNT	Neale-B_UKBB_EUR_2017
rs13081352	rs13081352	chr3:135941416	chr3:136222574	A	C	Leg fat percentage left	-	Neale B	UKBB	European	2017	-0.01179	0.002353	5.439e-07	-	331278	0	331278	1	IVNT	Neale-B_UKBB_EUR_2017
rs13081352	rs13081352	chr3:135941416	chr3:136222574	A	C	Leg fat percentage right	-	Neale B	UKBB	European	2017	-0.0124	0.002384	1.989e-07	-	331296	0	331296	1	IVNT	Neale-B_UKBB_EUR_2017
rs13081352	rs13081352	chr3:135941416	chr3:136222574	A	C	Waist circumference	EFO_0004342	Neale B	UKBB	European	2017	-0.02133	0.003334	1.565e-10	-	336639	0	336639	1	IVNT	Neale-B_UKBB_EUR_2017
rs13081352	rs13081352	chr3:135941416	chr3:136222574	A	C	Coronary artery disease	EFO_0000378;EFO_0001645	van der Harst P	29212778	Mixed	2018	-0.06506	0.01091	2.5e-09	-	296525	34541	261984	1	log OR	van-der-Harst-P_CAD-UKBB_Mixed_2018
rs13081352	rs13081352	chr3:135941416	chr3:136222574	A	C	Coronary artery disease	EFO_0000378;EFO_0001645	van der Harst P	29212778	Mixed	2018	-0.0664	0.0092	4.458e-13	-	547261	122733	424528	2	log OR	van-der-Harst-P_CAD_Mixed_2018
rs13382655	rs13382655	chr2:43492050	chr2:43264911	A	G	Cause of death: duodenum	-	Neale B	UKBB	European	2017	0.007757	0.00173	7.46e-06	+	7637	10	7627	1	risk diff	Neale-B_UKBB_EUR_2017
rs145113914	rs145113914	chr4:108726246	chr4:107805090	C	T	Cause of death: malignant neoplasm of thyroid gland	-	Neale B	UKBB	European	2017	0.008463	0.001549	4.833e-08	+	7637	4	7633	1	risk diff	Neale-B_UKBB_EUR_2017
rs145326144	rs145326144	chr15:44936579	chr15:44644381	C	T	Hematocrit	EFO_0004586	Astle W	27863252	European	2016	-0.06144	0.01138	6.677e-08	-	173480	0	173480	2	IVNT	Astle-W_Blood-Cell-Traits_EUR_2016
rs145326144	rs145326144	chr15:44936579	chr15:44644381	C	T	Hemoglobin concentration	EFO_0004586	Astle W	27863252	European	2016	-0.07497	0.01143	5.399e-11	-	173480	0	173480	2	IVNT	Astle-W_Blood-Cell-Traits_EUR_2016
rs145326144	rs145326144	chr15:44936579	chr15:44644381	C	T	Mean corpuscular hemoglobin	EFO_0004586	Astle W	27863252	European	2016	-0.05514	0.01141	1.345e-06	-	173480	0	173480	2	IVNT	Astle-W_Blood-Cell-Traits_EUR_2016
rs145326144	rs145326144	chr15:44936579	chr15:44644381	C	T	Platelet count	EFO_0004586	Astle W	27863252	European	2016	0.07947	0.01174	1.314e-11	+	173480	0	173480	2	IVNT	Astle-W_Blood-Cell-Traits_EUR_2016
rs145326144	rs145326144	chr15:44936579	chr15:44644381	C	T	Plateletcrit	EFO_0004586	Astle W	27863252	European	2016	0.09322	0.01178	2.562e-15	+	173480	0	173480	2	IVNT	Astle-W_Blood-Cell-Traits_EUR_2016
rs145326144	rs145326144	chr15:44936579	chr15:44644381	C	T	Basal metabolic rate	EFO_0007777	Neale B	UKBB	European	2017	-0.02427	0.005293	4.545e-06	-	331307	0	331307	1	IVNT	Neale-B_UKBB_EUR_2017
rs145326144	rs145326144	chr15:44936579	chr15:44644381	C	T	Comparative height size at age 10	-	Neale B	UKBB	European	2017	-0.02529	0.005453	3.512e-06	-	332021	0	332021	1	-	Neale-B_UKBB_EUR_2017
rs145326144	rs145326144	chr15:44936579	chr15:44644381	C	T	Impedance of leg right	-	Neale B	UKBB	European	2017	0.03283	0.007222	5.481e-06	+	331301	0	331301	1	IVNT	Neale-B_UKBB_EUR_2017
rs145326144	rs145326144	chr15:44936579	chr15:44644381	C	T	Leg fat-free mass left	-	Neale B	UKBB	European	2017	-0.02447	0.005256	3.243e-06	-	331258	0	331258	1	IVNT	Neale-B_UKBB_EUR_2017
rs145326144	rs145326144	chr15:44936579	chr15:44644381	C	T	Leg fat-free mass right	-	Neale B	UKBB	European	2017	-0.02593	0.005254	7.994e-07	-	331285	0	331285	1	IVNT	Neale-B_UKBB_EUR_2017
rs145326144	rs145326144	chr15:44936579	chr15:44644381	C	T	Leg predicted mass left	-	Neale B	UKBB	European	2017	-0.02441	0.00522	2.934e-06	-	331253	0	331253	1	IVNT	Neale-B_UKBB_EUR_2017
rs145326144	rs145326144	chr15:44936579	chr15:44644381	C	T	Leg predicted mass right	-	Neale B	UKBB	European	2017	-0.02584	0.00522	7.396e-07	-	331285	0	331285	1	IVNT	Neale-B_UKBB_EUR_2017
rs145326144	rs145326144	chr15:44936579	chr15:44644381	C	T	Other demyelinating diseases of central nervous system	EFO_0000618	Neale B	UKBB	European	2017	0.0008084	0.000176	4.354e-06	+	337199	163	337036	1	risk diff	Neale-B_UKBB_EUR_2017
rs145326144	rs145326144	chr15:44936579	chr15:44644381	C	T	Trunk fat-free mass	-	Neale B	UKBB	European	2017	-0.02226	0.005027	9.54e-06	-	331030	0	331030	1	IVNT	Neale-B_UKBB_EUR_2017
rs145326144	rs145326144	chr15:44936579	chr15:44644381	C	T	Trunk predicted mass	-	Neale B	UKBB	European	2017	-0.02219	0.005011	9.53e-06	-	330995	0	330995	1	IVNT	Neale-B_UKBB_EUR_2017
rs145326144	rs145326144	chr15:44936579	chr15:44644381	C	T	Whole body fat-free mass	-	Neale B	UKBB	European	2017	-0.02376	0.005047	2.514e-06	-	331291	0	331291	1	IVNT	Neale-B_UKBB_EUR_2017
rs145326144	rs145326144	chr15:44936579	chr15:44644381	C	T	Whole body water mass	-	Neale B	UKBB	European	2017	-0.02397	0.005055	2.119e-06	-	331315	0	331315	1	IVNT	Neale-B_UKBB_EUR_2017
rs174564	rs174564	chr11:61588305	chr11:61820833	A	G	Eosinophil count	EFO_0004586	Astle W	27863252	European	2016	0.02349	0.003733	3.098e-10	+	173480	0	173480	2	IVNT	Astle-W_Blood-Cell-Traits_EUR_2016
rs174564	rs174564	chr11:61588305	chr11:61820833	A	G	Eosinophil percentage of white cells	EFO_0004586	Astle W	27863252	European	2016	0.01649	0.003729	9.741e-06	+	173480	0	173480	2	IVNT	Astle-W_Blood-Cell-Traits_EUR_2016
rs174564	rs174564	chr11:61588305	chr11:61820833	A	G	Granulocyte count	EFO_0004586	Astle W	27863252	European	2016	0.02586	0.003759	6.041e-12	+	173480	0	173480	2	IVNT	Astle-W_Blood-Cell-Traits_EUR_2016
rs174564	rs174564	chr11:61588305	chr11:61820833	A	G	Granulocyte percentage of myeloid white cells	EFO_0004586	Astle W	27863252	European	2016	0.02987	0.00374	1.387e-15	+	173480	0	173480	2	IVNT	Astle-W_Blood-Cell-Traits_EUR_2016
rs174564	rs174564	chr11:61588305	chr11:61820833	A	G	Hematocrit	EFO_0004586	Astle W	27863252	European	2016	-0.0241	0.003696	7.011e-11	-	173480	0	173480	2	IVNT	Astle-W_Blood-Cell-Traits_EUR_2016
rs174564	rs174564	chr11:61588305	chr11:61820833	A	G	Hemoglobin concentration	EFO_0004586	Astle W	27863252	European	2016	-0.02766	0.003713	9.277e-14	-	173480	0	173480	2	IVNT	Astle-W_Blood-Cell-Traits_EUR_2016
rs174564	rs174564	chr11:61588305	chr11:61820833	A	G	Mean corpuscular volume	EFO_0004586	Astle W	27863252	European	2016	0.02388	0.003696	1.035e-10	+	173480	0	173480	2	IVNT	Astle-W_Blood-Cell-Traits_EUR_2016
rs174564	rs174564	chr11:61588305	chr11:61820833	A	G	Mean platelet volume	EFO_0004586	Astle W	27863252	European	2016	0.03869	0.003784	1.513e-24	+	173480	0	173480	2	IVNT	Astle-W_Blood-Cell-Traits_EUR_2016
rs174564	rs174564	chr11:61588305	chr11:61820833	A	G	Monocyte percentage of white cells	EFO_0004586	Astle W	27863252	European	2016	-0.02792	0.003731	7.262e-14	-	173480	0	173480	2	IVNT	Astle-W_Blood-Cell-Traits_EUR_2016
rs174564	rs174564	chr11:61588305	chr11:61820833	A	G	Myeloid white cell count	EFO_0004586	Astle W	27863252	European	2016	0.02338	0.003769	5.575e-10	+	173480	0	173480	2	IVNT	Astle-W_Blood-Cell-Traits_EUR_2016
rs174564	rs174564	chr11:61588305	chr11:61820833	A	G	Neutrophil count	EFO_0004586	Astle W	27863252	European	2016	0.02343	0.00375	4.128e-10	+	173480	0	173480	2	IVNT	Astle-W_Blood-Cell-Traits_EUR_2016
rs174564	rs174564	chr11:61588305	chr11:61820833	A	G	Platelet count	EFO_0004586	Astle W	27863252	European	2016	-0.03722	0.003815	1.737e-22	-	173480	0	173480	2	IVNT	Astle-W_Blood-Cell-Traits_EUR_2016
rs174564	rs174564	chr11:61588305	chr11:61820833	A	G	Plateletcrit	EFO_0004586	Astle W	27863252	European	2016	-0.02236	0.003828	5.196e-09	-	173480	0	173480	2	IVNT	Astle-W_Blood-Cell-Traits_EUR_2016
rs174564	rs174564	chr11:61588305	chr11:61820833	A	G	Red blood cell count	EFO_0004586	Astle W	27863252	European	2016	-0.03443	0.003723	2.283e-20	-	173480	0	173480	2	IVNT	Astle-W_Blood-Cell-Traits_EUR_2016
rs174564	rs174564	chr11:61588305	chr11:61820833	A	G	Red cell distribution width	EFO_0004586	Astle W	27863252	European	2016	0.05016	0.003704	8.999e-42	+	173480	0	173480	2	IVNT	Astle-W_Blood-Cell-Traits_EUR_2016
rs174564	rs174564	chr11:61588305	chr11:61820833	A	G	Reticulocyte count	EFO_0004586	Astle W	27863252	European	2016	-0.02168	0.003761	8.197e-09	-	173480	0	173480	2	IVNT	Astle-W_Blood-Cell-Traits_EUR_2016
rs174564	rs174564	chr11:61588305	chr11:61820833	A	G	Sum basophil neutrophil counts	EFO_0004586	Astle W	27863252	European	2016	0.0237	0.003756	2.804e-10	+	173480	0	173480	2	IVNT	Astle-W_Blood-Cell-Traits_EUR_2016
rs174564	rs174564	chr11:61588305	chr11:61820833	A	G	Sum eosinophil basophil counts	EFO_0004586	Astle W	27863252	European	2016	0.02219	0.003737	2.877e-09	+	173480	0	173480	2	IVNT	Astle-W_Blood-Cell-Traits_EUR_2016
rs174564	rs174564	chr11:61588305	chr11:61820833	A	G	Sum neutrophil eosinophil counts	EFO_0004586	Astle W	27863252	European	2016	0.02567	0.003753	7.857e-12	+	173480	0	173480	2	IVNT	Astle-W_Blood-Cell-Traits_EUR_2016
rs174564	rs174564	chr11:61588305	chr11:61820833	A	G	White blood cell count	EFO_0004586	Astle W	27863252	European	2016	0.02287	0.003752	1.093e-09	+	173480	0	173480	2	IVNT	Astle-W_Blood-Cell-Traits_EUR_2016
rs174564	rs174564	chr11:61588305	chr11:61820833	A	G	Crohns disease	EFO_0000384	IBDGC	26192919	European	2015	-0.1172	0.0242	1.316e-06	-	20883	5956	14927	7	log OR	IBDGC_Chrons-Disease_EUR_2015
rs174564	rs174564	chr11:61588305	chr11:61820833	A	G	Asthma	EFO_0000270	Neale B	UKBB	European	2017	0.005048	0.0008163	6.235e-10	+	336782	38791	297991	1	risk diff	Neale-B_UKBB_EUR_2017
rs174564	rs174564	chr11:61588305	chr11:61820833	A	G	Average weekly champagne plus white wine intake	EFO_0004329	Neale B	UKBB	European	2017	-0.01433	0.00256	2.166e-08	-	240864	0	240864	1	-	Neale-B_UKBB_EUR_2017
rs174564	rs174564	chr11:61588305	chr11:61820833	A	G	Hair or balding pattern: pattern 4	EFO_0007822	Neale B	UKBB	European	2017	0.008064	0.001458	3.19e-08	+	154988	28389	126599	1	risk diff	Neale-B_UKBB_EUR_2017
rs174564	rs174564	chr11:61588305	chr11:61820833	A	G	Heel bone mineral density	EFO_0009270	Neale B	UKBB	European	2017	-0.0156	0.003262	1.75e-06	-	194398	0	194398	1	IVNT	Neale-B_UKBB_EUR_2017
rs174564	rs174564	chr11:61588305	chr11:61820833	A	G	Heel bone mineral density right	EFO_0009270	Neale B	UKBB	European	2017	-0.01928	0.004343	9.048e-06	-	106251	0	106251	1	IVNT	Neale-B_UKBB_EUR_2017
rs174564	rs174564	chr11:61588305	chr11:61820833	A	G	Height	EFO_0004339	Neale B	UKBB	European	2017	0.01258	0.001811	3.741e-12	+	336474	0	336474	1	IVNT	Neale-B_UKBB_EUR_2017
rs174564	rs174564	chr11:61588305	chr11:61820833	A	G	Irritability	EFO_0009594	Neale B	UKBB	European	2017	-0.005598	0.001171	1.751e-06	-	322668	90282	232386	1	risk diff	Neale-B_UKBB_EUR_2017
rs174564	rs174564	chr11:61588305	chr11:61820833	A	G	Nap during day	EFO_0004870	Neale B	UKBB	European	2017	-0.009745	0.00151	1.106e-10	-	337074	0	337074	1	-	Neale-B_UKBB_EUR_2017
rs174564	rs174564	chr11:61588305	chr11:61820833	A	G	No blood clot, bronchitis, emphysema, asthma, rhinitis, eczema or allergy diagnosed by doctor	-	Neale B	UKBB	European	2017	-0.005311	0.001193	8.589e-06	-	336782	228530	108252	1	risk diff	Neale-B_UKBB_EUR_2017
rs174564	rs174564	chr11:61588305	chr11:61820833	A	G	Number of live births	EFO_0009439	Neale B	UKBB	European	2017	0.01975	0.004028	9.47e-07	+	180952	0	180952	1	-	Neale-B_UKBB_EUR_2017
rs174564	rs174564	chr11:61588305	chr11:61820833	A	G	Pulse rate	EFO_0004326	Neale B	UKBB	European	2017	-0.03335	0.002625	5.878e-37	-	317756	0	317756	1	IVNT	Neale-B_UKBB_EUR_2017
rs174564	rs174564	chr11:61588305	chr11:61820833	A	G	Pulse rate	EFO_0004326	Neale B	UKBB	European	2017	-0.0314	0.004458	1.872e-12	-	110153	0	110153	1	IVNT	Neale-B_UKBB_EUR_2017
rs174564	rs174564	chr11:61588305	chr11:61820833	A	G	Self-reported asthma	EFO_0000270	Neale B	UKBB	European	2017	0.005352	0.0008178	5.976e-11	+	337159	39049	298110	1	risk diff	Neale-B_UKBB_EUR_2017
rs174564	rs174564	chr11:61588305	chr11:61820833	A	G	Self-reported hypothyroidism or myxoedema	EFO_0004705;EFO_1001055	Neale B	UKBB	European	2017	0.002751	0.0005441	4.28e-07	+	337159	16376	320783	1	risk diff	Neale-B_UKBB_EUR_2017
rs174564	rs174564	chr11:61588305	chr11:61820833	A	G	Sitting height	EFO_0004339	Neale B	UKBB	European	2017	0.009337	0.00197	2.133e-06	+	336172	0	336172	1	IVNT	Neale-B_UKBB_EUR_2017
rs174564	rs174564	chr11:61588305	chr11:61820833	A	G	Sleep duration	EFO_0005271	Neale B	UKBB	European	2017	-0.00884	0.001968	7.091e-06	-	335410	0	335410	1	-	Neale-B_UKBB_EUR_2017
rs174564	rs174564	chr11:61588305	chr11:61820833	A	G	Treatment with levothyroxine sodium	EFO_0007056	Neale B	UKBB	European	2017	0.002691	0.0005014	8.037e-08	+	337159	13717	323442	1	risk diff	Neale-B_UKBB_EUR_2017
rs190543502	rs190543502	chr15:43757184	chr15:43464986	C	T	Granulocyte percentage of myeloid white cells	EFO_0004586	Astle W	27863252	European	2016	0.05622	0.01171	1.566e-06	+	173480	0	173480	2	IVNT	Astle-W_Blood-Cell-Traits_EUR_2016
rs190543502	rs190543502	chr15:43757184	chr15:43464986	C	T	Hematocrit	EFO_0004586	Astle W	27863252	European	2016	-0.06881	0.01154	2.494e-09	-	173480	0	173480	2	IVNT	Astle-W_Blood-Cell-Traits_EUR_2016
rs190543502	rs190543502	chr15:43757184	chr15:43464986	C	T	Hemoglobin concentration	EFO_0004586	Astle W	27863252	European	2016	-0.0869	0.01159	6.624e-14	-	173480	0	173480	2	IVNT	Astle-W_Blood-Cell-Traits_EUR_2016
rs190543502	rs190543502	chr15:43757184	chr15:43464986	C	T	Mean corpuscular hemoglobin	EFO_0004586	Astle W	27863252	European	2016	-0.07043	0.01157	1.166e-09	-	173480	0	173480	2	IVNT	Astle-W_Blood-Cell-Traits_EUR_2016
rs190543502	rs190543502	chr15:43757184	chr15:43464986	C	T	Mean corpuscular volume	EFO_0004586	Astle W	27863252	European	2016	-0.05484	0.01153	1.992e-06	-	173480	0	173480	2	IVNT	Astle-W_Blood-Cell-Traits_EUR_2016
rs190543502	rs190543502	chr15:43757184	chr15:43464986	C	T	Monocyte percentage of white cells	EFO_0004586	Astle W	27863252	European	2016	-0.06577	0.01167	1.751e-08	-	173480	0	173480	2	IVNT	Astle-W_Blood-Cell-Traits_EUR_2016
rs190543502	rs190543502	chr15:43757184	chr15:43464986	C	T	Platelet count	EFO_0004586	Astle W	27863252	European	2016	0.1129	0.01192	2.919e-21	+	173480	0	173480	2	IVNT	Astle-W_Blood-Cell-Traits_EUR_2016
rs190543502	rs190543502	chr15:43757184	chr15:43464986	C	T	Plateletcrit	EFO_0004586	Astle W	27863252	European	2016	0.1226	0.01196	1.226e-24	+	173480	0	173480	2	IVNT	Astle-W_Blood-Cell-Traits_EUR_2016
rs190543502	rs190543502	chr15:43757184	chr15:43464986	C	T	Red cell distribution width	EFO_0004586	Astle W	27863252	European	2016	0.06525	0.01157	1.702e-08	+	173480	0	173480	2	IVNT	Astle-W_Blood-Cell-Traits_EUR_2016
rs190543502	rs190543502	chr15:43757184	chr15:43464986	C	T	Lipoprotein phospholipase A2 activity in cardiovascular disease	EFO_0004746;EFO_0005672;EFO_0001645	Yeo A	28753643	Mixed	2017	7.61	1.373	3e-08	+	-	-	-	-	nmol/min/ml decrease	NHGRI-EBI_GWAS_Catalog
rs190543502	rs190543502	chr15:43757184	chr15:43464986	C	T	Arm fat-free mass left	-	Neale B	UKBB	European	2017	-0.02451	0.005139	1.855e-06	-	331159	0	331159	1	IVNT	Neale-B_UKBB_EUR_2017
rs190543502	rs190543502	chr15:43757184	chr15:43464986	C	T	Arm fat-free mass right	-	Neale B	UKBB	European	2017	-0.02315	0.005037	4.323e-06	-	331221	0	331221	1	IVNT	Neale-B_UKBB_EUR_2017
rs190543502	rs190543502	chr15:43757184	chr15:43464986	C	T	Arm predicted mass right	-	Neale B	UKBB	European	2017	-0.02344	0.005019	3.001e-06	-	331216	0	331216	1	IVNT	Neale-B_UKBB_EUR_2017
rs190543502	rs190543502	chr15:43757184	chr15:43464986	C	T	Basal metabolic rate	EFO_0007777	Neale B	UKBB	European	2017	-0.02803	0.00536	1.712e-07	-	331307	0	331307	1	IVNT	Neale-B_UKBB_EUR_2017
rs190543502	rs190543502	chr15:43757184	chr15:43464986	C	T	Cause of death: chronic myeloid leukaemia	EFO_0000339	Neale B	UKBB	European	2017	0.007844	0.001769	9.397e-06	+	7637	8	7629	1	risk diff	Neale-B_UKBB_EUR_2017
rs190543502	rs190543502	chr15:43757184	chr15:43464986	C	T	Comparative height size at age 10	-	Neale B	UKBB	European	2017	-0.0331	0.005519	2.004e-09	-	332021	0	332021	1	-	Neale-B_UKBB_EUR_2017
rs190543502	rs190543502	chr15:43757184	chr15:43464986	C	T	Hip circumference	EFO_0005093	Neale B	UKBB	European	2017	-0.0421	0.008002	1.432e-07	-	336601	0	336601	1	IVNT	Neale-B_UKBB_EUR_2017
rs190543502	rs190543502	chr15:43757184	chr15:43464986	C	T	Impedance of leg left	-	Neale B	UKBB	European	2017	0.04035	0.007371	4.408e-08	+	331296	0	331296	1	IVNT	Neale-B_UKBB_EUR_2017
rs190543502	rs190543502	chr15:43757184	chr15:43464986	C	T	Impedance of leg right	-	Neale B	UKBB	European	2017	0.04351	0.007314	2.699e-09	+	331301	0	331301	1	IVNT	Neale-B_UKBB_EUR_2017
rs190543502	rs190543502	chr15:43757184	chr15:43464986	C	T	Leg fat-free mass left	-	Neale B	UKBB	European	2017	-0.0283	0.005323	1.062e-07	-	331258	0	331258	1	IVNT	Neale-B_UKBB_EUR_2017
rs190543502	rs190543502	chr15:43757184	chr15:43464986	C	T	Leg fat-free mass right	-	Neale B	UKBB	European	2017	-0.03074	0.005321	7.586e-09	-	331285	0	331285	1	IVNT	Neale-B_UKBB_EUR_2017
rs190543502	rs190543502	chr15:43757184	chr15:43464986	C	T	Leg predicted mass left	-	Neale B	UKBB	European	2017	-0.02843	0.005287	7.544e-08	-	331253	0	331253	1	IVNT	Neale-B_UKBB_EUR_2017
rs190543502	rs190543502	chr15:43757184	chr15:43464986	C	T	Leg predicted mass right	-	Neale B	UKBB	European	2017	-0.03045	0.005286	8.435e-09	-	331285	0	331285	1	IVNT	Neale-B_UKBB_EUR_2017
rs190543502	rs190543502	chr15:43757184	chr15:43464986	C	T	Trunk fat-free mass	-	Neale B	UKBB	European	2017	-0.02498	0.005092	9.329e-07	-	331030	0	331030	1	IVNT	Neale-B_UKBB_EUR_2017
rs190543502	rs190543502	chr15:43757184	chr15:43464986	C	T	Trunk predicted mass	-	Neale B	UKBB	European	2017	-0.02504	0.005075	8.103e-07	-	330995	0	330995	1	IVNT	Neale-B_UKBB_EUR_2017
rs190543502	rs190543502	chr15:43757184	chr15:43464986	C	T	Weight	EFO_0004338	Neale B	UKBB	European	2017	-0.03358	0.007061	1.976e-06	-	336227	0	336227	1	IVNT	Neale-B_UKBB_EUR_2017
rs190543502	rs190543502	chr15:43757184	chr15:43464986	C	T	Whole body fat-free mass	-	Neale B	UKBB	European	2017	-0.02708	0.005112	1.175e-07	-	331291	0	331291	1	IVNT	Neale-B_UKBB_EUR_2017
rs190543502	rs190543502	chr15:43757184	chr15:43464986	C	T	Whole body water mass	-	Neale B	UKBB	European	2017	-0.0272	0.00512	1.074e-07	-	331315	0	331315	1	IVNT	Neale-B_UKBB_EUR_2017
rs2070895	rs2070895	chr15:58723939	chr15:58431740	A	G	Hematocrit	EFO_0004586	Astle W	27863252	European	2016	-0.01969	0.004277	4.163e-06	-	173480	0	173480	2	IVNT	Astle-W_Blood-Cell-Traits_EUR_2016
rs2070895	rs2070895	chr15:58723939	chr15:58431740	A	G	Hemoglobin concentration	EFO_0004586	Astle W	27863252	European	2016	-0.02446	0.004296	1.248e-08	-	173480	0	173480	2	IVNT	Astle-W_Blood-Cell-Traits_EUR_2016
rs2070895	rs2070895	chr15:58723939	chr15:58431740	A	G	Age-related macular degeneration	EFO_0001365	Fritsche LG	26691988	European	2015	NA	NA	2.41e-11	-	33976	16144	17832	26	log OR	Fritsche-L_AMD_EUR_2016
rs2070895	rs2070895	chr15:58723939	chr15:58431740	A	G	Age-related macular degeneration	EFO_0001365	Fritsche L	23455636	Mixed	2013	NA	NA	2.434e-06	-	59084	7537	51547	15	log OR	Fritsche-L_AMD_Mixed_2013
rs2070895	rs2070895	chr15:58723939	chr15:58431740	A	G	High density lipoprotein	EFO_0004612	GLGC	24097068	European	2013	0.1132	0.006	1.543e-75	+	92820	0	92820	60	IVNT	GLGC_HDL_EUR_2013
rs2070895	rs2070895	chr15:58723939	chr15:58431740	A	G	High density lipoprotein	EFO_0004612	GLGC	20686565	Mixed	2010	0.1113	0.0061	1.302e-78	+	99900	0	99900	46	Z-score	GLGC_HDL_Mixed_2010
rs2070895	rs2070895	chr15:58723939	chr15:58431740	A	G	Total cholesterol	EFO_0004574	GLGC	24097068	European	2013	0.0548	0.0064	1.716e-17	+	93067	0	93067	60	IVNT	GLGC_TC_EUR_2013
rs2070895	rs2070895	chr15:58723939	chr15:58431740	A	G	Total cholesterol	EFO_0004574	GLGC	20686565	Mixed	2010	0.053	0.0064	2.525e-17	+	100184	0	100184	46	Z-score	GLGC_TC_Mixed_2010
rs2070895	rs2070895	chr15:58723939	chr15:58431740	A	G	Triglycerides	EFO_0004530	GLGC	24097068	European	2013	0.0412	0.0059	7.113e-11	+	89485	0	89485	60	IVNT	GLGC_TG_EUR_2013
rs2070895	rs2070895	chr15:58723939	chr15:58431740	A	G	Triglycerides	EFO_0004530	GLGC	20686565	Mixed	2010	0.0391	0.006	2.121e-11	+	96598	0	96598	46	Z-score	GLGC_TG_Mixed_2010
rs2070895	rs2070895	chr15:58723939	chr15:58431740	A	G	APOA1 apolipoprotein AI	NCIT_C116417;NCIT_C74733;NCIT_C116419	Talmud	19913121	European	2009	NA	NA	4.54e-10	NA	5059	-	-	-	-	GRASP
rs2070895	rs2070895	chr15:58723939	chr15:58431740	A	G	Advanced age related macular degeneration	NCIT_C84391;HP_0007868	Fritsche L	23455636	Mixed	2013	NA	NA	2.434e-06	NA	59494	-	-	-	-	GRASP
rs2070895	rs2070895	chr15:58723939	chr15:58431740	A	G	HDL cholesterol	NCIT_C61041;NCIT_C105587	Kathiresan S	19060906	European	2008	NA	NA	5.46e-18	NA	19840	-	-	-	-	GRASP
rs2070895	rs2070895	chr15:58723939	chr15:58431740	A	G	HDL cholesterol	NCIT_C61041;NCIT_C105587	Talmud	19913121	European	2009	NA	NA	2.38e-07	NA	5059	-	-	-	-	GRASP
rs2070895	rs2070895	chr15:58723939	chr15:58431740	A	G	HDL cholesterol	NCIT_C61041;NCIT_C105587	GLGC	20686565	Mixed	2010	NA	NA	1.53e-80	NA	100184	-	-	-	-	GRASP
rs2070895	rs2070895	chr15:58723939	chr15:58431740	A	G	HDL cholesterol	NCIT_C61041;NCIT_C105587	Musunuru	22629316	Mixed	2012	NA	NA	3.9e-24	NA	44957	-	-	-	-	GRASP
rs2070895	rs2070895	chr15:58723939	chr15:58431740	A	G	HDL cholesterol	NCIT_C61041;NCIT_C105587	Asselbergs	23063622	European	2012	NA	NA	2.27e-58	NA	66240	-	-	-	-	GRASP
rs2070895	rs2070895	chr15:58723939	chr15:58431740	A	G	HDL cholesterol	NCIT_C61041;NCIT_C105587	Elbers	23236364	Mixed	2012	NA	NA	2.06e-08	NA	9813	-	-	-	-	GRASP
rs2070895	rs2070895	chr15:58723939	chr15:58431740	A	G	HDL cholesterol change with statins	EFO_0007805	Barber M	20339536	European	2010	NA	NA	6.9e-06	NA	3928	-	-	-	-	GRASP
rs2070895	rs2070895	chr15:58723939	chr15:58431740	A	G	HDL cholesterol female	NCIT_C61041;NCIT_C105587	Musunuru	22629316	Mixed	2012	NA	NA	3.57e-15	NA	44957	-	-	-	-	GRASP
rs2070895	rs2070895	chr15:58723939	chr15:58431740	A	G	HDL cholesterol female	NCIT_C61041;NCIT_C105587	Asselbergs	23063622	European	2012	NA	NA	5.21e-35	NA	66240	-	-	-	-	GRASP
rs2070895	rs2070895	chr15:58723939	chr15:58431740	A	G	HDL cholesterol male	NCIT_C61041;NCIT_C105587	Musunuru	22629316	Mixed	2012	NA	NA	8.28e-12	NA	44957	-	-	-	-	GRASP
rs2070895	rs2070895	chr15:58723939	chr15:58431740	A	G	HDL cholesterol male	NCIT_C61041;NCIT_C105587	Asselbergs	23063622	European	2012	NA	NA	6.85e-22	NA	66240	-	-	-	-	GRASP
rs2070895	rs2070895	chr15:58723939	chr15:58431740	A	G	Total cholesterol	NCIT_C61032;NCIT_C105586	GLGC	20686565	Mixed	2010	NA	NA	2.525e-17	NA	100184	-	-	-	-	GRASP
rs2070895	rs2070895	chr15:58723939	chr15:58431740	A	G	Total cholesterol	NCIT_C61032;NCIT_C105586	Asselbergs	23063622	European	2012	NA	NA	2.84e-14	NA	66240	-	-	-	-	GRASP
rs2070895	rs2070895	chr15:58723939	chr15:58431740	A	G	Triglycerides	-	GLGC	20686565	Mixed	2010	NA	NA	2.121e-11	NA	100184	-	-	-	-	GRASP
rs2070895	rs2070895	chr15:58723939	chr15:58431740	A	G	Triglycerides	-	Asselbergs	23063622	European	2012	NA	NA	6.29e-15	NA	66240	-	-	-	-	GRASP
rs2070895	rs2070895	chr15:58723939	chr15:58431740	A	G	Advanced age related macular degeneration	EFO_1001492;EFO_0001365;EFO_0004683	Fritsche LG	26691988	Mixed	2015	NA	NA	2e-11	NA	-	-	-	-	-	NHGRI-EBI_GWAS_Catalog
rs2070895	rs2070895	chr15:58723939	chr15:58431740	A	G	Blood metabolite levels	EFO_0005664	Shin SY	24816252	European	2014	0.03	0.003396	1e-18	+	-	-	-	-	unit increase	NHGRI-EBI_GWAS_Catalog
rs2070895	rs2070895	chr15:58723939	chr15:58431740	A	G	Total cholesterol levels	EFO_0004574	Spracklen CN	28334899	East Asian	2017	0.077	0.01066	5e-13	+	-	-	-	-	unit increase	NHGRI-EBI_GWAS_Catalog
rs2070895	rs2070895	chr15:58723939	chr15:58431740	A	G	Self-reported high cholesterol	EFO_0008111	Neale B	UKBB	European	2017	0.004731	0.0009627	8.942e-07	+	337159	41296	295863	1	risk diff	Neale-B_UKBB_EUR_2017
rs2070895	rs2070895	chr15:58723939	chr15:58431740	A	G	High density lipoprotein	EFO_0004612	Prins B	28887542	European	2017	0.08	0.02	8.151e-06	+	9961	0	9961	1	IVNT	Prins-B_HDL_EUR_2017
rs2070895	rs2070895	chr15:58723939	chr15:58431740	A	G	High density lipoprotein	EFO_0004612	Spracklen CN	28334899	East Asian	2017	0.1393	0.0103	2.04e-42	+	20462	0	20462	13	IVNT	Spracklen-CN_HDL_EAS_2017
rs2070895	rs2070895	chr15:58723939	chr15:58431740	A	G	Total cholesterol	EFO_0004574	Spracklen CN	28334899	East Asian	2017	0.0757	0.0108	8.54e-13	+	20453	0	20453	13	IVNT	Spracklen-CN_Total-Cholesterol_EAS_2017
rs2070895	rs2070895	chr15:58723939	chr15:58431740	A	G	Triglycerides	EFO_0004530	Spracklen CN	28334899	East Asian	2017	0.0855	0.0121	1.01e-12	+	16045	0	16045	13	IVNT	Spracklen-CN_Triglycerides_EAS_2017
rs28451440	rs28451440	chr15:58698113	chr15:58405914	G	T	Self-reported high cholesterol	EFO_0008111	Neale B	UKBB	European	2017	-0.004055	0.0008573	2.255e-06	-	337159	41296	295863	1	risk diff	Neale-B_UKBB_EUR_2017
rs34447150	rs34447150	chr8:14744538	chr8:14887029	C	T	Cause of death: unspecified place	-	Neale B	UKBB	European	2017	0.004583	0.001001	4.78e-06	+	7637	8	7629	1	risk diff	Neale-B_UKBB_EUR_2017
rs3826688	rs3826688	chr19:45418961	chr19:44915704	C	T	Monocyte count	EFO_0004586	Astle W	27863252	European	2016	-0.01703	0.003496	1.105e-06	-	173480	0	173480	2	IVNT	Astle-W_Blood-Cell-Traits_EUR_2016
rs3826688	rs3826688	chr19:45418961	chr19:44915704	C	T	Plateletcrit	EFO_0004586	Astle W	27863252	European	2016	-0.01799	0.003582	5.108e-07	-	173480	0	173480	2	IVNT	Astle-W_Blood-Cell-Traits_EUR_2016
rs3826688	rs3826688	chr19:45418961	chr19:44915704	C	T	Alzheimers disease	EFO_0000249	IGAP	24162737	European	2013	0.3496	0.0201	6.294e-68	+	54162	17008	37154	31	log OR	IGAP_Alzheimers_EUR_2013
rs3826688	rs3826688	chr19:45418961	chr19:44915704	C	T	C-reactive protein	EFO_0004458	Prins B	28887542	European	2017	-0.09	0.02	1.02e-07	-	9961	0	9961	1	mg/L	Prins-B_CRP_EUR_2017
rs402465	rs402465	chr15:58705029	chr15:58412830	T	C	High density lipoprotein	EFO_0004612	Spracklen CN	28334899	East Asian	2017	-0.0762	0.0144	4.74e-08	-	13813	0	13813	13	IVNT	Spracklen-CN_HDL_EAS_2017
rs59007384	rs59007384	chr19:45396665	chr19:44893408	G	T	Mean corpuscular hemoglobin concentration	EFO_0004586	Astle W	27863252	European	2016	-0.0181	0.004037	7.374e-06	-	173480	0	173480	2	IVNT	Astle-W_Blood-Cell-Traits_EUR_2016
rs59007384	rs59007384	chr19:45396665	chr19:44893408	G	T	Platelet count	EFO_0004586	Astle W	27863252	European	2016	0.02214	0.004245	1.821e-07	+	173480	0	173480	2	IVNT	Astle-W_Blood-Cell-Traits_EUR_2016
rs59007384	rs59007384	chr19:45396665	chr19:44893408	G	T	Platelet distribution width	EFO_0004586	Astle W	27863252	European	2016	-0.0226	0.004184	6.666e-08	-	173480	0	173480	2	IVNT	Astle-W_Blood-Cell-Traits_EUR_2016
rs59007384	rs59007384	chr19:45396665	chr19:44893408	G	T	Plateletcrit	EFO_0004586	Astle W	27863252	European	2016	0.02539	0.004256	2.424e-09	+	173480	0	173480	2	IVNT	Astle-W_Blood-Cell-Traits_EUR_2016
rs59007384	rs59007384	chr19:45396665	chr19:44893408	G	T	Red cell distribution width	EFO_0004586	Astle W	27863252	European	2016	0.02416	0.004121	4.581e-09	+	173480	0	173480	2	IVNT	Astle-W_Blood-Cell-Traits_EUR_2016
rs9258375	rs9258375	chr6:29752808	chr6:29785031	A	G	Medication for cholesterol, blood pressure or diabetes: insulin	EFO_0007056	Neale B	UKBB	European	2017	-0.00345	0.00064	7.012e-08	-	154702	2116	152586	1	risk diff	Neale-B_UKBB_EUR_2017
rs59007384	rs59007384	chr19:45396665	chr19:44893408	G	T	Age-related macular degeneration	EFO_0001365	Fritsche LG	26691988	European	2015	NA	NA	1.32e-22	+	33976	16144	17832	26	log OR	Fritsche-L_AMD_EUR_2016
rs59007384	rs59007384	chr19:45396665	chr19:44893408	G	T	Cognitive ageing	-	Davies G	23207651	European	2012	NA	NA	6.26e-07	NA	3280	-	-	-	-	GRASP
rs59007384	rs59007384	chr19:45396665	chr19:44893408	G	T	Cognitive ageing females	-	Davies G	23207651	European	2012	NA	NA	4.06e-07	NA	3280	-	-	-	-	GRASP
rs59007384	rs59007384	chr19:45396665	chr19:44893408	G	T	Cortical amyloid beta load	EFO_0005194	Ramanan VK	23419831	European	2013	NA	NA	6.7e-09	NA	555	-	-	-	-	GRASP
rs59007384	rs59007384	chr19:45396665	chr19:44893408	G	T	Alzheimers disease	EFO_0000249	IGAP	24162737	European	2013	-0.9812	0.0208	1.97e-486	-	54162	17008	37154	31	log OR	IGAP_Alzheimers_EUR_2013
rs59007384	rs59007384	chr19:45396665	chr19:44893408	G	T	Alzheimers disease biomarkers	EFO_0005194;EFO_0000249	Ramanan VK	23419831	European	2013	NA	NA	7e-09	NA	-	-	-	-	-	NHGRI-EBI_GWAS_Catalog
rs59007384	rs59007384	chr19:45396665	chr19:44893408	G	T	Cause of death: unspecified dementia	EFO_0000249	Neale B	UKBB	European	2017	-0.006963	0.001418	9.345e-07	-	7637	40	7597	1	risk diff	Neale-B_UKBB_EUR_2017
rs59007384	rs59007384	chr19:45396665	chr19:44893408	G	T	Illnesses of father: alzheimers disease or dementia	EFO_0000249	Neale B	UKBB	European	2017	-0.01608	0.0006745	1.631e-125	-	292807	14024	278783	1	risk diff	Neale-B_UKBB_EUR_2017
rs59007384	rs59007384	chr19:45396665	chr19:44893408	G	T	Illnesses of mother: alzheimers disease or dementia	EFO_0000249	Neale B	UKBB	European	2017	-0.03175	0.0008682	3.405e-292	-	309843	26757	283086	1	risk diff	Neale-B_UKBB_EUR_2017
rs59007384	rs59007384	chr19:45396665	chr19:44893408	G	T	Illnesses of mother: chronic bronchitis or emphysema	EFO_0006505;EFO_0000464	Neale B	UKBB	European	2017	0.003248	0.0007224	6.933e-06	+	309793	18252	291541	1	risk diff	Neale-B_UKBB_EUR_2017
rs1260326	rs1260326	chr2:27730940	chr2:27508073	C	T	Medication for cholesterol, blood pressure or diabetes: cholesterol lowering medication	EFO_0007056	Neale B	UKBB	European	2017	-0.01216	0.001551	4.582e-15	-	154702	35840	118862	1	risk diff	Neale-B_UKBB_EUR_2017
rs59007384	rs59007384	chr19:45396665	chr19:44893408	G	T	Illnesses of mother: none of the above, group 1	-	Neale B	UKBB	European	2017	0.01049	0.001546	1.165e-11	+	311264	129391	181873	1	risk diff	Neale-B_UKBB_EUR_2017
rs59007384	rs59007384	chr19:45396665	chr19:44893408	G	T	Illnesses of siblings: alzheimers disease or dementia	EFO_0000249	Neale B	UKBB	European	2017	-0.002158	0.0002488	4.17e-18	-	260016	1468	258548	1	risk diff	Neale-B_UKBB_EUR_2017
rs59007384	rs59007384	chr19:45396665	chr19:44893408	G	T	Leg fat mass left	-	Neale B	UKBB	European	2017	0.01144	0.002375	1.449e-06	+	331275	0	331275	1	IVNT	Neale-B_UKBB_EUR_2017
rs59007384	rs59007384	chr19:45396665	chr19:44893408	G	T	Leg fat mass right	-	Neale B	UKBB	European	2017	0.01089	0.002402	5.817e-06	+	331293	0	331293	1	IVNT	Neale-B_UKBB_EUR_2017
rs59007384	rs59007384	chr19:45396665	chr19:44893408	G	T	Leg fat percentage left	-	Neale B	UKBB	European	2017	0.009819	0.001879	1.731e-07	+	331278	0	331278	1	IVNT	Neale-B_UKBB_EUR_2017
rs59007384	rs59007384	chr19:45396665	chr19:44893408	G	T	Leg fat percentage right	-	Neale B	UKBB	European	2017	0.009259	0.001903	1.138e-06	+	331296	0	331296	1	IVNT	Neale-B_UKBB_EUR_2017
rs157581	rs157581	chr19:45395714	chr19:44892457	T	C	Medication for cholesterol, blood pressure or diabetes: cholesterol lowering medication	EFO_0007056	Neale B	UKBB	European	2017	-0.01937	0.001841	7.103e-26	-	154702	35840	118862	1	risk diff	Neale-B_UKBB_EUR_2017
rs261291	rs261291	chr15:58680178	chr15:58387979	T	C	Medication for cholesterol, blood pressure or diabetes: cholesterol lowering medication	EFO_0007056	Neale B	UKBB	European	2017	-0.008439	0.001583	9.867e-08	-	154702	35840	118862	1	risk diff	Neale-B_UKBB_EUR_2017
rs59007384	rs59007384	chr19:45396665	chr19:44893408	G	T	Mother still alive	-	Neale B	UKBB	European	2017	0.009616	0.001484	9.096e-11	+	331902	130993	200909	1	risk diff	Neale-B_UKBB_EUR_2017
rs59007384	rs59007384	chr19:45396665	chr19:44893408	G	T	Self-reported dementia or alzheimers/cognitive impairment	EFO_0000249	Neale B	UKBB	European	2017	-0.0002961	4.73e-05	3.861e-10	-	337159	83	337076	1	risk diff	Neale-B_UKBB_EUR_2017
rs59007384	rs59007384	chr19:45396665	chr19:44893408	G	T	Self-reported high cholesterol	EFO_0008111	Neale B	UKBB	European	2017	-0.01524	0.0009845	4.593e-54	-	337159	41296	295863	1	risk diff	Neale-B_UKBB_EUR_2017
rs59007384	rs59007384	chr19:45396665	chr19:44893408	G	T	Treatment with atorvastatin	EFO_0007056	Neale B	UKBB	European	2017	-0.004045	0.0005145	3.797e-15	-	337159	10167	326992	1	risk diff	Neale-B_UKBB_EUR_2017
rs59007384	rs59007384	chr19:45396665	chr19:44893408	G	T	Treatment with cholesterol lowering medication	EFO_0007056	Neale B	UKBB	European	2017	-0.01441	0.001369	6.286e-26	-	180203	22705	157498	1	risk diff	Neale-B_UKBB_EUR_2017
rs59007384	rs59007384	chr19:45396665	chr19:44893408	G	T	Treatment with ezetimibe	EFO_0007056	Neale B	UKBB	European	2017	-0.001368	0.0002313	3.385e-09	-	337159	1997	335162	1	risk diff	Neale-B_UKBB_EUR_2017
rs59007384	rs59007384	chr19:45396665	chr19:44893408	G	T	Treatment with lipitor 10mg tablet	EFO_0007056	Neale B	UKBB	European	2017	-0.001261	0.0002513	5.285e-07	-	337159	2361	334798	1	risk diff	Neale-B_UKBB_EUR_2017
rs59007384	rs59007384	chr19:45396665	chr19:44893408	G	T	Treatment with rosuvastatin	EFO_0007056	Neale B	UKBB	European	2017	-0.001181	0.0002365	5.953e-07	-	337159	2089	335070	1	risk diff	Neale-B_UKBB_EUR_2017
rs59007384	rs59007384	chr19:45396665	chr19:44893408	G	T	Treatment with simvastatin	EFO_0007056	Neale B	UKBB	European	2017	-0.008299	0.0009527	3.015e-18	-	337159	38492	298667	1	risk diff	Neale-B_UKBB_EUR_2017
rs59007384	rs59007384	chr19:45396665	chr19:44893408	G	T	Waist circumference	EFO_0004342	Neale B	UKBB	European	2017	0.01548	0.002661	5.942e-09	+	336639	0	336639	1	IVNT	Neale-B_UKBB_EUR_2017
rs59007384	rs59007384	chr19:45396665	chr19:44893408	G	T	Weight change compared with 1 year ago	EFO_0004338	Neale B	UKBB	European	2017	0.01047	0.001955	8.647e-08	+	331803	0	331803	1	-	Neale-B_UKBB_EUR_2017
rs59007384	rs59007384	chr19:45396665	chr19:44893408	G	T	C-reactive protein	EFO_0004458	Prins B	28887542	European	2017	0.14	0.02	2.129e-12	+	9961	0	9961	1	mg/L	Prins-B_CRP_EUR_2017
rs59007384	rs59007384	chr19:45396665	chr19:44893408	G	T	Triglycerides	EFO_0004530	Prins B	28887542	European	2017	-0.1	0.02	3.195e-08	-	9961	0	9961	1	IVNT	Prins-B_TG_EUR_2017
rs59007384	rs59007384	chr19:45396665	chr19:44893408	G	T	Posterior cortical atrophy	EFO_0000249	Schott JM	26993346	Mixed	2016	NA	NA	6.402e-12	NA	10840	293	10547	16	log OR	Schott-JM_PCA_Mixed_2017
rs59007384	rs59007384	chr19:45396665	chr19:44893408	G	T	Coronary artery disease	EFO_0000378;EFO_0001645	van der Harst P	29212778	Mixed	2018	-0.0411	0.008587	1.7e-06	-	296525	34541	261984	1	log OR	van-der-Harst-P_CAD-UKBB_Mixed_2018
rs59007384	rs59007384	chr19:45396665	chr19:44893408	G	T	Coronary artery disease	EFO_0000378;EFO_0001645	van der Harst P	29212778	Mixed	2018	-0.0422	0.0072	5.518e-09	-	547261	122733	424528	2	log OR	van-der-Harst-P_CAD_Mixed_2018
rs72965369	rs72965369	chr11:21836042	chr11:21814496	C	T	Cause of death: anus, unspecified	-	Neale B	UKBB	European	2017	0.006469	0.001446	7.804e-06	+	7637	15	7622	1	risk diff	Neale-B_UKBB_EUR_2017
rs75611541	rs75611541	chr2:188001621	chr2:187136894	A	G	Treatment with alphagan 0.2% eye drops	EFO_0007056	Neale B	UKBB	European	2017	-0.001009	0.0002253	7.544e-06	-	337159	70	337089	1	risk diff	Neale-B_UKBB_EUR_2017
rs780093	rs780093	chr2:27742603	chr2:27519736	T	C	Granulocyte count	EFO_0004586	Astle W	27863252	European	2016	0.02822	0.003676	1.627e-14	+	173480	0	173480	2	IVNT	Astle-W_Blood-Cell-Traits_EUR_2016
rs780093	rs780093	chr2:27742603	chr2:27519736	T	C	Granulocyte percentage of myeloid white cells	EFO_0004586	Astle W	27863252	European	2016	0.03947	0.003656	3.588e-27	+	173480	0	173480	2	IVNT	Astle-W_Blood-Cell-Traits_EUR_2016
rs780093	rs780093	chr2:27742603	chr2:27519736	T	C	Hematocrit	EFO_0004586	Astle W	27863252	European	2016	-0.02158	0.003613	2.35e-09	-	173480	0	173480	2	IVNT	Astle-W_Blood-Cell-Traits_EUR_2016
rs780093	rs780093	chr2:27742603	chr2:27519736	T	C	Hemoglobin concentration	EFO_0004586	Astle W	27863252	European	2016	-0.01699	0.003629	2.848e-06	-	173480	0	173480	2	IVNT	Astle-W_Blood-Cell-Traits_EUR_2016
rs780093	rs780093	chr2:27742603	chr2:27519736	T	C	High light scatter percentage of red cells	EFO_0004586	Astle W	27863252	European	2016	0.03423	0.003669	1.066e-20	+	173480	0	173480	2	IVNT	Astle-W_Blood-Cell-Traits_EUR_2016
rs780093	rs780093	chr2:27742603	chr2:27519736	T	C	High light scatter reticulocyte count	EFO_0004586	Astle W	27863252	European	2016	0.03113	0.003669	2.166e-17	+	173480	0	173480	2	IVNT	Astle-W_Blood-Cell-Traits_EUR_2016
rs780093	rs780093	chr2:27742603	chr2:27519736	T	C	Immature fraction of reticulocytes	EFO_0004586	Astle W	27863252	European	2016	0.01974	0.003635	5.606e-08	+	173480	0	173480	2	IVNT	Astle-W_Blood-Cell-Traits_EUR_2016
rs780093	rs780093	chr2:27742603	chr2:27519736	T	C	Lymphocyte count	EFO_0004586	Astle W	27863252	European	2016	0.0222	0.003684	1.688e-09	+	173480	0	173480	2	IVNT	Astle-W_Blood-Cell-Traits_EUR_2016
rs780093	rs780093	chr2:27742603	chr2:27519736	T	C	Monocyte count	EFO_0004586	Astle W	27863252	European	2016	-0.0175	0.003652	1.646e-06	-	173480	0	173480	2	IVNT	Astle-W_Blood-Cell-Traits_EUR_2016
rs780093	rs780093	chr2:27742603	chr2:27519736	T	C	Monocyte percentage of white cells	EFO_0004586	Astle W	27863252	European	2016	-0.04431	0.003644	5.096e-34	-	173480	0	173480	2	IVNT	Astle-W_Blood-Cell-Traits_EUR_2016
rs780093	rs780093	chr2:27742603	chr2:27519736	T	C	Myeloid white cell count	EFO_0004586	Astle W	27863252	European	2016	0.02509	0.003685	9.924e-12	+	173480	0	173480	2	IVNT	Astle-W_Blood-Cell-Traits_EUR_2016
rs780093	rs780093	chr2:27742603	chr2:27519736	T	C	Neutrophil count	EFO_0004586	Astle W	27863252	European	2016	0.02978	0.003666	4.475e-16	+	173480	0	173480	2	IVNT	Astle-W_Blood-Cell-Traits_EUR_2016
rs780093	rs780093	chr2:27742603	chr2:27519736	T	C	Platelet count	EFO_0004586	Astle W	27863252	European	2016	0.03579	0.003729	8.208e-22	+	173480	0	173480	2	IVNT	Astle-W_Blood-Cell-Traits_EUR_2016
rs780093	rs780093	chr2:27742603	chr2:27519736	T	C	Plateletcrit	EFO_0004586	Astle W	27863252	European	2016	0.03368	0.003743	2.297e-19	+	173480	0	173480	2	IVNT	Astle-W_Blood-Cell-Traits_EUR_2016
rs780093	rs780093	chr2:27742603	chr2:27519736	T	C	Red blood cell count	EFO_0004586	Astle W	27863252	European	2016	-0.02055	0.003637	1.59e-08	-	173480	0	173480	2	IVNT	Astle-W_Blood-Cell-Traits_EUR_2016
rs780093	rs780093	chr2:27742603	chr2:27519736	T	C	Red cell distribution width	EFO_0004586	Astle W	27863252	European	2016	-0.02385	0.003624	4.649e-11	-	173480	0	173480	2	IVNT	Astle-W_Blood-Cell-Traits_EUR_2016
rs780093	rs780093	chr2:27742603	chr2:27519736	T	C	Reticulocyte count	EFO_0004586	Astle W	27863252	European	2016	0.03133	0.003676	1.547e-17	+	173480	0	173480	2	IVNT	Astle-W_Blood-Cell-Traits_EUR_2016
rs780093	rs780093	chr2:27742603	chr2:27519736	T	C	Reticulocyte fraction of red cells	EFO_0004586	Astle W	27863252	European	2016	0.03672	0.003673	1.58e-23	+	173480	0	173480	2	IVNT	Astle-W_Blood-Cell-Traits_EUR_2016
rs780093	rs780093	chr2:27742603	chr2:27519736	T	C	Sum basophil neutrophil counts	EFO_0004586	Astle W	27863252	European	2016	0.02918	0.003673	1.94e-15	+	173480	0	173480	2	IVNT	Astle-W_Blood-Cell-Traits_EUR_2016
rs780093	rs780093	chr2:27742603	chr2:27519736	T	C	Sum neutrophil eosinophil counts	EFO_0004586	Astle W	27863252	European	2016	0.02874	0.003669	4.763e-15	+	173480	0	173480	2	IVNT	Astle-W_Blood-Cell-Traits_EUR_2016
rs780093	rs780093	chr2:27742603	chr2:27519736	T	C	White blood cell count	EFO_0004586	Astle W	27863252	European	2016	0.02984	0.003668	4.109e-16	+	173480	0	173480	2	IVNT	Astle-W_Blood-Cell-Traits_EUR_2016
rs780093	rs780093	chr2:27742603	chr2:27519736	T	C	DPA 22:5n3	EFO_0005110	Lemaitre RN	21829377	European	2011	0.0163	0.0029	2.039e-08	+	8866	0	8866	5	%	CHARGE_DPA_EUR_2011
rs780093	rs780093	chr2:27742603	chr2:27519736	T	C	Palmitic acid 16:0	EFO_0005110	Wu JH	23362303	European	2013	0.1261	0.0269	2.65e-06	+	8961	0	8961	5	%	CHARGE_Palmitic-acid_EUR_2013
rs780093	rs780093	chr2:27742603	chr2:27519736	T	C	Palmitoleic acid 16:1n7	EFO_0005110	Wu JH	23362303	European	2013	0.0201	0.0033	9.802e-10	+	8961	0	8961	5	%	CHARGE_Palmitoleic-acid_EUR_2013
rs780093	rs780093	chr2:27742603	chr2:27519736	T	C	log eGFR creatinine in non diabetics	EFO_0005208	CKDGen	26831199	European	2016	0.0064	0.00092	3.1e-12	+	118365	0	118365	45	ml/min/1.73m2	CKDGen_eGFRcrea-NDM_EUR_2016
rs780093	rs780093	chr2:27742603	chr2:27519736	T	C	log eGFR creatinine	EFO_0005208	CKDGen	20383146	European	2010	NA	NA	2.1e-09	+	67093	0	67093	20	ml/min/1.73m2	CKDGen_eGFRcrea_EUR_2010
rs780093	rs780093	chr2:27742603	chr2:27519736	T	C	log eGFR creatinine	EFO_0005208	CKDGen	26831199	European	2016	0.0066	0.00092	8.9e-14	+	133715	0	133715	48	ml/min/1.73m2	CKDGen_eGFRcrea_EUR_2016
rs6753534	rs6753534	chr2:27752871	chr2:27530004	C	T	Medication for cholesterol, blood pressure or diabetes: cholesterol lowering medication	EFO_0007056	Neale B	UKBB	European	2017	0.008691	0.001539	1.646e-08	+	154702	35840	118862	1	risk diff	Neale-B_UKBB_EUR_2017
rs780093	rs780093	chr2:27742603	chr2:27519736	T	C	Height	EFO_0004339	GIANT	25282103	European	2014	-0.02	0.003	9.6e-12	-	253171	0	253171	79	Z-score	GIANT_Height_EUR_2014
rs780093	rs780093	chr2:27742603	chr2:27519736	T	C	Height	EFO_0004339	GIANT	28146470	European	2017	-0.017	0.0028	3.2e-10	-	381625	0	381625	106	IVNT	GIANT_Height_EUR_2017
rs780093	rs780093	chr2:27742603	chr2:27519736	T	C	Height	EFO_0004339	GIANT	28146470	Mixed	2017	-0.017	0.0025	1.3e-11	-	458927	0	458927	147	IVNT	GIANT_Height_Mixed_2017
rs780093	rs780093	chr2:27742603	chr2:27519736	T	C	Hip circumference in males	EFO_0005093	GIANT	25673412	Mixed	2015	-0.024	0.0049	1.3e-06	-	99936	0	99936	101	IVNT	GIANT_Hip-M_Mixed_2015
rs780093	rs780093	chr2:27742603	chr2:27519736	T	C	Hip circumference	EFO_0005093	GIANT	25673412	Mixed	2015	-0.016	0.0036	7.8e-06	-	226429	0	226429	101	IVNT	GIANT_Hip_Mixed_2015
rs780093	rs780093	chr2:27742603	chr2:27519736	T	C	Low density lipoprotein	EFO_0004611	GLGC	24097068	European	2013	0.0223	0.0037	2.359e-08	+	172189	0	172189	60	IVNT	GLGC_LDL_EUR_2013
rs780093	rs780093	chr2:27742603	chr2:27519736	T	C	Total cholesterol	EFO_0004574	GLGC	24097068	European	2013	0.0515	0.0036	2.591e-42	+	186446	0	186446	60	IVNT	GLGC_TC_EUR_2013
rs780093	rs780093	chr2:27742603	chr2:27519736	T	C	Total cholesterol	EFO_0004574	GLGC	20686565	Mixed	2010	0.0526	0.0051	5.455e-25	+	100184	0	100184	46	Z-score	GLGC_TC_Mixed_2010
rs780093	rs780093	chr2:27742603	chr2:27519736	T	C	Triglycerides	EFO_0004530	GLGC	24097068	European	2013	0.1106	0.0034	6.17e-220	+	176959	0	176959	60	IVNT	GLGC_TG_EUR_2013
rs780093	rs780093	chr2:27742603	chr2:27519736	T	C	Triglycerides	EFO_0004530	GLGC	20686565	Mixed	2010	0.1117	0.0048	5.68e-124	+	96598	0	96598	46	Z-score	GLGC_TG_Mixed_2010
rs780093	rs780093	chr2:27742603	chr2:27519736	T	C	2 hour glucose	NCIT_C129778	MAGIC	20081857	European	2010	NA	NA	1.682e-06	NA	15234	-	-	-	-	GRASP
rs780093	rs780093	chr2:27742603	chr2:27519736	T	C	Blood glucose in non diabetics	-	Yang Q	20884846	European	2010	NA	NA	2.8e-08	NA	28283	-	-	-	-	GRASP
rs780093	rs780093	chr2:27742603	chr2:27519736	T	C	Breast size bra cup size in women	EFO_0004884	Eriksson N	22747683	European	2012	NA	NA	4.57e-06	NA	16175	-	-	-	-	GRASP
rs780093	rs780093	chr2:27742603	chr2:27519736	T	C	C reactive protein	NCIT_C64548	Shah	23505291	European	2013	NA	NA	6.79e-08	NA	8356	-	-	-	-	GRASP
rs780093	rs780093	chr2:27742603	chr2:27519736	T	C	Crohns disease	NCIT_C2965	Franke A	21102463	European	2010	NA	NA	4.7e-11	NA	21389	-	-	-	-	GRASP
rs780093	rs780093	chr2:27742603	chr2:27519736	T	C	Fasting blood glucose	EFO_0004465	MAGIC	20081858	European	2010	NA	NA	2.909e-13	NA	46186	-	-	-	-	GRASP
rs780093	rs780093	chr2:27742603	chr2:27519736	T	C	HOMA IR	EFO_0004501	MAGIC	20081858	European	2010	NA	NA	1.31e-06	NA	46186	-	-	-	-	GRASP
rs780093	rs780093	chr2:27742603	chr2:27519736	T	C	Plasma docosapentaenoic acid levels	NCIT_C68347;CHEBI_61204	Lemaitre RN	21829377	European	2011	NA	NA	2.04e-08	NA	8866	-	-	-	-	GRASP
rs780093	rs780093	chr2:27742603	chr2:27519736	T	C	Plasma palmitic acid	NCIT_C61873	Wu JH	23362303	European	2013	NA	NA	2.65e-06	NA	8961	-	-	-	-	GRASP
rs780093	rs780093	chr2:27742603	chr2:27519736	T	C	Plasma palmitoleic acid	NCIT_C68408	Wu JH	23362303	European	2013	NA	NA	9.8e-10	NA	8961	-	-	-	-	GRASP
rs780093	rs780093	chr2:27742603	chr2:27519736	T	C	Plasma protein C levels	HP_0010896	Tang W	20802025	European	2010	NA	NA	5.63e-17	NA	8048	-	-	-	-	GRASP
rs780093	rs780093	chr2:27742603	chr2:27519736	T	C	Serum calcium	NCIT_C74950;NCIT_C61020	OSeaghdha CM	20705733	European	2010	NA	NA	7.2e-06	NA	20611	-	-	-	-	GRASP
rs780093	rs780093	chr2:27742603	chr2:27519736	T	C	Serum creatinine	EFO_0004518	CKDGen	20383146	European	2010	NA	NA	7.8e-11	NA	67093	-	-	-	-	GRASP
rs780093	rs780093	chr2:27742603	chr2:27519736	T	C	Serum urate	NCIT_C64814	Yang Q	20884846	European	2010	NA	NA	3.8e-17	NA	28283	-	-	-	-	GRASP
rs780093	rs780093	chr2:27742603	chr2:27519736	T	C	Serum urate	NCIT_C64814	Tin A	21768215	African	2011	NA	NA	7.49e-13	NA	8651	-	-	-	-	GRASP
rs780093	rs780093	chr2:27742603	chr2:27519736	T	C	Serum urate	NCIT_C64814	GUGC	23263486	European	2012	NA	NA	3.65e-39	NA	69374	-	-	-	-	GRASP
rs780093	rs780093	chr2:27742603	chr2:27519736	T	C	Sex hormone binding globulin SHBG concentrations	EFO_0003941	Coviello AD	22829776	European	2012	NA	NA	2.2e-16	NA	21791	-	-	-	-	GRASP
rs780093	rs780093	chr2:27742603	chr2:27519736	T	C	Total cholesterol	NCIT_C61032;NCIT_C105586	Barber M	20339536	European	2010	NA	NA	1.27e-14	NA	3928	-	-	-	-	GRASP
rs780093	rs780093	chr2:27742603	chr2:27519736	T	C	Total cholesterol	NCIT_C61032;NCIT_C105586	GLGC	20686565	Mixed	2010	NA	NA	5.455e-25	NA	100184	-	-	-	-	GRASP
rs780093	rs780093	chr2:27742603	chr2:27519736	T	C	Total cholesterol	NCIT_C61032;NCIT_C105586	Asselbergs	23063622	European	2012	NA	NA	2.52e-13	NA	66240	-	-	-	-	GRASP
rs780093	rs780093	chr2:27742603	chr2:27519736	T	C	Triglycerides	-	Willer CJ	18193043	European	2008	NA	NA	1.5e-17	NA	8656	-	-	-	-	GRASP
rs780093	rs780093	chr2:27742603	chr2:27519736	T	C	Triglycerides	EFO_0004530	Kathiresan S	19060906	European	2008	NA	NA	3.05e-29	NA	19840	-	-	-	-	GRASP
rs780093	rs780093	chr2:27742603	chr2:27519736	T	C	Triglycerides	-	GLGC	20686565	Mixed	2010	NA	NA	5.68e-124	NA	100184	-	-	-	-	GRASP
rs780093	rs780093	chr2:27742603	chr2:27519736	T	C	Triglycerides	-	Asselbergs	23063622	European	2012	NA	NA	2.41e-78	NA	66240	-	-	-	-	GRASP
rs780093	rs780093	chr2:27742603	chr2:27519736	T	C	Triglycerides and Blood pressure	HP_0004421	Kraja AT	21386085	European	2011	NA	NA	3e-10	NA	22161	-	-	-	-	GRASP
rs780093	rs780093	chr2:27742603	chr2:27519736	T	C	Triglycerides change with statins	NCIT_C906	Barber M	20339536	European	2010	NA	NA	1.3e-14	NA	3928	-	-	-	-	GRASP
rs780093	rs780093	chr2:27742603	chr2:27519736	T	C	Uric acid	NCIT_C62652;CHEBI_27226	Kolz M	19503597	European	2009	NA	NA	2.94e-09	NA	28141	-	-	-	-	GRASP
rs780093	rs780093	chr2:27742603	chr2:27519736	T	C	Uric acid females	NCIT_C62652;CHEBI_27226	Kolz M	19503597	European	2009	NA	NA	2.3e-07	NA	28141	-	-	-	-	GRASP
rs780093	rs780093	chr2:27742603	chr2:27519736	T	C	Waist circumference and Triglycerides	-	Kraja AT	21386085	European	2011	NA	NA	1.9e-12	NA	22161	-	-	-	-	GRASP
rs780093	rs780093	chr2:27742603	chr2:27519736	T	C	Serum urate	EFO_0004531	GUGC	23263486	European	2012	0.076	0.0055	3.652e-39	+	110133	0	110133	48	mg/dl	GUGC_Urate_EUR_2012
rs780093	rs780093	chr2:27742603	chr2:27519736	T	C	log Leptin	EFO_0003199	Kilpelainen T	26833098	European	2016	-0.033	0.0063	1.817e-07	-	32144	0	32144	23	ngml-1	Kilpelainen-T_Leptin_EUR_2016
rs780093	rs780093	chr2:27742603	chr2:27519736	T	C	log Leptin adjusted for BMI	EFO_0007793	Kilpelainen T	26833098	European	2016	-0.0244	0.0049	6.301e-07	-	31800	0	31800	23	ngml-1	Kilpelainen-T_LeptinadjBMI_EUR_2016
rs780093	rs780093	chr2:27742603	chr2:27519736	T	C	2 hour fasting glucose	EFO_0004465	MAGIC	20081857	European	2010	0.09	0.019	1.682e-06	+	15234	0	15234	9	mmol/l	MAGIC_2HG_EUR_2010
rs780093	rs780093	chr2:27742603	chr2:27519736	T	C	Fasting glucose	EFO_0004465	MAGIC	22885924	European	2012	-0.028	0.0021	2.4e-38	-	133010	0	133010	66	mmol/l	MAGIC_FG-METABO_EUR_2012
rs780093	rs780093	chr2:27742603	chr2:27519736	T	C	Fasting glucose	EFO_0004465	MAGIC	20081858	European	2010	-0.027	0.0037	2.909e-13	-	46186	0	46186	21	mmol/l	MAGIC_FG_EUR_2010
rs780093	rs780093	chr2:27742603	chr2:27519736	T	C	log Fasting insulin	EFO_0004466	MAGIC	22885924	European	2012	-0.018	0.0025	1.23e-13	-	108557	0	108557	56	pmol/l	MAGIC_FI-METABO_EUR_2012
rs780093	rs780093	chr2:27742603	chr2:27519736	T	C	log Fasting insulin adjusted for BMI	EFO_0008037	MAGIC	22885924	European	2012	-0.019	0.0021	5.16e-20	-	108557	0	108557	56	pmol/l	MAGIC_FIadjBMI_EUR_2012
rs780093	rs780093	chr2:27742603	chr2:27519736	T	C	log HOMA-IR	EFO_0004501	MAGIC	20081858	European	2010	-0.019	0.004	1.31e-06	-	46186	0	46186	21	-	MAGIC_HOMA-IR_EUR_2010
rs780093	rs780093	chr2:27742603	chr2:27519736	T	C	Breast size	EFO_0004884	Eriksson N	22747683	European	2012	0.072	0.01577	5e-06	+	-	-	-	-	cup size increase	NHGRI-EBI_GWAS_Catalog
rs780093	rs780093	chr2:27742603	chr2:27519736	T	C	Calcium levels	EFO_0004838	OSeaghdha CM	20705733	European	2010	0.02	0.004451	7e-06	+	-	-	-	-	unit increase	NHGRI-EBI_GWAS_Catalog
rs780093	rs780093	chr2:27742603	chr2:27519736	T	C	Crohns disease	EFO_0000384	Franke A	21102463	European	2010	0.1398	0.02127	5e-11	+	-	-	-	-	log OR	NHGRI-EBI_GWAS_Catalog
rs780093	rs780093	chr2:27742603	chr2:27519736	T	C	Glomerular filtration rate creatinine	EFO_0005208;EFO_0004518	Gorski M	28452372	European	2017	0.0081	0.0009852	2e-16	+	-	-	-	-	unit increase	NHGRI-EBI_GWAS_Catalog
[truncated: 975 more rows]

## Sheet: BMI
rs58338176	rs58338176	chr4:130150613	chr4:129229458	A	G	Body mass index	EFO_0004340	Neale B	UKBB	European	2017	-0.01157	0.002581	7.331e-06	-	336107	0	336107	1	IVNT	Neale-B_UKBB_EUR_2017
rs58199976	rs58199976	chr2:27934524	chr2:27711657	C	T	Body mass index	EFO_0004340	Neale B	UKBB	European	2017	0.01233	0.002724	5.995e-06	+	336107	0	336107	1	IVNT	Neale-B_UKBB_EUR_2017
rs2472297	rs2472297	chr15:75027880	chr15:74735539	C	T	Body mass index	EFO_0004340	Neale B	UKBB	European	2017	-0.0145	0.002713	9.001e-08	-	336107	0	336107	1	IVNT	Neale-B_UKBB_EUR_2017
rs6439629	rs6439629	chr3:135901270	chr3:136182428	A	G	Body mass index	EFO_0004340	Neale B	UKBB	European	2017	0.01867	0.002708	5.403e-12	+	336107	0	336107	1	IVNT	Neale-B_UKBB_EUR_2017
rs683228	rs683228	chr10:103062273	chr10:101302516	T	C	Body mass index	EFO_0004340	Akiyama M	28892062	East Asian	2017	-0.01729	0.003595	1.512e-06	-	173430	0	173430	3	IVNT	Akiyama-M_BMI_EAS_2017
rs13072652	rs13072652	chr3:84456627	chr3:84407476	G	T	Body mass index	EFO_0004340	Neale B	UKBB	European	2017	0.01209	0.002421	5.853e-07	+	336107	0	336107	1	IVNT	Neale-B_UKBB_EUR_2017
rs157581	rs157581	chr19:45395714	chr19:44892457	T	C	Body mass index	EFO_0004340	Neale B	UKBB	European	2017	0.01408	0.002917	1.389e-06	+	336107	0	336107	1	IVNT	Neale-B_UKBB_EUR_2017
rs6976930	rs6976930	chr7:72885810	chr7:73471480	A	G	Waist to hip ratio adjusted for body mass index	EFO_0007788;EFO_0008002	GIANT	28448500	European	2017	-0.0326	0.006605	8e-07	-	-	-	-	-	unit increase	NHGRI-EBI_GWAS_Catalog
rs6976930	rs6976930	chr7:72885810	chr7:73471480	A	G	Waist to hip ratio adjusted for body mass index	EFO_0007788;EFO_0008002	GIANT	28448500	European	2017	-0.0294	0.00513	1e-08	-	-	-	-	-	unit increase	NHGRI-EBI_GWAS_Catalog
rs13081352	rs13081352	chr3:135941416	chr3:136222574	A	C	Body mass index	EFO_0004340	Neale B	UKBB	European	2017	-0.02395	0.003724	1.264e-10	-	336107	0	336107	1	IVNT	Neale-B_UKBB_EUR_2017
rs13081352	rs13081352	chr3:135941416	chr3:136222574	A	C	Body mass index	EFO_0004340	Neale B	UKBB	European	2017	-0.02395	0.003724	1.264e-10	-	336107	0	336107	1	IVNT	Neale-B_UKBB_EUR_2017
rs58338176	rs58338176	chr4:130150613	chr4:129229458	A	G	Body mass index	EFO_0004340	Neale B	UKBB	European	2017	-0.01157	0.002581	7.331e-06	-	336107	0	336107	1	IVNT	Neale-B_UKBB_EUR_2017
rs12204800	rs12204800	chr6:26056708	chr6:26056480	C	T	Body mass index	EFO_0004340	Neale B	UKBB	European	2017	0.01878	0.002822	2.838e-11	+	336107	0	336107	1	IVNT	Neale-B_UKBB_EUR_2017
rs972087	rs972087	chr6:25872579	chr6:25872351	A	G	Body mass index	EFO_0004340	Neale B	UKBB	European	2017	-0.01726	0.003645	2.205e-06	-	336107	0	336107	1	IVNT	Neale-B_UKBB_EUR_2017

## Sheet: DM
rs1260326	rs1260326	chr2:27730940	chr2:27508073	C	T	Type II diabetes	EFO_0001360	DIAGRAM	26551672	European	2015	0.07696	0.01299	3.7e-09	+	84780	27206	57574	23	log OR	DIAGRAM_T2D-METABO_EUR_2015
rs6753534	rs6753534	chr2:27752871	chr2:27530004	C	T	Type II diabetes	EFO_0001360	DIAGRAM	26551672	European	2015	-0.07418	0.01302	8.6e-09	-	84780	27206	57574	23	log OR	DIAGRAM_T2D-METABO_EUR_2015
rs58542926	rs58542926	chr19:19379549	chr19:19268740	C	T	Type II diabetes	EFO_0001360	DIAGRAM	26551672	European	2015	-0.1596	0.02326	8.6e-12	-	84780	27206	57574	23	log OR	DIAGRAM_T2D-METABO_EUR_2015
rs59007384	rs59007384	chr19:45396665	chr19:44893408	G	T	Type II diabetes	EFO_0001360	DIAGRAM	28566273	European	2017	0.077	0.017	6e-06	+	159208	26676	132532	18	log OR	DIAGRAM_T2D_EUR_2017
rs780093	rs780093	chr2:27742603	chr2:27519736	T	C	Type II diabetes	EFO_0001360	DIAGRAM	26551672	European	2015	-0.07974	0.01319	1.3e-09	-	84780	27206	57574	23	log OR	DIAGRAM_T2D-METABO_EUR_2015
rs59007384	rs59007384	chr19:45396665	chr19:44893408	G	T	Type II diabetes	EFO_0001360	DIAGRAM	28566273	European	2017	0.077	0.017	6e-06	+	159208	26676	132532	18	log OR	DIAGRAM_T2D_EUR_2017
rs780093	rs780093	chr2:27742603	chr2:27519736	T	C	Type II diabetes	EFO_0001360	DIAGRAM	26551672	European	2015	-0.07974	0.01319	1.3e-09	-	84780	27206	57574	23	log OR	DIAGRAM_T2D-METABO_EUR_2015
rs780093	rs780093	chr2:27742603	chr2:27519736	T	C	Type 2 diabetes	EFO_0001360	Imamura M	26818947	Mixed	2016	-0.07308	0.01537	2e-06	-	-	-	-	-	log OR	NHGRI-EBI_GWAS_Catalog
rs780093	rs780093	chr2:27742603	chr2:27519736	T	C	Type 2 diabetes	EFO_0001360	Imamura M	26818947	Mixed	2016	-0.07308	0.01537	2e-06	-	-	-	-	-	log OR	NHGRI-EBI_GWAS_Catalog
rs10456045	rs10456045	chr6:26404958	chr6:26404730	A	G	Type 1 diabetes	EFO_0001359	WTCCC	17554300	European	2007	NA	NA	2.03e-10	NA	4806	-	-	-	-	GRASP
rs1264350	rs1264350	chr6:30796545	chr6:30828768	T	C	Type 1 diabetes	EFO_0001359	Hakonarson H	17632545	European	2007	NA	NA	1e-10	NA	3105	-	-	-	-	GRASP
rs1264350	rs1264350	chr6:30796545	chr6:30828768	T	C	Self-reported type 1 diabetes	EFO_0001359	Neale B	UKBB	European	2017	-0.0004427	9.555e-05	3.605e-06	-	337159	286	336873	1	risk diff	Neale-B_UKBB_EUR_2017
rs3134924	rs3134924	chr6:32204684	chr6:32236907	T	G	Self-reported type 1 diabetes	EFO_0001359	Neale B	UKBB	European	2017	0.0006432	9.566e-05	1.772e-11	+	337159	286	336873	1	risk diff	Neale-B_UKBB_EUR_2017
rs9258375	rs9258375	chr6:29752808	chr6:29785031	A	G	Self-reported type 1 diabetes	EFO_0001359	Neale B	UKBB	European	2017	-0.000492	0.0001088	6.177e-06	-	337159	286	336873	1	risk diff	Neale-B_UKBB_EUR_2017
rs1260326	rs1260326	chr2:27730940	chr2:27508073	C	T	Self-reported diabetes	EFO_0000400	Neale B	UKBB	European	2017	0.003066	0.0004829	2.161e-10	+	337159	13243	323916	1	risk diff	Neale-B_UKBB_EUR_2017
rs6753534	rs6753534	chr2:27752871	chr2:27530004	C	T	Self-reported diabetes	EFO_0000400	Neale B	UKBB	European	2017	-0.00234	0.0004792	1.044e-06	-	337159	13243	323916	1	risk diff	Neale-B_UKBB_EUR_2017
rs58542926	rs58542926	chr19:19379549	chr19:19268740	C	T	Self-reported diabetes	EFO_0000400	Neale B	UKBB	European	2017	-0.004409	0.0008928	7.877e-07	-	337159	13243	323916	1	risk diff	Neale-B_UKBB_EUR_2017
rs780093	rs780093	chr2:27742603	chr2:27519736	T	C	Self-reported diabetes	EFO_0000400	Neale B	UKBB	European	2017	-0.002999	0.0004857	6.654e-10	-	337159	13243	323916	1	risk diff	Neale-B_UKBB_EUR_2017
rs780093	rs780093	chr2:27742603	chr2:27519736	T	C	Self-reported diabetes	EFO_0000400	Neale B	UKBB	European	2017	-0.002999	0.0004857	6.654e-10	-	337159	13243	323916	1	risk diff	Neale-B_UKBB_EUR_2017
rs1264350	rs1264350	chr6:30796545	chr6:30828768	T	C	Self-reported diabetes	EFO_0000400	Neale B	UKBB	European	2017	-0.00289	0.0006358	5.473e-06	-	337159	13243	323916	1	risk diff	Neale-B_UKBB_EUR_2017
rs3134924	rs3134924	chr6:32204684	chr6:32236907	T	G	Self-reported diabetes	EFO_0000400	Neale B	UKBB	European	2017	0.003406	0.0006366	8.764e-08	+	337159	13243	323916	1	risk diff	Neale-B_UKBB_EUR_2017

## Sheet: Serum Calcium
rs780093	rs780093	chr2:27742603	chr2:27519736	T	C	Serum calcium	NCIT_C74950;NCIT_C61020	OSeaghdha CM	20705733	European	2010	NA	NA	7.2e-06	NA	20611	-	-	-	-	GRASP
rs780093	rs780093	chr2:27742603	chr2:27519736	T	C	Calcium levels	EFO_0004838	OSeaghdha CM	20705733	European	2010	0.02	0.004451	7e-06	+	-	-	-	-	unit increase	NHGRI-EBI_GWAS_Catalog
rs780093	rs780093	chr2:27742603	chr2:27519736	T	C	Calcium	CHEBI_22986	OSeaghdha CM	20705733	European	2010	NA	NA	7e-06	NA	-	-	-	-	-	dbGaP
rs780093	rs780093	chr2:27742603	chr2:27519736	T	C	Serum calcium	NCIT_C74950;NCIT_C61020	OSeaghdha CM	20705733	European	2010	NA	NA	7.2e-06	NA	20611	-	-	-	-	GRASP
rs780093	rs780093	chr2:27742603	chr2:27519736	T	C	Calcium levels	EFO_0004838	OSeaghdha CM	20705733	European	2010	0.02	0.004451	7e-06	+	-	-	-	-	unit increase	NHGRI-EBI_GWAS_Catalog
rs780093	rs780093	chr2:27742603	chr2:27519736	T	C	Calcium	CHEBI_22986	OSeaghdha CM	20705733	European	2010	NA	NA	7e-06	NA	-	-	-	-	-	dbGaP
