# Supplementary material for: Identification of the relationship between 1400 blood metabolites and urolithiasis: A bidirectional Mendelian randomization study
Source: Medicine (Baltimore). 2025 Mar 21;104(12):e41911. doi: 10.1097/MD.0000000000041911 (PMC11936622; doi:10.1097/MD.0000000000041911)
Supplement: SUPPLEMENTARY MATERIAL [file medi-104-e41911-s005.xlsx]

## Sheet: Sheet1
Table S6. The results of genetic correlation between metabolites and upper urinary stones by LDSC analysis.
trait	mean_chisq	lambda_gc	intercept	intercept_se	ratio	ratio_se	h2_observed	h2_observed_se	h2_Z	h2_p	rg	rg_se	rg_p
GCST90199717	1.00991	1.00838	0.996824	0.00628234	-0.320541	0.634138	0.0796302	0.0564535	1.41055	0.158379	0.190672	0.16361	0.243856
Calculus of kidney and ureter	1.20829	1.16268	1.04627	0.00983342	0.222165	0.0472108	0.0196695	0.00194292	10.1237	4.34e-24
GCST90200021	1.01102	1.00513	1.00618	0.0058073	0.560814	0.526758	0.0307942	0.051529	0.59761	0.5501	0.303963	0.266769	0.254526
Calculus of kidney and ureter	1.20829	1.16268	1.04627	0.00983342	0.222165	0.0472108	0.0196695	0.00194292	10.1237	4.34e-24
GCST90200065	1.02001	1.01578	1.0076	0.00640865	0.379863	0.320318	0.0741067	0.0519703	1.42594	0.153885	0.116251	0.163218	0.476311
Calculus of kidney and ureter	1.20829	1.16268	1.04627	0.00983342	0.222165	0.0472108	0.0196695	0.00194292	10.1237	4.34e-24
GCST90200073	1.02231	1.0125	1.00336	0.00735094	0.150792	0.329443	0.11553	0.064354	1.79523	0.0726168	0.141033	0.123474	0.253368
Calculus of kidney and ureter	1.20829	1.16268	1.04627	0.00983342	0.222165	0.0472108	0.0196695	0.00194292	10.1237	4.34e-24
GCST90200079	1.01671	1.00865	1.01247	0.00705662	0.746617	0.422424	0.0257708	0.0555572	0.46386	0.642748	0.468723	0.279956	0.0940772
Calculus of kidney and ureter	1.20829	1.16268	1.04627	0.00983342	0.222165	0.0472108	0.0196695	0.00194292	10.1237	4.34e-24
GCST90200165	1.00992	1.00472	1.00043	0.00710217	0.0434422	0.716292	0.0579151	0.0835628	0.693073	0.488264	0.253536	0.190686	0.18365
Calculus of kidney and ureter	1.20829	1.16268	1.04627	0.00983342	0.222165	0.0472108	0.0196695	0.00194292	10.1237	4.34e-24
GCST90200285	1.01494	1.02255	0.997304	0.00599093	-0.180509	0.401114	0.108896	0.0512155	2.12623	0.0334842	-0.0859077	0.137075	0.530843
Calculus of kidney and ureter	1.20829	1.16268	1.04627	0.00983342	0.222165	0.0472108	0.0196695	0.00194292	10.1237	4.34e-24
GCST90200331	1.02753	1.02393	1.01004	0.00622628	0.364649	0.226195	0.104944	0.0527819	1.98826	0.0467828	0.32227	0.133519	0.0157929
Calculus of kidney and ureter	1.20829	1.16268	1.04627	0.00983342	0.222165	0.0472108	0.0196695	0.00194292	10.1237	4.34e-24
GCST90200356	1.01604	1.01882	1.00225	0.00559679	0.140238	0.349029	0.0847415	0.0514624	1.64667	0.0996262	0.272926	0.149676	0.0682358
Calculus of kidney and ureter	1.20829	1.16268	1.04627	0.00983342	0.222165	0.0472108	0.0196695	0.00194292	10.1237	4.34e-24
GCST90200364	1.01038	0.998179	0.995636	0.00639475	-0.420495	0.616193	0.090035	0.0727583	1.23745	0.215919	-0.171468	0.146226	0.240948
Calculus of kidney and ureter	1.20829	1.16268	1.04627	0.00983342	0.222165	0.0472108	0.0196695	0.00194292	10.1237	4.34e-24
GCST90200417	1.0016	1.00134	0.991723	0.00571319	-5.17281	3.57036	0.0597741	0.0530438	1.12688	0.259792	-0.0991108	0.174614	0.570307
Calculus of kidney and ureter	1.20829	1.16268	1.04627	0.00983342	0.222165	0.0472108	0.0196695	0.00194292	10.1237	4.34e-24
GCST90200435	1.02327	1.01953	0.986447	0.00729137	-0.582501	0.313374	0.221764	0.0849671	2.60999	0.00905436	-0.0845169	0.105111	0.421356
Calculus of kidney and ureter	1.20829	1.16268	1.04627	0.00983342	0.222165	0.0472108	0.0196695	0.00194292	10.1237	4.34e-24
GCST90200547	1.00717	1.00329	0.992112	0.00597787	-1.09964	0.833324	0.0913061	0.0647901	1.40926	0.158758	0.264874	0.137587	0.054211
Calculus of kidney and ureter	1.20829	1.16268	1.04627	0.00983342	0.222165	0.0472108	0.0196695	0.00194292	10.1237	4.34e-24
GCST90200672	1.0158	1.01275	1.00907	0.00643766	0.573973	0.407529	0.0407914	0.0545568	0.747687	0.454649	-0.219456	0.210332	0.296772
Calculus of kidney and ureter	1.20829	1.16268	1.04627	0.00983342	0.222165	0.0472108	0.0196695	0.00194292	10.1237	4.34e-24
GCST90200711	1.02575	1.01467	0.999043	0.00650155	-0.0371636	0.252515	0.163402	0.0678113	2.40966	0.0159675	0.0459307	0.112479	0.683018
Calculus of kidney and ureter	1.20829	1.16268	1.04627	0.00983342	0.222165	0.0472108	0.0196695	0.00194292	10.1237	4.34e-24

## Sheet: Sheet2
Table S7. The results of genetic correlation between metabolites and lower urinary stones by LDSC analysis.
trait	mean_chisq	lambda_gc	intercept	intercept_se	ratio	ratio_se	h2_observed	h2_observed_se	h2_Z	h2_p	rg	rg_se	rg_p
GCST90199717	1.00991	1.00838	0.996824	0.00628234	-0.320541	0.634138	0.0796302	0.0564535	1.41055	0.158379	0.246782	0.312315	0.429428
Calculus of lower urinary tract	1.0369	1.03769	1.00829	0.00694172	0.2245	0.188098	0.00363732	0.00116121	3.13236	0.00173405
GCST90200021	1.01102	1.00513	1.00618	0.0058073	0.560814	0.526758	0.0307942	0.051529	0.59761	0.5501	1.05056	0.508309	0.0387556
Calculus of lower urinary tract	1.0369	1.03769	1.00829	0.00694172	0.2245	0.188098	0.00363732	0.00116121	3.13236	0.00173405
GCST90200065	1.02001	1.01578	1.0076	0.00640865	0.379863	0.320318	0.0741067	0.0519703	1.42594	0.153885	0.103373	0.320195	0.746814
Calculus of lower urinary tract	1.0369	1.03769	1.00829	0.00694172	0.2245	0.188098	0.00363732	0.00116121	3.13236	0.00173405
GCST90200073	1.02231	1.0125	1.00336	0.00735094	0.150792	0.329443	0.11553	0.064354	1.79523	0.0726168	-0.160558	0.241881	0.506824
Calculus of lower urinary tract	1.0369	1.03769	1.00829	0.00694172	0.2245	0.188098	0.00363732	0.00116121	3.13236	0.00173405
GCST90200079	1.01671	1.00865	1.01247	0.00705662	0.746617	0.422424	0.0257708	0.0555572	0.46386	0.642748	1.04029	0.545304	0.0564275
Calculus of lower urinary tract	1.0369	1.03769	1.00829	0.00694172	0.2245	0.188098	0.00363732	0.00116121	3.13236	0.00173405
GCST90200165	1.00992	1.00472	1.00043	0.00710217	0.0434422	0.716292	0.0579151	0.0835628	0.693073	0.488264	-0.421764	0.402627	0.294855
Calculus of lower urinary tract	1.0369	1.03769	1.00829	0.00694172	0.2245	0.188098	0.00363732	0.00116121	3.13236	0.00173405
GCST90200285	1.01494	1.02255	0.997304	0.00599093	-0.180509	0.401114	0.108896	0.0512155	2.12623	0.0334842	-0.24825	0.247139	0.31514
Calculus of lower urinary tract	1.0369	1.03769	1.00829	0.00694172	0.2245	0.188098	0.00363732	0.00116121	3.13236	0.00173405
GCST90200331	1.02753	1.02393	1.01004	0.00622628	0.364649	0.226195	0.104944	0.0527819	1.98826	0.0467828	0.357881	0.297448	0.22891
Calculus of lower urinary tract	1.0369	1.03769	1.00829	0.00694172	0.2245	0.188098	0.00363732	0.00116121	3.13236	0.00173405
GCST90200356	1.01604	1.01882	1.00225	0.00559679	0.140238	0.349029	0.0847415	0.0514624	1.64667	0.0996262	-0.0299353	0.318773	0.925182
Calculus of lower urinary tract	1.0369	1.03769	1.00829	0.00694172	0.2245	0.188098	0.00363732	0.00116121	3.13236	0.00173405
GCST90200364	1.01038	0.998179	0.995636	0.00639475	-0.420495	0.616193	0.090035	0.0727583	1.23745	0.215919	0.177485	0.291145	0.542121
Calculus of lower urinary tract	1.0369	1.03769	1.00829	0.00694172	0.2245	0.188098	0.00363732	0.00116121	3.13236	0.00173405
GCST90200417	1.0016	1.00134	0.991723	0.00571319	-5.17281	3.57036	0.0597741	0.0530438	1.12688	0.259792	0.37159	0.368063	0.312696
Calculus of lower urinary tract	1.0369	1.03769	1.00829	0.00694172	0.2245	0.188098	0.00363732	0.00116121	3.13236	0.00173405
GCST90200435	1.02327	1.01953	0.986447	0.00729137	-0.582501	0.313374	0.221764	0.0849671	2.60999	0.00905436	-0.00452948	0.209432	0.982745
Calculus of lower urinary tract	1.0369	1.03769	1.00829	0.00694172	0.2245	0.188098	0.00363732	0.00116121	3.13236	0.00173405
GCST90200547	1.00717	1.00329	0.992112	0.00597787	-1.09964	0.833324	0.0913061	0.0647901	1.40926	0.158758	0.228131	0.286761	0.426298
Calculus of lower urinary tract	1.0369	1.03769	1.00829	0.00694172	0.2245	0.188098	0.00363732	0.00116121	3.13236	0.00173405
GCST90200672	1.0158	1.01275	1.00907	0.00643766	0.573973	0.407529	0.0407914	0.0545568	0.747687	0.454649	-0.160313	0.453869	0.723927
Calculus of lower urinary tract	1.0369	1.03769	1.00829	0.00694172	0.2245	0.188098	0.00363732	0.00116121	3.13236	0.00173405
GCST90200711	1.02575	1.01467	0.999043	0.00650155	-0.0371636	0.252515	0.163402	0.0678113	2.40966	0.0159675	-0.0127082	0.237204	0.957274
Calculus of lower urinary tract	1.0369	1.03769	1.00829	0.00694172	0.2245	0.188098	0.00363732	0.00116121	3.13236	0.00173405

## Sheet: Sheet3
Table S8. Pathway analysis of significantly associated metabolites on upper and lower urinary stones.
	Total	Expected	Hits	Raw p	-LOG10(p)	Holm adjust	FDR	Impact
Amino sugar and nucleotide sugar metabolism	42	0.16	2	0.0097322	2.0118	0.77858	0.77858	0.07184
Purine metabolism	70	0.26667	2	0.026014	1.5848	1	1	0.06569
Arginine biosynthesis	14	0.053333	1	0.052243	1.282	1	1	0
Histidine metabolism	16	0.060952	1	0.059517	1.2254	1	1	0
Fructose and mannose metabolism	20	0.07619	1	0.073926	1.1312	1	1	0
Galactose metabolism	27	0.10286	1	0.098699	1.0057	1	1	0
Glutathione metabolism	28	0.10667	1	0.10219	0.99058	1	1	0.0568

## Sheet: Sheet4
Table S9. Enrichment analysis of significantly associated metabolites on upper and lower urinary stones.
	total	expected	hits	Raw p	Holm p	FDR
Urea Cycle	28	0.168	2	0.0105	1	0.786
Histidine Metabolism	42	0.251	2	0.0231	1	0.786
Arginine and Proline Metabolism	52	0.311	2	0.0347	1	0.786
Thiamine Metabolism	9	0.0539	1	0.0528	1	0.786
Phenylacetate Metabolism	9	0.0539	1	0.0528	1	0.786
D-Arginine and D-Ornithine Metabolism	11	0.0659	1	0.0642	1	0.786
Alanine Metabolism	17	0.102	1	0.0978	1	0.786
Butyrate Metabolism	19	0.114	1	0.109	1	0.786
Ethanol Degradation	19	0.114	1	0.109	1	0.786
Glutathione Metabolism	20	0.12	1	0.114	1	0.786
Riboflavin Metabolism	20	0.12	1	0.114	1	0.786
Pantothenate and CoA Biosynthesis	21	0.126	1	0.12	1	0.786
Cysteine Metabolism	26	0.156	1	0.146	1	0.786
Phenylalanine and Tyrosine Metabolism	27	0.162	1	0.152	1	0.786
Selenoamino Acid Metabolism	27	0.162	1	0.152	1	0.786
Mitochondrial Beta-Oxidation of Short Chain Saturated Fatty Acids	27	0.162	1	0.152	1	0.786
Mitochondrial Beta-Oxidation of Medium Chain Saturated Fatty Acids	27	0.162	1	0.152	1	0.786
Mitochondrial Beta-Oxidation of Long Chain Saturated Fatty Acids	28	0.168	1	0.157	1	0.786
Pentose Phosphate Pathway	29	0.174	1	0.162	1	0.786
Ammonia Recycling	31	0.186	1	0.172	1	0.786
Fructose and Mannose Degradation	31	0.186	1	0.172	1	0.786
Amino Sugar Metabolism	33	0.198	1	0.182	1	0.786
Nicotinate and Nicotinamide Metabolism	35	0.21	1	0.193	1	0.786
Aspartate Metabolism	35	0.21	1	0.193	1	0.786
Galactose Metabolism	38	0.228	1	0.208	1	0.812
Propanoate Metabolism	42	0.251	1	0.227	1	0.812
Methionine Metabolism	42	0.251	1	0.227	1	0.812
Fatty acid Metabolism	43	0.257	1	0.232	1	0.812
Pyruvate Metabolism	47	0.281	1	0.251	1	0.835
Glutamate Metabolism	48	0.287	1	0.256	1	0.835
Glycine and Serine Metabolism	59	0.353	1	0.306	1	0.967
Purine Metabolism	73	0.437	1	0.366	1	1
